# Supplementary material for: Whole Genome Sequencing and Comparative Genomic Analysis of Chlamydia gallinacea Field Strains Isolated from Poultry in Poland
Source: Pathogens. 2023 Jun 29;12(7):891. doi: 10.3390/pathogens12070891 (PMC10384503; doi:10.3390/pathogens12070891)
Supplement: Supplementary file 1 [file pathogens-12-00891-s001.zip]

Archive with 14 entries (14 files):
- Supplementary Table S1.pdf
- Supplementary Figure S1.pdf
- Supplementary Figure S2.pdf
- Supplementary Table S10.xlsx
- Supplementary Table S11.xlsx
- Supplementary Table S12.xlsx
- Supplementary Table S2.pdf
- Supplementary Table S3.xlsx
- Supplementary Table S4.xlsx
- Supplementary Table S5.xlsx
- Supplementary Table S6.xlsx
- Supplementary Table S7.xlsx
- Supplementary Table S8.xlsx
- Supplementary Table S9.xlsx
