# Supplementary material for: Whole Genome Sequencing and Comparative Genomic Analysis of Chlamydia gallinacea Field Strains Isolated from Poultry in Poland
Source: Pathogens. 2023 Jun 29;12(7):891. doi: 10.3390/pathogens12070891 (PMC10384503; doi:10.3390/pathogens12070891)
Supplement: Supplementary file 1 [file pathogens-12-00891-s001.zip › Supplementary Table S10.xlsx]

## Sheet: SINC
	20-339/2	20-339/3	20-303/8	20-303/10	20-291/9	19-530/1	19-502/5	19-502/7	19-473/7	19-473/10	15-56/1	C. gallinacea 08-1274/3	C. gallinacea JX-1	C. gallinacea NL F725	C. gallinacea NL G47	C. psittaci 6BC
20-339/2		100	100	100	100	100	99.73	100	100	100	100	100	99.73	100	99.46	32.13
20-339/3	100		100	100	100	100	99.73	100	100	100	100	100	99.73	100	99.46	32.13
20-303/8	100	100		100	100	100	99.73	100	100	100	100	100	99.73	100	99.46	32.13
20-303/10	100	100	100		100	100	99.73	100	100	100	100	100	99.73	100	99.46	32.13
20-291/9	100	100	100	100		100	99.73	100	100	100	100	100	99.73	100	99.46	32.13
19-530/1	100	100	100	100	100		99.73	100	100	100	100	100	99.73	100	99.46	32.13
19-502/5	99.73	99.73	99.73	99.73	99.73	99.73		99.73	99.73	99.73	99.73	99.73	99.46	99.73	99.2	32.33
19-502/7	100	100	100	100	100	100	99.73		100	100	100	100	99.73	100	99.46	32.13
19-473/7	100	100	100	100	100	100	99.73	100		100	100	100	99.73	100	99.46	32.13
19-473/10	100	100	100	100	100	100	99.73	100	100		100	100	99.73	100	99.46	32.13
15-56/1	100	100	100	100	100	100	99.73	100	100	100		100	99.73	100	99.46	32.13
