# Supplementary material for: Whole Genome Sequencing and Comparative Genomic Analysis of Chlamydia gallinacea Field Strains Isolated from Poultry in Poland
Source: Pathogens. 2023 Jun 29;12(7):891. doi: 10.3390/pathogens12070891 (PMC10384503; doi:10.3390/pathogens12070891)
Supplement: Supplementary file 1 [file pathogens-12-00891-s001.zip › Supplementary Table S11.xlsx]

## Sheet: Incs
incA	20-339/2	20-339/3	20-303/8	20-303/10	20-291/9	19-530/1	19-502/5	19-502/7	19-473/7	19-473/10	15-56/1	C. gallinacea 08-1274/3	C. gallinacea JX-1	C. gallinacea NL F725	C. gallinacea NL G47
20-339/2		100	99.39	99.39	99.4	99.5	99.7	99.2	99.6	99.6	99.3	99.5	99	99.5	99.8
20-339/3	100		99.39	99.39	99.4	99.5	99.7	99.2	99.6	99.6	99.3	99.5	99	99.5	99.8
20-303/8	99.39	99.39		100	99.8	99.7	99.49	99.8	99.6	99.6	99.49	99.7	99.49	99.7	99.19
20-303/10	99.39	99.39	100		99.8	99.7	99.49	99.8	99.6	99.6	99.49	99.7	99.49	99.7	99.19
20-291/9	99.4	99.4	99.8	99.8		99.7	99.7	99.6	99.4	99.4	99.5	99.7	99.2	99.7	99.2
19-530/1	99.5	99.5	99.7	99.7	99.7		99.6	99.7	99.5	99.5	99.4	99.8	99.1	100	99.3
19-502/5	99.7	99.7	99.49	99.49	99.7	99.6		99.3	99.5	99.5	99.4	99.6	98.9	99.6	99.5
19-502/7	99.2	99.2	99.8	99.8	99.6	99.7	99.3		99.4	99.4	99.5	99.7	99.2	99.7	99.2
19-473/7	99.6	99.6	99.6	99.6	99.4	99.5	99.5	99.4		100	99.3	99.5	99.2	99.5	99.4
19-473/10	99.6	99.6	99.6	99.6	99.4	99.5	99.5	99.4	100		99.3	99.5	99.2	99.5	99.4
15-56/1	99.3	99.3	99.49	99.49	99.5	99.4	99.4	99.5	99.3	99.3		99.6	98.9	99.4	99.5
incA_2	20-339/2	20-339/3	20-303/8	20-303/10	20-291/9	19-530/1	19-502/5	19-502/7	19-473/7	19-473/10	15-56/1	C. gallinacea 08-1274/3	C. gallinacea JX-1	C. gallinacea NL F725	C. gallinacea NL G47
20-339/2		100	99.69	99.69	99.69	100	99.69	98.77	99.69	99.69	99.69	99.69	99.08	99.69	99.69
20-339/3	100		99.69	99.69	99.69	100	99.69	98.77	99.69	99.69	99.69	99.69	99.08	99.69	99.69
20-303/8	99.69	99.69		100	99.39	99.69	100	99.08	100	100	100	99.39	98.77	100	99.39
20-303/10	99.69	99.69	100		99.39	99.69	100	99.08	100	100	100	99.39	98.77	100	99.39
20-291/9	99.69	99.69	99.39	99.39		99.69	99.39	98.47	99.39	99.39	99.39	100	98.77	99.39	99.39
19-530/1	100	100	99.69	99.69	99.69		99.69	98.77	99.69	99.69	99.69	99.69	99.08	99.69	99.69
19-502/5	99.69	99.69	100	100	99.39	99.69		99.08	100	100	100	99.39	98.77	100	99.39
19-502/7	98.77	98.77	99.08	99.08	98.47	98.77	99.08		99.08	99.08	99.08	98.47	97.85	99.08	98.47
19-473/7	99.69	99.69	100	100	99.39	99.69	100	99.08		100	100	99.39	98.77	100	99.39
19-473/10	99.69	99.69	100	100	99.39	99.69	100	99.08	100		100	99.39	98.77	100	99.39
15-56/1	99.69	99.69	100	100	99.39	99.69	100	99.08	100	100		99.39	98.77	100	99.39
incB	20-339/2	20-339/3	20-303/8	20-303/10	20-291/9	19-530/1	19-502/5	19-502/7	19-473/7	19-473/10	15-56/1	C. gallinacea 08-1274/3	C. gallinacea JX-1	C. gallinacea NL F725	C. gallinacea NL G47
20-339/2		100	98.54	98.54	98.54	99.02	99.02	99.02	98.54	98.54	98.54	99.02	99.51	99.02	99.02
20-339/3	100		98.54	98.54	98.54	99.02	99.02	99.02	98.54	98.54	98.54	99.02	99.51	99.02	99.02
20-303/8	98.54	98.54		100	100	98.54	99.51	99.51	99.03	99.03	100	99.51	99.03	99.51	99.51
20-303/10	98.54	98.54	100		100	98.54	99.51	99.51	99.03	99.03	100	99.51	99.03	99.51	99.51
20-291/9	98.54	98.54	100	100		98.54	99.51	99.51	99.03	99.03	100	99.51	99.03	99.51	99.51
19-530/1	99.02	99.02	98.54	98.54	98.54		99.02	99.02	98.54	98.54	98.54	99.02	99.51	99.02	99.02
19-502/5	99.02	99.02	99.51	99.51	99.51	99.02		100	99.51	99.51	99.51	100	99.51	100	100
19-502/7	99.02	99.02	99.51	99.51	99.51	99.02	100		99.51	99.51	99.51	100	99.51	100	100
19-473/7	98.54	98.54	99.03	99.03	99.03	98.54	99.51	99.51		100	99.03	99.51	99.02	99.51	99.51
19-473/10	98.54	98.54	99.03	99.03	99.03	98.54	99.51	99.51	100		99.03	99.51	99.02	99.51	99.51
15-56/1	98.54	98.54	100	100	100	98.54	99.51	99.51	99.03	99.03		99.51	99.03	99.51	99.51
incC	20-339/2	20-339/3	20-303/8	20-303/10	20-291/9	19-530/1	19-502/5	19-502/7	19-473/7	19-473/10	15-56/1	C. gallinacea 08-1274/3	C. gallinacea JX-1	C. gallinacea NL F725	C. gallinacea NL G47
20-339/2		100	100	100	100	100	100	100	98.78	100	100	100	100	100	100
20-339/3	100		100	100	100	100	100	100	98.78	100	100	100	100	100	100
20-303/8	100	100		100	100	100	100	100	98.78	100	100	100	100	100	100
20-303/10	100	100	100		100	100	100	100	98.78	100	100	100	100	100	100
20-291/9	100	100	100	100		100	100	100	98.78	100	100	100	100	100	100
19-530/1	100	100	100	100	100		100	100	98.78	100	100	100	100	100	100
19-502/5	100	100	100	100	100	100		100	98.78	100	100	100	100	100	100
19-502/7	100	100	100	100	100	100	100		98.78	100	100	100	100	100	100
19-473/7	98.78	98.78	98.78	98.78	98.78	98.78	98.78	98.78		98.78	98.78	98.78	98.78	98.78	98.78
19-473/10	100	100	100	100	100	100	100	100	98.78		100	100	100	100	100
15-56/1	100	100	100	100	100	100	100	100	98.78	100		100	100	100	100
incV	20-339/2	20-339/3	20-303/8	20-303/10	20-291/9	19-530/1	19-502/5	19-502/7	19-473/7	19-473/10	15-56/1	C. gallinacea 08-1274/3	C. gallinacea JX-1	C. gallinacea NL F725	C. gallinacea NL G47
20-339/2		100	100	100	98.9	99.72	99.17	99.17	100	100	99.45	99.45	98.62	99.17	98.9
20-339/3	100		100	100	98.9	99.72	99.17	99.17	100	100	99.45	99.45	98.62	99.17	98.9
20-303/8	100	100		100	98.9	99.72	99.17	99.17	100	100	99.45	99.45	98.62	99.17	98.9
20-303/10	100	100	100		98.9	99.72	99.17	99.17	100	100	99.45	99.45	98.62	99.17	98.9
20-291/9	98.9	98.9	98.9	98.9		99.17	99.17	99.72	98.9	98.9	99.45	99.45	99.72	99.45	98.9
19-530/1	99.72	99.72	99.72	99.72	99.17		99.45	99.45	99.72	99.72	99.72	99.72	98.9	99.45	99.17
19-502/5	99.17	99.17	99.17	99.17	99.17	99.45		99.45	99.17	99.17	99.72	99.72	98.9	99.17	99.17
19-502/7	99.17	99.17	99.17	99.17	99.72	99.45	99.45		99.17	99.17	99.72	99.72	99.45	99.72	99.17
19-473/7	100	100	100	100	98.9	99.72	99.17	99.17		100	99.45	99.45	98.62	99.17	98.9
19-473/10	100	100	100	100	98.9	99.72	99.17	99.17	100		99.45	99.45	98.62	99.17	98.9
15-56/1	99.45	99.45	99.45	99.45	99.45	99.72	99.72	99.72	99.45	99.45		100	99.17	99.45	99.45
