# Supplementary material for: Whole Genome Sequencing and Comparative Genomic Analysis of Chlamydia gallinacea Field Strains Isolated from Poultry in Poland
Source: Pathogens. 2023 Jun 29;12(7):891. doi: 10.3390/pathogens12070891 (PMC10384503; doi:10.3390/pathogens12070891)
Supplement: Supplementary file 1 [file pathogens-12-00891-s001.zip › Supplementary Table S12.xlsx]

## Sheet: Pmps
		BLAST											VFDB
name	qseqid	qstart	qend	sacc	slen	qlen	qcovhsp	pident	evalue	bitscore	blastp_protein		qstart	qend	sstrand	sacc	slen	qlen	nident	gaps	qcovhsp	pident	evalue	bitscore	gene
20-339/2	IBOGMGPI_00718	1	932	WP_021828084	932	932	100	99.571	0.0	1906	PmpA		1	932	N/A	VFG051295(gb|WP_011458350.1)	937	932	645	5	100	68.837	0.0	1342	(pmpA)
20-339/2	IBOGMGPI_00717	1	1765	WP_021828083	1758	1765	100	95.190	0.0	3122	PmpB		1	1765	N/A	VFG051307(gb|WP_011458351.1)	1873	1765	1089	178	100	57.075	0.0	1955	(pmpB)
20-339/2	IBOGMGPI_00291	1	1554	WP_021828579	1553	1554	100	91.318	0.0	2871	PmpD		1	1554	N/A	VFG051323(gb|WP_011457763.1)	1536	1554	871	108	100	54.472	0.0	1649	(pmpD)
20-339/2	IBOGMGPI_00779	1	935	WP_021828145	935	935	100	99.251	0.0	1892	PmpE		1	935	N/A	VFG051343(gb|WP_041467996.1)	957	935	455	47	100	47.150	0.0	783	(pmpE)
20-339/2	IBOGMGPI_00780	1	250	WP_021828145	935	250	100	92.800	3.39e-169	486	PmpE		1	250	N/A	VFG051332(gb|WP_011096945.1)	988	250	120	2	100	47.809	1.63e-73	241	(pmpE)
20-339/2	IBOGMGPI_00781	1	652	WP_021828146	655	652	100	94.198	0.0	1211	PmpF		44	649	N/A	VFG051343(gb|WP_041467996.1)	957	652	342	38	93	54.459	0.0	625	(pmpE)
20-339/2	IBOGMGPI_00123	1	471	WP_021828236	501	496	95	79.920	0.0	761	Pmpl		1	496	N/A	VFG051380(gb|WP_011006251.1)	942	496	284	44	100	53.686	0.0	537	(pmpG)
20-339/2	IBOGMGPI_00125	1	308	WP_011458272	866	308	100	73.701	2.71e-174	499	Pmp05		1	308	N/A	VFG051387(gb|WP_011458272.1)	866	308	227	0	100	73.701	2.57e-172	499	(pmpG)
20-339/2	IBOGMGPI_00715	3	463	WP_021828236	501	489	94	69.261	0.0	634	Pmpl		3	471	N/A	VFG051388(gb|WP_011458275.1)	943	489	270	42	96	53.254	2.21e-167	496	(pmpG)
20-339/2	IBOGMGPI_00716	1	308	WP_011458272	866	308	100	74.351	1.13e-175	503	Pmp05		1	308	N/A	VFG051387(gb|WP_011458272.1)	866	308	229	0	100	74.351	1.07e-173	503	(pmpG)
20-339/2	IBOGMGPI_00783	1	977	WP_021828148	976	977	100	99.079	0.0	1975	PmpG-1		1	977	N/A	VFG051385(gb|WP_011458280.1)	988	977	562	35	100	56.200	0.0	1118	(pmpG)
20-339/2	IBOGMGPI_00784	1	1301	WP_021828149	1293	1301	100	94.325	0.0	2216	PmpG-2
20-339/2	IBOGMGPI_00874	1	502	WP_021828236	501	527	95	96.016	0.0	919	Pmpl		1	527	N/A	VFG051380(gb|WP_011006251.1)	942	527	298	13	100	56.333	0.0	563	(pmpG)
20-339/2	IBOGMGPI_00876	1	308	WP_011458272	866	308	100	74.026	3.67e-175	501	Pmp05		1	308	N/A	VFG051387(gb|WP_011458272.1)	866	308	228	0	100	74.026	3.48e-173	501	(pmpG)
20-339/2	IBOGMGPI_00782	1	988	WP_021828147	989	988	100	99.494	0.0	1998	PmpH		1	988	N/A	VFG051438(gb|WP_011006246.1)	981	988	540	11	100	54.545	0.0	1059	(pmpH)
20-339/3	IGDFLNBI_00719	1	932	WP_021828084	932	932	100	99.571	0.0	1906	PmpA		1	932	N/A	VFG051295(gb|WP_011458350.1)	937	932	645	5	100	68.837	0.0	1342	(pmpA)
20-339/3	IGDFLNBI_00718	1	1765	WP_021828083	1758	1765	100	95.190	0.0	3122	PmpB		1	1765	N/A	VFG051307(gb|WP_011458351.1)	1873	1765	1089	178	100	57.075	0.0	1955	(pmpB)
20-339/3	IGDFLNBI_00293	1	1554	WP_021828579	1553	1554	100	91.318	0.0	2871	PmpD		1	1554	N/A	VFG051323(gb|WP_011457763.1)	1536	1554	871	108	100	54.472	0.0	1649	(pmpD)
20-339/3	IGDFLNBI_00780	1	935	WP_021828145	935	935	100	99.251	0.0	1892	PmpE		1	935	N/A	VFG051343(gb|WP_041467996.1)	957	935	455	47	100	47.150	0.0	783	(pmpE)
20-339/3	IGDFLNBI_00781	1	250	WP_021828145	935	250	100	92.800	3.39e-169	486	PmpE		1	250	N/A	VFG051332(gb|WP_011096945.1)	988	250	120	2	100	47.809	1.63e-73	241	(pmpE)
20-339/3	IGDFLNBI_00782	1	652	WP_021828146	655	652	100	94.198	0.0	1211	PmpF		44	649	N/A	VFG051343(gb|WP_041467996.1)	957	652	342	38	93	54.459	0.0	625	(pmpE)
20-339/3	IGDFLNBI_00124	1	471	WP_021828236	501	492	96	79.920	0.0	759	Pmpl		1	492	N/A	VFG051380(gb|WP_011006251.1)	942	492	284	49	100	54.198	2.59e-180	530	(pmpG)
20-339/3	IGDFLNBI_00126	1	308	WP_011458272	866	308	100	73.701	2.71e-174	499	Pmp05		1	308	N/A	VFG051387(gb|WP_011458272.1)	866	308	227	0	100	73.701	2.57e-172	499	(pmpG)
20-339/3	IGDFLNBI_00717	3	902	WP_011458272	866	902	99	62.073	0.0	1158	Pmp05		3	902	N/A	VFG051387(gb|WP_011458272.1)	866	902	563	48	99	62.073	0.0	1158	(pmpG)
20-339/3	IGDFLNBI_00784	1	977	WP_021828148	976	977	100	99.079	0.0	1975	PmpG-1		1	977	N/A	VFG051385(gb|WP_011458280.1)	988	977	562	35	100	56.200	0.0	1118	(pmpG)
20-339/3	IGDFLNBI_00785	1	1301	WP_021828149	1293	1301	100	94.325	0.0	2216	PmpG-2
20-339/3	IGDFLNBI_00875	1	502	WP_021828236	501	527	95	96.016	0.0	919	Pmpl		1	527	N/A	VFG051380(gb|WP_011006251.1)	942	527	298	13	100	56.333	0.0	563	(pmpG)
20-339/3	IGDFLNBI_00877	1	308	WP_011458272	866	308	100	74.026	3.67e-175	501	Pmp05		1	308	N/A	VFG051387(gb|WP_011458272.1)	866	308	228	0	100	74.026	3.48e-173	501	(pmpG)
20-339/3	IGDFLNBI_00783	1	988	WP_021828147	989	988	100	99.494	0.0	1998	PmpH		1	988	N/A	VFG051438(gb|WP_011006246.1)	981	988	540	11	100	54.545	0.0	1059	(pmpH)
20-303/8	NJIJBLEC_00715	1	932	WP_021828084	932	932	100	98.820	0.0	1892	PmpA		1	932	N/A	VFG051295(gb|WP_011458350.1)	937	932	644	5	100	68.730	0.0	1338	(pmpA)
20-303/8	NJIJBLEC_00714	1	1752	WP_021828083	1758	1752	100	95.057	0.0	3157	PmpB		1	1752	N/A	VFG051306(gb|WP_011006175.1)	1795	1752	1033	159	100	55.747	0.0	1854	(pmpB)
20-303/8	NJIJBLEC_00291	1	1553	WP_021828579	1553	1553	100	99.549	0.0	3167	PmpD		1	1553	N/A	VFG051322(gb|WP_011006761.1)	1537	1553	879	90	100	55.283	0.0	1634	(pmpD)
20-303/8	NJIJBLEC_00777	1	935	WP_021828145	935	935	100	99.251	0.0	1892	PmpE		1	935	N/A	VFG051343(gb|WP_041467996.1)	957	935	455	47	100	47.150	0.0	783	(pmpE)
20-303/8	NJIJBLEC_00778	1	250	WP_021828145	935	250	100	92.800	3.39e-169	486	PmpE		1	250	N/A	VFG051332(gb|WP_011096945.1)	988	250	120	2	100	47.809	1.63e-73	241	(pmpE)
20-303/8	NJIJBLEC_00779	1	652	WP_021828146	655	666	98	99.081	0.0	1305	PmpF		44	651	N/A	VFG051343(gb|WP_041467996.1)	957	666	335	36	91	53.344	0.0	613	(pmpE)
20-303/8	NJIJBLEC_00123	16	489	WP_021828236	501	514	92	78.926	0.0	736	Pmpl		16	514	N/A	VFG051380(gb|WP_011006251.1)	942	514	290	41	97	54.820	0.0	551	(pmpG)
20-303/8	NJIJBLEC_00124	1	308	WP_011458272	866	308	100	73.377	1.78e-173	497	Pmp05		1	308	N/A	VFG051387(gb|WP_011458272.1)	866	308	226	0	100	73.377	1.69e-171	497	(pmpG)
20-303/8	NJIJBLEC_00712	3	466	WP_021828236	501	482	96	72.255	0.0	650	Pmpl		3	470	N/A	VFG051380(gb|WP_011006251.1)	942	482	274	38	97	54.691	1.14e-180	530	(pmpG)
20-303/8	NJIJBLEC_00713	1	308	WP_011458272	866	308	100	73.701	1.42e-174	500	Pmp05		1	308	N/A	VFG051387(gb|WP_011458272.1)	866	308	227	0	100	73.701	1.35e-172	500	(pmpG)
20-303/8	NJIJBLEC_00781	1	976	WP_021828148	976	976	100	98.976	0.0	1966	PmpG-1		1	976	N/A	VFG051385(gb|WP_011458280.1)	988	976	564	36	100	56.400	0.0	1117	(pmpG)
20-303/8	NJIJBLEC_00782	1	1301	WP_021828149	1293	1301	100	94.325	0.0	2216	PmpG-2
20-303/8	NJIJBLEC_00872	1	502	WP_021828236	501	527	95	96.016	0.0	919	Pmpl		1	527	N/A	VFG051380(gb|WP_011006251.1)	942	527	298	13	100	56.333	0.0	563	(pmpG)
20-303/8	NJIJBLEC_00874	1	308	WP_011458272	866	308	100	74.026	3.67e-175	501	Pmp05		1	308	N/A	VFG051387(gb|WP_011458272.1)	866	308	228	0	100	74.026	3.48e-173	501	(pmpG)
20-303/8	NJIJBLEC_00780	1	988	WP_021828147	989	988	100	99.191	0.0	1992	PmpH		1	988	N/A	VFG051438(gb|WP_011006246.1)	981	988	539	11	100	54.444	0.0	1059	(pmpH)
20-303/10	BGLPADPM_00897	1	932	WP_021828084	932	932	100	98.820	0.0	1892	PmpA		1	932	N/A	VFG051295(gb|WP_011458350.1)	937	932	644	5	100	68.730	0.0	1338	(pmpA)
20-303/10	BGLPADPM_00898	1	1752	WP_021828083	1758	1752	100	95.057	0.0	3157	PmpB		1	1752	N/A	VFG051306(gb|WP_011006175.1)	1795	1752	1033	159	100	55.747	0.0	1854	(pmpB)
20-303/10	BGLPADPM_00486	1	1553	WP_021828579	1553	1553	100	99.549	0.0	3167	PmpD		1	1553	N/A	VFG051322(gb|WP_011006761.1)	1537	1553	879	90	100	55.283	0.0	1634	(pmpD)
20-303/10	BGLPADPM_00835	16	936	WP_021828145	935	936	98	88.312	0.0	1623	PmpE		44	936	N/A	VFG051343(gb|WP_041467996.1)	957	936	428	31	95	47.189	0.0	763	(pmpE)
20-303/10	BGLPADPM_00899	1	308	WP_011458272	866	308	100	73.701	1.42e-174	500	Pmp05		1	308	N/A	VFG051387(gb|WP_011458272.1)	866	308	227	0	100	73.701	1.35e-172	500	(pmpG)
20-303/10	BGLPADPM_00833	1	976	WP_021828148	976	976	100	98.976	0.0	1966	PmpG-1		1	976	N/A	VFG051385(gb|WP_011458280.1)	988	976	564	36	100	56.400	0.0	1117	(pmpG)
20-303/10	BGLPADPM_00832	1	1301	WP_021828149	1293	1301	100	94.325	0.0	2216	PmpG-2
20-303/10	BGLPADPM_00834	1	988	WP_021828147	989	988	100	99.191	0.0	1992	PmpH		1	988	N/A	VFG051438(gb|WP_011006246.1)	981	988	539	11	100	54.444	0.0	1059	(pmpH)
20-291/9	FPLBENBB_00062	1	932	WP_021828084	932	932	100	98.820	0.0	1892	PmpA		1	932	N/A	VFG051295(gb|WP_011458350.1)	937	932	644	5	100	68.730	0.0	1338	(pmpA)
20-291/9	FPLBENBB_00063	1	1758	WP_021828083	1758	1758	100	98.067	0.0	3466	PmpB		1	1758	N/A	VFG051307(gb|WP_011458351.1)	1873	1758	1086	179	100	57.008	0.0	1953	(pmpB)
20-291/9	FPLBENBB_00486	1	1554	WP_021828579	1553	1554	100	91.125	0.0	2865	PmpD		1	1554	N/A	VFG051323(gb|WP_011457763.1)	1536	1554	874	108	100	54.659	0.0	1652	(pmpD)
20-291/9	FPLBENBB_00958	1	323	WP_021828146	655	337	96	98.762	0.0	661	PmpF		2	324	N/A	VFG051337(gb|WP_011006241.1)	941	337	204	9	96	62.195	8.02e-135	406	(pmpE)
20-291/9	FPLBENBB_00064	1	308	WP_011458272	866	308	100	73.701	2.71e-174	499	Pmp05		1	308	N/A	VFG051387(gb|WP_011458272.1)	866	308	227	0	100	73.701	2.57e-172	499	(pmpG)
20-291/9	FPLBENBB_00065	3	469	WP_021828236	501	494	95	68.725	0.0	622	Pmpl		3	494	N/A	VFG051380(gb|WP_011006251.1)	942	494	294	36	99	56.214	0.0	565	(pmpG)
20-291/9	FPLBENBB_00654	1	308	WP_011458272	866	308	100	74.026	8.81e-175	500	Pmp05		1	308	N/A	VFG051387(gb|WP_011458272.1)	866	308	228	0	100	74.026	8.36e-173	500	(pmpG)
20-291/9	FPLBENBB_00655	16	480	WP_021828236	501	505	92	71.058	0.0	666	Pmpl		16	505	N/A	VFG051380(gb|WP_011006251.1)	942	505	276	38	97	52.772	0.0	535	(pmpG)
20-291/9	FPLBENBB_00856	1	308	WP_011458272	866	308	100	74.026	8.81e-175	500	Pmp05		1	308	N/A	VFG051387(gb|WP_011458272.1)	866	308	228	0	100	74.026	8.36e-173	500	(pmpG)
20-291/9	FPLBENBB_00857	1	497	WP_021828236	501	513	97	95.409	0.0	903	Pmpl		1	501	N/A	VFG051380(gb|WP_011006251.1)	942	513	288	15	98	56.917	0.0	543	(pmpG)
20-291/9	FPLBENBB_00947	1	1292	WP_021828149	1293	1292	100	99.691	0.0	2607	PmpG-2		202	1292	N/A	VFG051383(gb|WP_083747995.1)	1182	1292	542	232	84	43.887	0.0	909	(pmpG)
20-291/9	FPLBENBB_00948	1	975	WP_021828148	976	975	100	98.975	0.0	1968	PmpG-1		1	975	N/A	VFG051385(gb|WP_011458280.1)	988	975	562	37	100	56.200	0.0	1114	(pmpG)
20-291/9	FPLBENBB_00949	1	989	WP_021828147	989	989	100	97.472	0.0	1964	PmpH		1	989	N/A	VFG051438(gb|WP_011006246.1)	981	989	541	12	100	54.591	0.0	1062	(pmpH)
19-530/1	CKLLGABF_00715	1	932	WP_021828084	932	932	100	98.927	0.0	1891	PmpA		1	932	N/A	VFG051295(gb|WP_011458350.1)	937	932	644	5	100	68.730	0.0	1338	(pmpA)
19-530/1	CKLLGABF_00714	1	1764	WP_021828083	1758	1764	100	96.147	0.0	3412	PmpB		1	1764	N/A	VFG051307(gb|WP_011458351.1)	1873	1764	1087	183	100	56.911	0.0	1949	(pmpB)
19-530/1	CKLLGABF_00291	1	1555	WP_021828579	1553	1555	100	93.955	0.0	2964	PmpD		1	1555	N/A	VFG051323(gb|WP_011457763.1)	1536	1555	867	113	100	54.120	0.0	1642	(pmpD)
19-530/1	CKLLGABF_00777	1	933	WP_021828145	935	933	100	97.005	0.0	1851	PmpE		1	933	N/A	VFG051343(gb|WP_041467996.1)	957	933	455	43	100	47.297	0.0	793	(pmpE)
19-530/1	CKLLGABF_00778	16	967	WP_021828145	935	967	98	82.162	0.0	1569	PmpE		44	967	N/A	VFG051343(gb|WP_041467996.1)	957	967	425	60	96	45.358	0.0	743	(pmpE)
19-530/1	CKLLGABF_00123	16	485	WP_021828236	501	510	92	74.553	0.0	701	Pmpl		16	510	N/A	VFG051380(gb|WP_011006251.1)	942	510	292	43	97	55.303	0.0	551	(pmpG)
19-530/1	CKLLGABF_00124	1	308	WP_011458272	866	308	100	73.377	1.78e-173	497	Pmp05		1	308	N/A	VFG051387(gb|WP_011458272.1)	866	308	226	0	100	73.377	1.69e-171	497	(pmpG)
19-530/1	CKLLGABF_00712	3	471	WP_021828236	501	496	95	69.185	0.0	620	Pmpl		3	496	N/A	VFG051380(gb|WP_011006251.1)	942	496	294	36	99	56.107	0.0	563	(pmpG)
19-530/1	CKLLGABF_00713	2	330	WP_011458272	866	330	99	73.556	0.0	535	Pmp05		2	330	N/A	VFG051387(gb|WP_011458272.1)	866	330	242	0	99	73.556	0.0	535	(pmpG)
19-530/1	CKLLGABF_00780	1	976	WP_021828148	976	976	100	99.590	0.0	1987	PmpG-1		1	976	N/A	VFG051385(gb|WP_011458280.1)	988	976	563	36	100	56.300	0.0	1119	(pmpG)
19-530/1	CKLLGABF_00781	1	1293	WP_021828149	1293	1293	100	99.459	0.0	2603	PmpG-2		202	1293	N/A	VFG051383(gb|WP_083747995.1)	1182	1293	546	233	84	44.175	0.0	909	(pmpG)
19-530/1	CKLLGABF_00871	1	936	WP_011458272	866	936	100	56.705	0.0	1020	Pmp05		1	936	N/A	VFG051388(gb|WP_011458275.1)	943	936	505	35	100	52.769	0.0	967	(pmpG)
19-530/1	CKLLGABF_00779	1	988	WP_021828147	989	988	100	97.068	0.0	1952	PmpH		1	988	N/A	VFG051438(gb|WP_011006246.1)	981	988	541	11	100	54.646	0.0	1060	(pmpH)
19-502/5	HBKLEPNL_00060	1	932	WP_021828084	932	932	100	99.785	0.0	1904	PmpA		1	932	N/A	VFG051295(gb|WP_011458350.1)	937	932	644	5	100	68.730	0.0	1339	(pmpA)
19-502/5	HBKLEPNL_00061	1	1755	WP_021828083	1758	1755	100	92.906	0.0	3097	PmpB		1	1755	N/A	VFG051306(gb|WP_011006175.1)	1795	1755	1032	154	100	55.724	0.0	1862	(pmpB)
19-502/5	HBKLEPNL_00487	1	1555	WP_021828579	1553	1555	100	93.955	0.0	2964	PmpD		1	1555	N/A	VFG051323(gb|WP_011457763.1)	1536	1555	867	113	100	54.120	0.0	1642	(pmpD)
19-502/5	HBKLEPNL_00062	3	905	WP_011458272	866	905	99	62.004	0.0	1155	Pmp05		3	905	N/A	VFG051387(gb|WP_011458272.1)	866	905	563	47	99	62.004	0.0	1155	(pmpG)
19-502/5	HBKLEPNL_00662	1	977	WP_021828148	976	977	100	98.874	0.0	1965	PmpG-1		1	977	N/A	VFG051385(gb|WP_011458280.1)	988	977	564	37	100	56.344	0.0	1120	(pmpG)
19-502/5	HBKLEPNL_00663	1	1298	WP_021828149	1293	1298	100	76.591	0.0	1834	PmpG-2
19-502/5	HBKLEPNL_00753	1	932	WP_011006252	866	932	100	57.463	0.0	1050	PmpG-5		1	932	N/A	VFG051380(gb|WP_011006251.1)	942	932	507	32	100	53.200	0.0	1001	(pmpG)
19-502/5	HBKLEPNL_00661	1	989	WP_021828147	989	989	100	99.596	0.0	2005	PmpH		1	989	N/A	VFG051439(gb|WP_011458281.1)	984	989	533	9	100	53.784	0.0	1078	(pmpH)
19-502/7	DJKPOOAE_00884	1	932	WP_021828084	932	932	100	98.927	0.0	1890	PmpA		1	932	N/A	VFG051295(gb|WP_011458350.1)	937	932	644	5	100	68.730	0.0	1335	(pmpA)
19-502/7	DJKPOOAE_00883	1	1760	WP_021828083	1758	1760	100	97.161	0.0	3438	PmpB		1	1760	N/A	VFG051307(gb|WP_011458351.1)	1873	1760	1077	183	100	56.447	0.0	1941	(pmpB)
19-502/7	DJKPOOAE_00347	1	1554	WP_021828579	1553	1554	100	90.997	0.0	2857	PmpD		1	1554	N/A	VFG051323(gb|WP_011457763.1)	1536	1554	873	108	100	54.597	0.0	1654	(pmpD)
19-502/7	DJKPOOAE_00180	1	474	WP_021828236	501	499	95	78.131	0.0	733	Pmpl		1	499	N/A	VFG051380(gb|WP_011006251.1)	942	499	286	41	100	54.064	0.0	541	(pmpG)
19-502/7	DJKPOOAE_00181	1	308	WP_011458272	866	308	100	73.377	3.06e-173	496	Pmp05		1	308	N/A	VFG051387(gb|WP_011458272.1)	866	308	226	0	100	73.377	2.91e-171	496	(pmpG)
19-502/7	DJKPOOAE_00745	1	976	WP_021828148	976	976	100	99.488	0.0	1985	PmpG-1		1	976	N/A	VFG051385(gb|WP_011458280.1)	988	976	564	36	100	56.400	0.0	1119	(pmpG)
19-502/7	DJKPOOAE_00746	1	1281	WP_021828149	1293	1281	100	93.972	0.0	2214	PmpG-2		192	1281	N/A	VFG051383(gb|WP_083747995.1)	1182	1281	542	233	85	43.922	0.0	904	(pmpG)
19-502/7	DJKPOOAE_00836	3	499	WP_021828236	501	518	96	95.210	0.0	903	Pmpl		3	507	N/A	VFG051388(gb|WP_011458275.1)	943	518	292	18	97	56.920	0.0	533	(pmpG)
19-502/7	DJKPOOAE_00837	1	421	WP_011458272	866	421	100	72.038	0.0	649	Pmp05		1	421	N/A	VFG051387(gb|WP_011458272.1)	866	421	304	1	100	72.038	0.0	649	(pmpG)
19-502/7	DJKPOOAE_00881	3	470	WP_021828236	501	495	95	69.583	0.0	625	Pmpl		3	495	N/A	VFG051380(gb|WP_011006251.1)	942	495	292	37	99	55.725	0.0	558	(pmpG)
19-502/7	DJKPOOAE_00882	1	308	WP_011458272	866	308	100	74.026	8.81e-175	500	Pmp05		1	308	N/A	VFG051387(gb|WP_011458272.1)	866	308	228	0	100	74.026	8.36e-173	500	(pmpG)
19-502/7	DJKPOOAE_00744	1	989	WP_021828147	989	989	100	99.596	0.0	2005	PmpH		1	989	N/A	VFG051439(gb|WP_011458281.1)	984	989	533	9	100	53.784	0.0	1078	(pmpH)
19-473/7	NNDGKJKD_00457	1	932	WP_021828084	932	932	100	98.820	0.0	1892	PmpA		1	932	N/A	VFG051295(gb|WP_011458350.1)	937	932	644	5	100	68.730	0.0	1338	(pmpA)
19-473/7	NNDGKJKD_00456	1	1765	WP_021828083	1758	1765	100	95.020	0.0	3113	PmpB		1	1765	N/A	VFG051307(gb|WP_011458351.1)	1873	1765	1089	178	100	57.075	0.0	1955	(pmpB)
19-473/7	NNDGKJKD_00029	1	1554	WP_021828579	1553	1554	100	91.061	0.0	2863	PmpD		1	1554	N/A	VFG051323(gb|WP_011457763.1)	1536	1554	874	108	100	54.659	0.0	1654	(pmpD)
19-473/7	NNDGKJKD_00454	3	467	WP_021828236	501	483	96	68.191	0.0	601	Pmpl		3	471	N/A	VFG051380(gb|WP_011006251.1)	942	483	281	39	97	55.976	2.03e-180	530	(pmpG)
19-473/7	NNDGKJKD_00455	1	220	WP_011096952	847	228	96	65.315	6.28e-110	329	Pmp13G		1	220	N/A	VFG051387(gb|WP_011458272.1)	866	228	151	2	96	68.018	7.21e-107	327	(pmpG)
19-473/7	NNDGKJKD_00904	1	977	WP_021828148	976	977	100	99.693	0.0	1981	PmpG-1		1	977	N/A	VFG051385(gb|WP_011458280.1)	988	977	563	35	100	56.300	0.0	1120	(pmpG)
19-473/7	NNDGKJKD_00905	1	1291	WP_021828149	1293	1291	100	99.072	0.0	2590	PmpG-2		200	1291	N/A	VFG051383(gb|WP_083747995.1)	1182	1291	545	233	85	44.094	0.0	910	(pmpG)
19-473/7	NNDGKJKD_00958	1	52	WP_021828236	501	77	68	92.308	4.07e-28	99.0	Pmpl		1	77	N/A	VFG051380(gb|WP_011006251.1)	942	77	48	1	100	61.538	5.23e-24	93.2	(pmpG)
19-473/7	NNDGKJKD_00903	1	989	WP_021828147	989	989	100	99.292	0.0	1999	PmpH		1	989	N/A	VFG051439(gb|WP_011458281.1)	984	989	531	9	100	53.582	0.0	1073	(pmpH)
19-473/10	MOHIFNEJ_00894	1	932	WP_021828084	932	932	100	98.820	0.0	1892	PmpA		1	932	N/A	VFG051295(gb|WP_011458350.1)	937	932	644	5	100	68.730	0.0	1338	(pmpA)
19-473/10	MOHIFNEJ_00893	1	1765	WP_021828083	1758	1765	100	95.020	0.0	3113	PmpB		1	1765	N/A	VFG051307(gb|WP_011458351.1)	1873	1765	1089	178	100	57.075	0.0	1955	(pmpB)
19-473/10	MOHIFNEJ_00467	1	1554	WP_021828579	1553	1554	100	91.061	0.0	2863	PmpD		1	1554	N/A	VFG051323(gb|WP_011457763.1)	1536	1554	874	108	100	54.659	0.0	1654	(pmpD)
19-473/10	MOHIFNEJ_00002	1	977	WP_021828148	976	977	100	99.693	0.0	1981	PmpG-1		1	977	N/A	VFG051385(gb|WP_011458280.1)	988	977	563	35	100	56300	0.0	1120	(pmpG)
19-473/10	MOHIFNEJ_00003	1	1291	WP_021828149	1293	1291	100	99.072	0.0	2590	PmpG-2		200	1291	N/A	VFG051383(gb|WP_083747995.1)	1182	1291	545	233	85	44.094	0.0	910	(pmpG)
19-473/10	MOHIFNEJ_00097	1	494	WP_021828236	501	519	95	78.088	0.0	751	Pmpl		1	519	N/A	VFG051380(gb|WP_011006251.1)	942	519	296	11	100	56.489	0.0	580	(pmpG)
19-473/10	MOHIFNEJ_00098	1	308	WP_011458272	866	308	100	74.026	8.81e-175	500	Pmp05		1	308	N/A	VFG051387(gb|WP_011458272.1)	866	308	228	0	100	74.026	8.36e-173	500	(pmpG)
19-473/10	MOHIFNEJ_00299	1	474	WP_021828236	501	499	95	77.535	0.0	727	Pmpl		1	499	N/A	VFG051380(gb|WP_011006251.1)	942	499	285	41	100	53.875	0.0	538	(pmpG)
19-473/10	MOHIFNEJ_00300	1	308	WP_011458272	866	308	100	74.026	8.81e-175	500	Pmp05		1	308	N/A	VFG051387(gb|WP_011458272.1)	866	308	228	0	100	74.026	8.36e-173	500	(pmpG)
19-473/10	MOHIFNEJ_00891	3	467	WP_021828236	501	486	96	68.191	0.0	600	Pmpl		3	471	N/A	VFG051380(gb|WP_011006251.1)	942	486	281	39	97	55.976	1.28e-180	530	(pmpG)
19-473/10	MOHIFNEJ_00892	1	421	WP_011458272	866	421	100	71.801	0.0	653	Pmp05		1	421	N/A	VFG051387(gb|WP_011458272.1)	866	421	303	1	100	71.801	0.0	653	(pmpG)
19-473/10	MOHIFNEJ_00001	1	989	WP_021828147	989	989	100	99.292	0.0	1999	PmpH		1	989	N/A	VFG051439(gb|WP_011458281.1)	984	989	531	9	100	53.582	0.0	1073	(pmpH)
15-56/1	PMKMBEPF_00881	1	932	WP_021828084	932	932	100	98.820	0.0	1892	PmpA		1	932	N/A	VFG051295(gb|WP_011458350.1)	937	932	644	5	100	68.730	0.0	1338	(pmpA)
15-56/1	PMKMBEPF_00880	1	1765	WP_021828083	1758	1765	100	95.076	0.0	3117	PmpB		1	1765	N/A	VFG051307(gb|WP_011458351.1)	1873	1765	1091	178	100	57.180	0.0	1955	(pmpB)
15-56/1	PMKMBEPF_00422	1	1555	WP_021828579	1553	1555	100	91.897	0.0	2900	PmpD		1	1555	N/A	VFG051323(gb|WP_011457763.1)	1536	1555	868	109	100	54.250	0.0	1639	(pmpD)
15-56/1	PMKMBEPF_00942	1	202	WP_021828145	935	202	100	98.515	1.56e-141	412	PmpE		3	202	N/A	VFG051332(gb|WP_011096945.1)	988	202	99	2	99	49.254	3.40e-59	199	(pmpE)
15-56/1	PMKMBEPF_00769	1	976	WP_021828148	976	976	100	98.772	0.0	1961	PmpG-1		1	976	N/A	VFG051385(gb|WP_011458280.1)	988	976	563	36	100	56.300	0.0	1115	(pmpG)
15-56/1	PMKMBEPF_00770	1	1294	WP_021828149	1293	1294	100	99.691	0.0	2607	PmpG-2
15-56/1	PMKMBEPF_00860	1	933	WP_011006252	866	933	100	57.463	0.0	1045	PmpG-5		1	933	N/A	VFG051380(gb|WP_011006251.1)	942	933	506	31	100	53.095	0.0	1007	(pmpG)
15-56/1	PMKMBEPF_00768	1	988	WP_021828147	989	988	100	99.697	0.0	2002	PmpH		1	988	N/A	VFG051439(gb|WP_011458281.1)	984	988	534	8	100	53.939	0.0	1081	(pmpH)
