# Supplementary material for: Whole Genome Sequencing and Comparative Genomic Analysis of Chlamydia gallinacea Field Strains Isolated from Poultry in Poland
Source: Pathogens. 2023 Jun 29;12(7):891. doi: 10.3390/pathogens12070891 (PMC10384503; doi:10.3390/pathogens12070891)
Supplement: Supplementary file 1 [file pathogens-12-00891-s001.zip › Supplementary Table S3.xlsx]

## Sheet: ANIb & Tetra-nucleotide sign.
	20-339/2	20-339/3	20-303/8	20-303/10	20-291/9	19-530/1	19-502/5	19-502/7	19-473/7	19-473/10	15-56/1	C. gallinacea 08-1274/3	C. gallinacea JX-1	C. gallinacea NL F725	C. gallinacea NL G47	C. avium 10DC88	C. poikilotherma S15-834K	C. caviae GPIC	C. buteonis RSHA	C. psittaci 6BC	C. felis Fe/C-56	C. abortus S26/3	Cand. C. ibidis 10-1398/6	C. serpentis H15-1957-10C	C. pneumoniae LPCoLN	C. pecorum E58	C. muridarum Nigg	C. trachomatis A/HAR-13	C. suis SWA-14
20-339/2	*	100.00	99.50	99.49	99.55	99.57	99.47	99.54	99.54	99.57	99.52	99.51	99.46	99.53	99.44	81.16	74.23	73.85	73.75	73.69	73.59	73.57	70.11	69.47	69.35	68.81	68.41	68.30	68.09
20-339/3	1.0	*	99.51	99.50	99.54	99.57	99.47	99.54	99.54	99.56	99.52	99.51	99.46	99.52	99.44	81.16	74.20	73.79	73.76	73.69	73.63	73.58	70.06	69.49	69.32	68.83	68.39	68.29	68.09
20-303/8	0.99975	0.99975	*	99.98	99.63	99.62	99.57	99.56	99.56	99.59	99.56	99.47	99.40	99.55	99.51	81.12	74.07	73.75	73.64	73.52	73.58	73.43	70.08	69.47	69.30	68.77	68.35	68.36	68.30
20-303/10	0.99967	0.99968	0.99995	*	99.62	99.61	99.53	99.57	99.54	99.56	99.50	99.44	99.38	99.54	99.49	81.14	74.11	73.75	73.67	73.60	73.55	73.54	70.22	69.42	69.35	68.78	68.40	68.27	68.02
20-291/9	0.99977	0.99977	0.99986	0.99981	*	99.67	99.49	99.65	99.61	99.64	99.58	99.51	99.39	99.55	99.52	81.07	73.98	73.62	73.42	73.37	73.43	73.26	69.85	69.27	69.15	68.57	68.22	68.11	67.98
19-530/1	0.99977	0.99977	0.99985	0.99982	0.99987	*	99.54	99.60	99.65	99.65	99.58	99.48	99.43	99.72	99.57	81.17	74.27	73.81	73.68	73.66	73.49	73.57	70.23	69.44	69.20	68.87	68.48	68.38	68.16
19-502/5	0.99981	0.99981	0.99981	0.99972	0.99981	0.9998	*	99.51	99.50	99.53	99.46	99.40	99.34	99.66	99.44	81.09	74.13	73.74	73.59	73.46	73.48	73.44	69.96	69.25	69.28	68.68	68.30	68.22	68.10
19-502/7	0.99975	0.99975	0.99975	0.99974	0.99981	0.99978	0.99973	*	99.55	99.56	99.49	99.47	99.38	99.51	99.50	81.12	74.07	73.72	73.59	73.53	73.42	73.44	70.16	69.59	69.25	68.76	68.62	68.47	68.46
19-473/7	0.99982	0.99982	0.99985	0.9998	0.99989	0.99986	0.99987	0.99979	*	99.98	99.58	99.46	99.38	99.56	99.49	81.05	74.06	73.78	73.65	73.51	73.48	73.47	69.92	69.38	69.30	68.59	68.26	68.24	68.11
19-473/10	0.99982	0.99982	0.99983	0.99978	0.99988	0.99985	0.99985	0.99978	0.99998	*	99.60	99.46	99.38	99.57	99.48	81.11	74.05	73.80	73.54	73.47	73.55	73.38	69.93	69.37	69.34	68.77	68.31	68.31	68.03
15-56/1	0.99974	0.99974	0.99976	0.99972	0.99981	0.99978	0.99977	0.99974	0.99983	0.99978	*	99.44	99.41	99.50	99.45	81.14	74.15	73.78	73.56	73.50	73.52	73.47	70.04	69.41	69.25	68.66	68.48	68.25	68.19
C. gallinacea 08-1274/3	0.99975	0.99975	0.99979	0.99978	0.99984	0.99977	0.99979	0.99974	0.99983	0.99982	0.99972	*	99.44	99.49	99.63	81.15	74.11	73.77	73.64	73.52	73.61	73.39	70.09	69.48	69.29	68.73	68.43	68.32	68.19
C. gallinacea JX-1	0.99977	0.99977	0.99975	0.99967	0.99974	0.99971	0.99974	0.99963	0.99981	0.99979	0.99972	0.99975	*	99.39	99.38	81.17	73.93	73.70	73.54	73.48	73.39	73.30	69.72	69.30	69.10	68.46	68.23	68.20	68.08
C. gallinacea NL F725	0.99972	0.99972	0.99966	0.99956	0.99968	0.99976	0.99978	0.99962	0.99974	0.99971	0.99976	0.99962	0.99962	*	99.58	81.03	74.13	73.75	73.58	73.48	73.47	73.35	69.92	69.32	69.17	68.66	68.48	68.39	68.27
C. gallinacea NL G47	0.99979	0.99979	0.99979	0.99976	0.9998	0.99976	0.99976	0.99973	0.9998	0.99977	0.99975	0.99983	0.99971	0.99975	*	81.07	74.07	73.77	73.49	73.48	73.47	73.33	69.93	69.42	69.19	68.65	68.40	68.31	68.30
C. avium 10DC88	0.98651	0.98654	0.98668	0.98665	0.98705	0.98668	0.98642	0.98668	0.98646	0.98632	0.98668	0.98642	0.9867	0.98688	0.98679	*	74.36	74.14	73.92	73.87	73.79	73.64	70.26	69.74	69.44	68.98	68.68	68.51	68.37
C. poikilotherma S15-834K	0.93912	0.93915	0.93986	0.93952	0.9396	0.93979	0.93975	0.93983	0.93899	0.93863	0.93907	0.94008	0.93935	0.93865	0.93959	0.93792	*	86.11	81.78	81.47	81.97	80.87	71.35	70.26	70.21	69.39	68.87	68.61	68.52
C. caviae GPIC	0.91155	0.9116	0.91241	0.91214	0.91139	0.91196	0.91286	0.9123	0.91123	0.9108	0.91066	0.91187	0.91133	0.91145	0.91158	0.89991	0.96826	*	81.32	81.12	81.81	80.65	71.00	69.95	70.06	69.41	68.81	68.60	68.32
C. buteonis RSHA	0.94733	0.94734	0.94871	0.94869	0.94786	0.94823	0.94844	0.94796	0.94767	0.94722	0.94766	0.94845	0.94764	0.94727	0.94756	0.93948	0.9792	0.96605	*	93.52	81.07	92.48	71.18	70.02	69.94	69.10	68.49	68.45	68.33
C. psittaci 6BC	0.9406	0.94061	0.94222	0.9419	0.94109	0.94157	0.94179	0.94122	0.941	0.94059	0.94078	0.94174	0.94118	0.94041	0.94114	0.92367	0.96437	0.97015	0.98740	*	80.59	92.47	70.97	69.94	69.92	69.11	68.71	68.52	68.39
C. felis Fe/C-56	0.94763	0.94762	0.94778	0.94797	0.94725	0.94772	0.94858	0.94819	0.94746	0.94703	0.94764	0.94792	0.94716	0.94778	0.94801	0.92731	0.9571	0.95143	0.97045	0.9663	*	80.24	70.64	69.79	69.96	68.92	68.46	68.30	68.29
C. abortus S26/3	0.92264	0.92264	0.92411	0.92369	0.92316	0.92347	0.9239	0.92363	0.92279	0.9223	0.92273	0.92393	0.92235	0.92252	0.92354	0.89832	0.94051	0.95704	0.96631	0.98585	0.95665	*	70.68	69.81	69.84	69.14	68.65	68.59	68.37
Cand. C. ibidis 10-1398/6	0.92594	0.92597	0.92672	0.92673	0.92681	0.9263	0.925	0.92648	0.92626	0.92647	0.926	0.92605	0.92599	0.92626	0.92633	0.93278	0.89593	0.84876	0.90731	0.88714	0.88387	0.85650	*	68.93	68.74	68.23	68.30	68.11	68.12
C. serpentis H15-1957-10C	0.91309	0.91309	0.91364	0.91357	0.91265	0.91311	0.91369	0.91281	0.91266	0.91296	0.91265	0.91412	0.91298	0.91314	0.9143	0.91504	0.93291	0.91273	0.92618	0.91333	0.90828	0.88803	0.84174	*	79.71	69.43	67.77	67.64	67.49
C. pneumoniae LPCoLN	0.82895	0.82895	0.83053	0.83034	0.82918	0.82947	0.83136	0.83033	0.82904	0.82912	0.8286	0.8306	0.82823	0.82956	0.83111	0.80706	0.86752	0.91119	0.86954	0.89521	0.87639	0.90352	0.71028	0.91384	*	69.61	67.58	67.65	67.44
C. pecorum E58	0.83164	0.83164	0.83346	0.83361	0.83272	0.83296	0.83388	0.83327	0.83225	0.83182	0.8326	0.83295	0.83181	0.83217	0.83308	0.81059	0.84592	0.89201	0.85674	0.88236	0.87343	0.88324	0.72932	0.83056	0.90213	*	67.43	67.20	67.17
C. muridarum Nigg	0.82079	0.82081	0.82213	0.82293	0.82089	0.82069	0.82189	0.81998	0.8217	0.8214	0.82048	0.82165	0.8208	0.82017	0.82058	0.80527	0.81832	0.84306	0.85490	0.85406	0.8423	0.83601	0.80764	0.8317	0.79774	0.77658	*	80.21	81.45
C. trachomatis A/HAR-13	0.78771	0.78773	0.78885	0.78924	0.78816	0.78804	0.78879	0.78786	0.78893	0.78827	0.78804	0.78841	0.78762	0.78715	0.78751	0.76501	0.78967	0.83390	0.83190	0.84321	0.8299	0.83561	0.76928	0.79119	0.79042	0.79041	0.97216	*	79.09
C. suis SWA-14	0.79955	0.79956	0.79944	0.80002	0.79881	0.79881	0.79983	0.79838	0.79967	0.7994	0.79846	0.80027	0.79904	0.79839	0.7988	0.77715	0.79167	0.82049	0.82952	0.83522	0.83754	0.82422	0.77342	0.81158	0.79007	0.77925	0.97668	0.97274	*
	Legend:
Upper tringle -	Above cutoff (> 95%)		Below cutoff (< 95%)
Lower tringle -	Above cutoff (> 0.999)		Below cutoff (< 0.989)
