# Supplementary material for: Whole Genome Sequencing and Comparative Genomic Analysis of Chlamydia gallinacea Field Strains Isolated from Poultry in Poland
Source: Pathogens. 2023 Jun 29;12(7):891. doi: 10.3390/pathogens12070891 (PMC10384503; doi:10.3390/pathogens12070891)
Supplement: Supplementary file 1 [file pathogens-12-00891-s001.zip › Supplementary Table S4.xlsx]

## Sheet: ompA
	20-339/2	20-339/3	20-303/8	20-303/10	20-291/9	19-530/1	19-502/5	19-502/7	19-473/7	19-473/10	15-56/1	C. gallinacea 08-1274/3	C. gallinacea JX-1	C. gallinacea NL F725	C. gallinacea NL G47	C. gallinacea 16-110/13	C. gallinacea 15-56/2	C. gallinacea 15-43/8	C. gallinacea 14-205/9	C. gallinacea 14-202/4	C. gallinacea 14-156/10	C. gallinacea 14-154/9	C. gallinacea 14-67/1	C. gallinacea 10P01	C. gallinacea A186	C. gallinacea A94	C. gallinacea 11-2521_X001	C. gallinacea 11-1879_Q083 39/11	C. gallinacea 11-1649 682/10 Q007	C. gallinacea 11-839 J008	C. gallinacea 10-2393/6	C. gallinacea 09-309/2 D031	C. avium 10DC88	C. abortus S26/3	C psittaci 6BC	C. buteonis RSHA	C. poikilotherma S15-834K	C. caviae GPIC	C. felis Fe/C-56	Cand. C. ibidis 10-1398/6	Cand. C. sanzinia G4/2742-308	C. serpentis H15-1957-10C	C. pneumoniae LPCoLN	Cand. C. corallus G3/2742-324	C. pecorum E58	C. trachomatis A-HAR-13	C. suis SW-14	C. muridarum Nigg
20-339/2		100	85.31	85.31	86.82	88.81	86.63	87.89	88.38	88.38	86.68	86.2	87.55	88.02	86.07	86.61	83.92	83.8	97.18	98.28	78.72	83.99	88.12	70.91	85.23	85.34	96.14	99.78	87.1	86.02	86.9	85.05	82.03	72.19	68.22	69.19	73.37	70	72.83	69.77	66.92	68.99	69.84	69.67	68.58	64.78	66.05	67.85
20-339/3	100		85.31	85.31	86.82	88.81	86.63	87.89	88.38	88.38	86.68	86.2	87.55	88.02	86.07	86.61	83.92	83.8	97.18	98.28	78.72	83.99	88.12	70.91	85.23	85.34	96.14	99.78	87.1	86.02	86.9	85.05	82.03	72.19	68.22	69.19	73.37	70	72.83	69.77	66.92	68.99	69.84	69.67	68.58	64.78	66.05	67.85
20-303/8	85.31	85.31		100	91.65	87.06	84.81	86.22	85.33	85.33	90.3	83.63	86.55	84.09	84	85.8	89.53	90.9	81.79	84.93	69.23	90.89	85.03	74.71	81.83	81.94	83.92	84.96	86.21	89.76	84.54	90.41	81.09	73.2	69.77	69.93	73.75	71.83	73.73	70.3	68.02	68.01	69.97	68.95	70.13	66.75	67.94	67.56
20-303/10	85.31	85.31	100		91.65	87.06	84.81	86.22	85.33	85.33	90.3	83.63	86.55	84.09	84	85.8	89.53	90.9	81.79	84.93	69.23	90.89	85.03	74.71	81.83	81.94	83.92	84.96	86.21	89.76	84.54	90.41	81.09	73.2	69.77	69.93	73.75	71.83	73.73	70.3	68.02	68.01	69.97	68.95	70.13	66.75	67.94	67.56
20-291/9	86.82	86.82	91.65	91.65		88.07	85.82	83.46	85.41	85.41	90.55	84.71	87.48	85.59	83.42	86.61	89.32	90.43	84.23	86.52	70.03	90.54	84.68	75.51	81.5	81.61	85.96	86.26	87.4	89.65	83.88	93.14	81.93	73.28	69.85	70.1	74.85	72	73.56	70.89	67.93	68.6	70.39	69.87	69.96	65.75	67.09	67.98
19-530/1	88.81	88.81	87.06	87.06	88.07		85.17	87.7	86.65	86.65	89.5	84.65	90.76	86.95	83.91	99.88	87.3	87.68	85.62	86.74	72.47	87.82	85.7	73.27	80.54	80.65	87.22	87.31	98.91	88.85	86.36	88.2	81.19	72.56	69.38	69.96	73.57	70.27	73.28	69.42	67.34	67.75	69.35	68.93	69.17	64.93	66.25	66.96
19-502/5	86.63	86.63	84.81	84.81	85.82	85.17		86.82	90.25	90.25	84.05	96.55	86.77	89.28	90.41	83.54	81.27	81.64	84.41	86.79	73.83	81.85	89.81	73.35	82.77	82.88	87.57	86.39	83.92	86.3	89.9	83.71	83.16	72.21	68.71	69.04	74.64	71.27	73.53	69.68	67.75	67.91	68.26	68.67	68.76	63.7	66.13	68.03
19-502/7	87.89	87.89	86.22	86.22	83.46	87.7	86.82		89.64	89.64	84.79	86.77	86.5	86.92	88.97	86.77	82.73	83.28	86.46	88.64	74.58	83.47	90.11	71.67	84.62	84.73	86.54	88.24	86.82	86.17	89.75	83.17	82.46	71.83	68.94	69.35	74	70.81	73.47	70.33	67.16	67.33	69.33	68.49	68.98	64.13	67.17	67.63
19-473/7	88.38	88.38	85.33	85.33	85.41	86.65	90.25	89.64		100	84.69	88.92	87.93	88.55	87.31	85.47	82.25	82.27	86.41	89.09	74.78	82.48	99.3	74.21	85.13	85.24	87.03	88.2	86.36	87.47	92.65	84.42	83.38	71.57	69.55	69.96	74.03	71.38	72.39	69.02	67.42	67.5	69.79	69.61	68.6	64.1	68.25	68.46
19-473/10	88.38	88.38	85.33	85.33	85.41	86.65	90.25	89.64	100		84.69	88.92	87.93	88.55	87.31	85.47	82.25	82.27	86.41	89.09	74.78	82.48	99.3	74.21	85.13	85.24	87.03	88.2	86.36	87.47	92.65	84.42	83.38	71.57	69.55	69.96	74.03	71.38	72.39	69.02	67.42	67.5	69.79	69.61	68.6	64.1	68.25	68.46
15-56/1	86.68	86.68	90.3	90.3	90.55	89.5	84.05	84.79	84.69	84.69		83.29	89.17	84.08	82.59	87.67	100	100	82.44	84.43	70.19	100	82.81	73.35	82.28	82.17	84.77	85.05	87.77	94.88	84.1	94.88	80.93	73.06	70.78	70.95	73.57	71.36	73.12	70.27	67.34	69.17	70.61	69.6	70.26	65.76	67.06	67.69
