# Supplementary material for: Whole Genome Sequencing and Comparative Genomic Analysis of Chlamydia gallinacea Field Strains Isolated from Poultry in Poland
Source: Pathogens. 2023 Jun 29;12(7):891. doi: 10.3390/pathogens12070891 (PMC10384503; doi:10.3390/pathogens12070891)
Supplement: Supplementary file 1 [file pathogens-12-00891-s001.zip › Supplementary Table S5.xlsx]

## Sheet: SNP
	20-339/2	20-339/3	20-303/8	20-303/10	20-291/9	19-530/1	19-502/5	19-502/7	19-473/7	19-473/10	15-56/1	C. gallinacea 08-1274/3	C. gallinacea JX-1	C. gallinacea NL F725	C. gallinacea NL G47
20-339/2	0	0	3613	3612	3310	3295	3301	3198	3027	3023	3029	3620	3503	3309	4218
20-339/3	0	0	3613	3612	3310	3295	3301	3198	3027	3023	3029	3620	3503	3309	4218
20-303/8	3613	3613	0	5	2476	2215	2503	2845	2651	2649	2993	4025	4525	2670	3288
20-303/10	3612	3612	5	0	2481	2214	2498	2844	2650	2648	2992	4024	4524	2669	3293
20-291/9	3310	3310	2476	2481	0	2225	3088	2307	2082	2080	2643	4032	4373	2717	3441
19-530/1	3295	3295	2215	2214	2225	0	2535	2591	2284	2282	2877	4056	4183	1611	3128
19-502/5	3301	3301	2503	2498	3088	2535	0	2804	2965	2959	3395	3928	4064	2228	3485
19-502/7	3198	3198	2845	2844	2307	2591	2804	0	2548	2552	2846	3662	4186	2759	3393
19-473/7	3027	3027	2651	2650	2082	2284	2965	2548	0	6	2777	4120	4405	2766	3561
19-473/10	3023	3023	2649	2648	2080	2282	2959	2552	6	0	2773	4126	4405	2766	3563
15-56/1	3029	3029	2993	2992	2643	2877	3395	2846	2777	2773	0	3996	4177	3141	3724
C. gallinacea 08-1274/3	3620	3620	4025	4024	4032	4056	3928	3662	4120	4126	3996	0	4133	3610	2684
C. gallinacea JX-1	3503	3503	4525	4524	4373	4183	4064	4186	4405	4405	4177	4133	0	3909	4489
C. gallinacea NL F725	3309	3309	2670	2669	2717	1611	2228	2759	2766	2766	3141	3610	3909	0	2522
C. gallinacea NL G47	4218	4218	3288	3293	3441	3128	3485	3393	3561	3563	3724	2684	4489	2522	0
