# Supplementary material for: Whole Genome Sequencing and Comparative Genomic Analysis of Chlamydia gallinacea Field Strains Isolated from Poultry in Poland
Source: Pathogens. 2023 Jun 29;12(7):891. doi: 10.3390/pathogens12070891 (PMC10384503; doi:10.3390/pathogens12070891)
Supplement: Supplementary file 1 [file pathogens-12-00891-s001.zip › Supplementary Table S6.xlsx]

## Sheet: PZ
	20-339/2	20-339/3	20-303/8	20-303/10	20-291/9	19-530/1	19-502/5	19-502/7	19-473/7	19-473/10	15-56/1	C. gallinacea 08-1274/3	C. gallinacea JX-1	C. avium 10DC88	Cand. C. ibidis 10-1398/6	C. felis Fe/C-56	Cand. C. sanzinia	C. abortus S26/3	C. poikilotherma S15-834K	Cand. C. corallus G3/2742-324	C. serpentis H15-1957-10C	C. pneumoniae LPCoLN	C psittaci 6BC	C. pecorum E58	C. trachomatis D/UW-3/CX	C. caviae GPIC	C. muridarum Nigg	C. suis SW-14	C. buteonis RSHA
20-339/2		100	90.86	90.86	93.38	93.15	90.65	90.96	90.1	90.11	93.34	90.89	90.62	48.82	49.13	44.9	39.87	35.13	34.54	34.04	34.01	31.63	32.46	32.41	31.91	31.93	31.38	31.11	30.01
20-339/3	100		90.86	90.87	93.38	93.16	90.64	90.97	90.11	90.1	93.34	90.9	90.62	48.82	49.13	44.9	39.87	35.13	34.54	34.04	34.01	31.62	32.46	32.41	31.91	31.92	31.38	31.11	30.01
20-303/8	90.86	90.86		99.99	96.79	97.03	99.43	99.69	98.69	98.7	96.77	99.78	99.12	48.91	46.83	42.48	39.9	35.06	34.55	34	33.96	31.57	30.23	29.96	29.95	29.54	29.32	28.99	27.67
20-303/10	90.86	90.86	99.99		96.8	97.03	99.43	99.7	98.7	98.69	96.78	99.79	99.12	48.91	46.83	42.48	39.9	35.06	34.55	34	33.96	31.57	30.23	29.96	29.95	29.54	29.32	28.99	27.67
20-291/9	93.38	93.38	96.79	96.8		99.63	96.56	96.79	95.84	95.83	99.79	96.83	96.46	48.91	47.68	43.27	39.95	35.08	34.58	34.01	34.01	31.59	30.93	30.62	30.63	30.33	30.03	29.69	28.3
19-530/1	93.15	93.15	97.03	97.03	99.63		96.57	96.88	95.9	95.89	99.61	96.95	96.33	48.89	47.65	43.25	39.93	35.09	34.56	34	33.97	31.59	30.91	30.58	30.64	30.35	30.02	29.71	28.27
19-502/5	90.65	90.65	99.43	99.43	96.56	96.57		99.43	98.44	98.44	96.42	99.46	98.78	48.7	46.78	42.38	39.95	35.08	34.5	34	33.98	31.55	30.23	29.93	29.93	29.44	29.29	28.98	27.64
19-502/7	90.96	90.96	99.69	99.7	96.79	96.88	99.43		98.73	98.73	96.81	99.8	99.14	48.84	46.86	42.48	39.92	35.07	34.55	33.98	33.97	31.55	30.24	29.96	29.91	29.49	29.31	28.98	27.67
19-473/7	90.1	90.1	98.69	98.7	95.84	95.9	98.44	98.73		99.96	95.79	98.76	98.29	48.91	46.69	42.28	39.85	35.11	34.55	34.02	33.99	31.55	30.22	29.93	29.84	29.38	29.21	28.91	27.57
19-473/10	90.11	90.11	98.7	98.69	95.83	95.89	98.44	98.73	99.96		95.79	98.75	98.28	48.89	46.67	42.29	39.85	35.11	34.54	34.02	33.98	31.56	30.22	29.93	29.84	29.38	29.2	28.9	27.57
15-56/1	93.34	93.34	96.77	96.78	99.79	99.61	96.42	96.81	95.79	95.79		96.79	96.44	48.89	47.62	43.28	39.91	35.09	34.52	33.99	33.98	31.57	30.91	30.59	30.62	30.31	30.02	29.68	28.29
