# Supplementary material for: Whole Genome Sequencing and Comparative Genomic Analysis of Chlamydia gallinacea Field Strains Isolated from Poultry in Poland
Source: Pathogens. 2023 Jun 29;12(7):891. doi: 10.3390/pathogens12070891 (PMC10384503; doi:10.3390/pathogens12070891)
Supplement: Supplementary file 1 [file pathogens-12-00891-s001.zip › Supplementary Table S7.xlsx]

## Sheet: Plasmids
	20-339/2	20-339/3	20-303/8	20-303/10	20-291/9	19-530/1	19-502/5	19-502/7	19-473/7	19-473/10	15-56/1	C. gallinacea 08-1274/3	C. gallinacea JX-1	C. gallinacea NL F725	C. gallinacea NL G47	C. avium 10DC88	C. poikilotherma S15-834K	C. caviae GPIC	C psittaci CP3	C. felis Fe/C-56	avian C. abortus 15-70d24	Cand. C. sanzinia G4/2742-308	C. serpentis H15-1957-10C	C. pneumoniae LPCoLN	Cand. C. corallus G3/2742-324	C. pecorum L1	C. trachomatis A-HAR-13	C. suis SW-14	C. muridarum Nigg
20-339/2		100	99.93	98.92	99.87	99.87	99.87	98.86	99.97	99.97	98.92	98.21	99.88	99.88	99.88	76.78	74.51	74.48	74.3	73.86	74.14	68.36	67.16	66.98	66.96	66.41	59.58	59.55	59.52
20-339/3	100		99.93	98.92	99.87	99.87	99.87	98.86	99.97	99.97	98.92	98.21	99.88	99.88	99.88	76.78	74.51	74.48	74.3	73.86	74.14	68.36	67.16	66.98	66.96	66.41	59.58	59.55	59.52
20-303/8	99.93	99.93		98.98	99.88	99.88	99.88	98.88	99.96	99.96	98.93	98.23	99.89	99.89	99.89	76.75	74.51	74.48	74.32	73.9	74.11	68.37	67.13	66.98	66.95	66.39	59.6	59.56	59.56
20-303/10	98.92	98.92	98.98		98.86	98.86	98.86	97.88	98.94	98.94	97.93	97.25	98.88	98.88	98.88	76.03	73.79	73.74	73.6	73.18	73.4	67.72	66.48	66.34	66.3	65.76	59.05	59.02	59.01
20-291/9	99.87	99.87	99.88	98.86		99.95	99.95	98.94	99.89	99.89	98.86	98.29	99.96	99.96	99.96	76.76	74.45	74.45	74.32	73.91	74.11	68.34	67.16	66.98	66.93	66.36	59.62	59.62	59.54
19-530/1	99.87	99.87	99.88	98.86	99.95		99.95	98.94	99.89	99.89	98.86	98.29	99.96	99.96	99.96	76.72	74.44	74.44	74.31	73.87	74.1	68.33	67.12	66.94	66.9	66.37	59.6	59.58	59.52
19-502/5	99.87	99.87	99.88	98.86	99.95	99.95		98.94	99.89	99.89	98.86	98.29	99.96	99.96	99.96	76.72	74.44	74.41	74.32	73.88	74.11	68.33	67.12	66.94	66.9	66.36	59.6	59.59	59.5
19-502/7	98.86	98.86	98.88	97.88	98.94	98.94	98.94		98.89	98.89	97.88	97.32	98.96	98.96	98.96	75.96	73.73	73.69	73.57	73.16	73.37	67.66	66.46	66.28	66.24	65.72	59.01	59	58.92
19-473/7	99.97	99.97	99.96	98.94	99.89	99.89	99.89	98.89		100	98.94	98.24	99.91	99.91	99.91	76.78	74.51	74.48	74.3	73.88	74.14	68.36	67.16	66.98	66.96	66.39	59.6	59.58	59.54
19-473/10	99.97	99.97	99.96	98.94	99.89	99.89	99.89	98.89	100		98.94	98.24	99.91	99.91	99.91	76.78	74.51	74.48	74.3	73.88	74.14	68.36	67.16	66.98	66.96	66.39	59.6	59.58	59.54
15-56/1	98.92	98.92	98.93	97.93	98.86	98.86	98.86	97.88	98.94	98.94		97.25	98.88	98.88	98.88	75.98	73.76	73.69	73.57	73.14	73.39	67.69	66.48	66.3	66.28	65.75	59.03	58.99	59
