# Supplementary material for: Whole Genome Sequencing and Comparative Genomic Analysis of Chlamydia gallinacea Field Strains Isolated from Poultry in Poland
Source: Pathogens. 2023 Jun 29;12(7):891. doi: 10.3390/pathogens12070891 (PMC10384503; doi:10.3390/pathogens12070891)
Supplement: Supplementary file 1 [file pathogens-12-00891-s001.zip › Supplementary Table S8.xlsx]

## Sheet: 20-3392
qseqid	qstart	qend	sstrand	sacc	gene	slen	qlen	nident	gaps	qcovhsp	pident	evalue	bitscore	stitle
IBOGMGPI_00055	19	209	N/A	VFG035923(gb|WP_000621745)	(aatC)	209	223	75	11	86	38.462	8.48e-32	115	VFG035923(gb|WP_000621745) (aatC) ATP-binding protein AatC [Dispersin (VF0215) - Others (VFC0346)] [Escherichia coli O44:H18 042]
IBOGMGPI_00015	7	72	N/A	VFG011430(gb|WP_002963616)	(acpXL)	78	79	35	0	84	53.030	1.78e-18	72.0	VFG011430(gb|WP_002963616) (acpXL) acyl carrier protein [LPS (VF0367) - Immune modulation (VFC0258)] [Brucella melitensis bv. 1 str. 16M]
IBOGMGPI_00448	6	243	N/A	VFG038723(gb|WP_011705294)	(AHML_RS07540)	264	254	73	12	94	29.675	2.35e-18	81.6	VFG038723(gb|WP_011705294) (AHML_RS07540) CobQ/CobB/MinD/ParA family protein [Polar flagella (VF0473) - Motility (VFC0204)] [Aeromonas hydrophila ML09-119]
IBOGMGPI_00469	1	185	N/A	VFG009680(gb|WP_011730169)	(ahpC)	195	196	66	20	94	33.503	2.27e-32	115	VFG009680(gb|WP_011730169) (ahpC) peroxiredoxin [AhpC (VF0306) - Stress survival (VFC0282)] [Mycobacterium smegmatis str. MC2 155]
IBOGMGPI_00959	1	234	N/A	VFG038725(gb|WP_005353663)	(B565_RS05765)	264	260	57	21	90	22.984	5.88e-13	66.6	VFG038725(gb|WP_005353663) (B565_RS05765) CobQ/CobB/MinD/ParA family protein [Polar flagella (VF0473) - Motility (VFC0204)] [Aeromonas veronii B565]
IBOGMGPI_00674	1	212	N/A	VFG000688(gb|AAP42181)	(bcs1')	474	212	68	34	100	28.452	2.96e-13	67.8	VFG000688(gb|AAP42181) (bcs1') Bcs1' [Capsule (VF0043) - Immune modulation (VFC0258)] [Haemophilus influenzae str. 1007]
IBOGMGPI_00214	13	403	N/A	VFG047529(gb|WP_003029409)	(bioA)	428	426	137	31	92	33.252	9.70e-77	244	VFG047529(gb|WP_003029409) (bioA) adenosylmethionine-8-amino-7-oxononanoate aminotransferase [Biotin synthesis (VF0552) - Nutritional/Metabolic factor (VFC0272)] [Francisella tularensis subsp. tularensis SCHU S4]
IBOGMGPI_00211	7	311	N/A	VFG047506(gb|WP_012281076)	(bioB)	313	331	154	5	92	50.000	5.29e-101	299	VFG047506(gb|WP_012281076) (bioB) biotin synthase [Biotin synthesis (VF0552) - Nutritional/Metabolic factor (VFC0272)] [Francisella philomiragia subsp. philomiragia ATCC 25017]
IBOGMGPI_00213	5	189	N/A	VFG047456(gb|WP_003016414)	(bioD)	219	203	60	33	91	27.907	3.58e-10	57.4	VFG047456(gb|WP_003016414) (bioD) dethiobiotin synthetase [Biotin synthesis (VF0552) - Nutritional/Metabolic factor (VFC0272)] [Francisella tularensis subsp. holarctica FTNF002-00]
IBOGMGPI_00212	8	372	N/A	VFG047495(gb|WP_003020974)	(bioF)	375	390	122	25	94	32.533	9.91e-54	182	VFG047495(gb|WP_003020974) (bioF) 8-amino-7-oxononanoate synthase [Biotin synthesis (VF0552) - Nutritional/Metabolic factor (VFC0272)] [Francisella tularensis subsp. tularensis SCHU S4]
IBOGMGPI_00328	4	336	N/A	VFG047500(gb|WP_014549693)	(bioF)	375	362	89	40	92	25.356	2.95e-23	99.4	VFG047500(gb|WP_014549693) (bioF) 8-amino-7-oxononanoate synthase [Biotin synthesis (VF0552) - Nutritional/Metabolic factor (VFC0272)] [Francisella cf. novicida Fx1]
IBOGMGPI_00391	31	181	N/A	VFG047453(gb|WP_013923073)	(birA)	324	190	51	23	79	31.098	5.75e-10	57.4	VFG047453(gb|WP_013923073) (birA) biotin--[acetyl-CoA-carboxylase] ligase [Biotin synthesis (VF0552) - Nutritional/Metabolic factor (VFC0272)] [Francisella sp. TX077308]
IBOGMGPI_00933	1	545	N/A	VFG049675(gb|WP_011097070)	(CAB_RS02275)	579	580	311	6	94	56.752	0.0	558	VFG049675(gb|WP_011097070) (CAB_RS02275) hypothetical protein [TTSS secreted effectors (VF0711) - Effector delivery system (VFC0086)] [Chlamydophila abortus S26/3]
IBOGMGPI_00251	1	174	N/A	VFG017005(gb|WP_011097294)	(CAB_RS03740)	176	174	147	2	100	83.523	9.52e-90	259	VFG017005(gb|WP_011097294) (CAB_RS03740) Type III secretion system effector [TTSS secreted effectors (VF0711) - Effector delivery system (VFC0086)] [Chlamydophila abortus S26/3]
IBOGMGPI_00450	1	183	N/A	VFG049583(gb|WP_006344529)	(CAB_RS04770)	184	185	168	0	99	91.803	1.46e-124	348	VFG049583(gb|WP_006344529) (CAB_RS04770) type III secreted effector, putative [TTSS (VF0344) - Effector delivery system (VFC0086)] [Chlamydophila abortus S26/3]
IBOGMGPI_00680	1	236	N/A	VFG039536(gb|NP_820549)	(CBU_1566)	244	238	91	2	99	38.397	9.48e-50	162	VFG039536(gb|NP_820549) (CBU_1566) Coxiella Dot/Icm type IVB secretion system translocated effector [T4SS secreted effectors (VF0696) - Effector delivery system (VFC0086)] [Coxiella burnetii RSA 493]
IBOGMGPI_00543	1	905	N/A	VFG016995(gb|WP_011096786)	(cdsC)	908	905	772	11	100	84.649	0.0	1553	VFG016995(gb|WP_011096786) (cdsC) Type III secretion system protein CdsC [TTSS (VF0344) - Effector delivery system (VFC0086)] [Chlamydophila abortus S26/3]
IBOGMGPI_00533	1	815	N/A	VFG049502(gb|WP_011006003)	(cdsD)	825	815	575	22	100	69.194	0.0	1103	VFG049502(gb|WP_011006003) (cdsD) Type III secretion system inner membrane ring complex protein CdsD [TTSS (VF0344) - Effector delivery system (VFC0086)] [Chlamydophila caviae GPIC]
IBOGMGPI_00534	1	83	N/A	VFG049513(gb|WP_011458519)	(cdsE)	83	83	71	0	100	85.542	2.11e-46	142	VFG049513(gb|WP_011458519) (cdsE) Type III secretion system protein CdsE [TTSS (VF0344) - Effector delivery system (VFC0086)] [Chlamydophila felis Fe/C-56]
IBOGMGPI_00535	1	86	N/A	VFG049522(gb|WP_011006005)	(cdsF)	86	86	83	0	100	96.512	1.51e-57	171	VFG049522(gb|WP_011006005) (cdsF) Type III secretion system needle-filament protein CdsF [TTSS (VF0344) - Effector delivery system (VFC0086)] [Chlamydophila caviae GPIC]
IBOGMGPI_00536	1	149	N/A	VFG049532(gb|WP_011006006)	(cdsG)	149	149	141	0	100	94.631	4.25e-102	288	VFG049532(gb|WP_011006006) (cdsG) Type III secretion system protein CdsG [TTSS (VF0344) - Effector delivery system (VFC0086)] [Chlamydophila caviae GPIC]
IBOGMGPI_00425	1	326	N/A	VFG016887(gb|WP_011457636)	(cdsJ)	330	326	279	6	100	84.290	0.0	535	VFG016887(gb|WP_011457636) (cdsJ) Type III secretion system inner membrane ring complex protein CdsJ [TTSS (VF0344) - Effector delivery system (VFC0086)] [Chlamydophila felis Fe/C-56]
IBOGMGPI_00427	1	225	N/A	VFG016896(gb|WP_011006889)	(cdsL)	229	229	174	0	98	77.333	5.85e-126	355	VFG016896(gb|WP_011006889) (cdsL) type III secretion translocase [TTSS (VF0344) - Effector delivery system (VFC0086)] [Chlamydophila caviae GPIC]
IBOGMGPI_00538	1	442	N/A	VFG016966(gb|WP_011006008)	(cdsN)	442	442	425	0	100	96.154	0.0	860	VFG016966(gb|WP_011006008) (cdsN) Type III secretion system ATPase [TTSS (VF0344) - Effector delivery system (VFC0086)] [Chlamydophila caviae GPIC]
IBOGMGPI_00539	1	170	N/A	VFG049542(gb|WP_011006009)	(cdsO)	172	172	157	0	99	92.353	9.66e-108	305	VFG049542(gb|WP_011006009) (cdsO) Type III secretion system protein CdsO, YscO homolog [TTSS (VF0344) - Effector delivery system (VFC0086)] [Chlamydophila caviae GPIC]
IBOGMGPI_00540	1	280	N/A	VFG049552(gb|WP_011006010)	(cdsP)	282	280	177	8	100	62.105	6.08e-118	339	VFG049552(gb|WP_011006010) (cdsP) Type III secretion system protein CdsP, YscP homolog [TTSS (VF0344) - Effector delivery system (VFC0086)] [Chlamydophila caviae GPIC]
IBOGMGPI_00541	1	371	N/A	VFG016977(gb|WP_011458512)	(cdsQ)	371	371	281	0	100	75.741	0.0	595	VFG016977(gb|WP_011458512) (cdsQ) Type III secretion system C-ring protein CdsQ [TTSS (VF0344) - Effector delivery system (VFC0086)] [Chlamydophila felis Fe/C-56]
IBOGMGPI_00428	1	303	N/A	VFG016907(gb|WP_011457633)	(cdsR)	305	303	264	2	100	86.557	0.0	529	VFG016907(gb|WP_011457633) (cdsR) type III secretion protein [TTSS (VF0344) - Effector delivery system (VFC0086)] [Chlamydophila felis Fe/C-56]
IBOGMGPI_00429	1	94	N/A	VFG016915(gb|WP_006343598)	(cdsS)	94	94	90	0	100	95.745	2.56e-59	176	VFG016915(gb|WP_006343598) (cdsS) Yop proteins translocation protein S [TTSS (VF0344) - Effector delivery system (VFC0086)] [Chlamydophila abortus S26/3]
IBOGMGPI_00430	1	286	N/A	VFG016927(gb|WP_011457631)	(cdsT)	289	290	249	0	99	87.063	0.0	499	VFG016927(gb|WP_011457631) (cdsT) Yop proteins translocation protein T [TTSS (VF0344) - Effector delivery system (VFC0086)] [Chlamydophila felis Fe/C-56]
IBOGMGPI_00942	1	360	N/A	VFG016877(gb|WP_011458099)	(cdsU)	360	360	333	0	100	92.500	0.0	685	VFG016877(gb|WP_011458099) (cdsU) Type III secretion protein CdsU [TTSS (VF0344) - Effector delivery system (VFC0086)] [Chlamydophila felis Fe/C-56]
IBOGMGPI_00941	1	708	N/A	VFG016866(gb|WP_011006421)	(cdsV)	709	708	686	1	100	96.756	0.0	1384	VFG016866(gb|WP_011006421) (cdsV) Type III secretion protein CdsV [TTSS (VF0344) - Effector delivery system (VFC0086)] [Chlamydophila caviae GPIC]
IBOGMGPI_00731	1	241	N/A	VFG049565(gb|WP_011458337)	(cdsZ)	254	255	220	0	95	91.286	2.40e-162	449	VFG049565(gb|WP_011458337) (cdsZ) zinc ribbon domain-containing protein [TTSS (VF0344) - Effector delivery system (VFC0086)] [Chlamydophila felis Fe/C-56]
IBOGMGPI_00247	40	419	N/A	VFG049648(gb|WP_148174344)	(CF_RS01310)	383	419	220	1	91	57.743	3.42e-149	428	VFG049648(gb|WP_148174344) (CF_RS01310) hypothetical protein [TTSS secreted effectors (VF0711) - Effector delivery system (VFC0086)] [Chlamydophila felis Fe/C-56]
IBOGMGPI_00238	1	586	N/A	VFG049695(gb|WP_011457824)	(CF_RS01355)	596	596	373	2	98	63.543	0.0	828	VFG049695(gb|WP_011457824) (CF_RS01355) serine protease [CPAF (VF0580) - Exoenzyme (VFC0251)] [Chlamydophila felis Fe/C-56]
IBOGMGPI_00769	12	1012	N/A	VFG049680(gb|WP_011458297)	(ChlaOTU)	1045	1014	374	64	99	35.687	0.0	638	VFG049680(gb|WP_011458297) (ChlaOTU) membrane protein [TTSS secreted effectors (VF0711) - Effector delivery system (VFC0086)] [Chlamydophila felis Fe/C-56]
IBOGMGPI_00712	5	213	N/A	VFG044077(gb|YP_002344985)	(chuC)	258	239	71	16	87	32.420	8.53e-31	114	VFG044077(gb|YP_002344985) (chuC) hemin uptake ABC transporter ATP-binding protein [Direct heme uptake system (VF0724) - Nutritional/Metabolic factor (VFC0272)] [Campylobacter jejuni subsp. jejuni NCTC 11168]
IBOGMGPI_00841	1	808	N/A	VFG000079(gb|NP_463763)	(clpC)	820	847	417	25	95	51.545	0.0	843	VFG000079(gb|NP_463763) (clpC) endopeptidase Clp ATP-binding chain C [ClpC (VF0072) - Stress survival (VFC0282)] [Listeria monocytogenes EGD-e]
IBOGMGPI_00410	1	197	N/A	VFG000077(gb|NP_465991)	(clpP)	198	203	106	0	97	53.807	5.70e-75	224	VFG000077(gb|NP_465991) (clpP) ATP-dependent Clp protease proteolytic subunit [ClpP (VF0074) - Stress survival (VFC0282)] [Listeria monocytogenes EGD-e]
IBOGMGPI_00735	14	188	N/A	VFG000077(gb|NP_465991)	(clpP)	198	192	78	2	91	44.571	4.45e-47	152	VFG000077(gb|NP_465991) (clpP) ATP-dependent Clp protease proteolytic subunit [ClpP (VF0074) - Stress survival (VFC0282)] [Listeria monocytogenes EGD-e]
IBOGMGPI_00126	1	861	N/A	VFG049189(gb|WP_014226431)	(clpV)	857	866	421	12	99	48.727	0.0	808	VFG049189(gb|WP_014226431) (clpV) ATP-dependent chaperone ClpB [T6SS-II (VF0783) - Effector delivery system (VFC0086)] [Klebsiella oxytoca E718]
IBOGMGPI_00444	1	483	N/A	VFG016945(gb|WP_011097426)	(copB)	494	483	338	11	100	68.421	0.0	580	VFG016945(gb|WP_011097426) (copB) Type III secretion system translocator CopB [TTSS (VF0344) - Effector delivery system (VFC0086)] [Chlamydophila abortus S26/3]
IBOGMGPI_00234	1	507	N/A	VFG017017(gb|WP_011457828)	(copB2)	504	507	276	7	100	54.224	0.0	518	VFG017017(gb|WP_011457828) (copB2) Type III secretion system translocator CopB2 [TTSS (VF0344) - Effector delivery system (VFC0086)] [Chlamydophila felis Fe/C-56]
IBOGMGPI_00445	1	430	N/A	VFG016955(gb|WP_011097427)	(copD)	440	431	310	15	99	70.136	1.13e-147	427	VFG016955(gb|WP_011097427) (copD) Type III secretion system translocator CopD [TTSS (VF0344) - Effector delivery system (VFC0086)] [Chlamydophila abortus S26/3]
IBOGMGPI_00940	32	399	N/A	VFG016857(gb|WP_011458101)	(copN)	398	399	285	1	92	77.446	0.0	606	VFG016857(gb|WP_011458101) (copN) Type III secretion system effector CopN [TTSS (VF0344) - Effector delivery system (VFC0086)] [Chlamydophila felis Fe/C-56]
IBOGMGPI_00912	1	255	N/A	VFG042156(gb|WP_010883005)	(CPN_RS01830)	257	256	194	1	99	75.781	5.85e-142	398	VFG042156(gb|WP_010883005) (CPN_RS01830) FliA/WhiG family RNA polymerase sigma factor [TTSS (VF0344) - Effector delivery system (VFC0086)] [Chlamydophila pneumoniae CWL029]
IBOGMGPI_00855	1	136	N/A	VFG044462(gb|WP_010883066)	(CPN_RS02150)	142	143	118	0	95	86.765	1.06e-85	246	VFG044462(gb|WP_010883066) (CPN_RS02150) hypothetical protein [TTSS (VF0344) - Effector delivery system (VFC0086)] [Chlamydophila pneumoniae CWL029]
IBOGMGPI_00537	1	224	N/A	VFG042150(gb|WP_010883346)	(CPN_RS03645)	224	224	148	4	100	65.487	3.49e-103	297	VFG042150(gb|WP_010883346) (CPN_RS03645) hypothetical protein [TTSS (VF0344) - Effector delivery system (VFC0086)] [Chlamydophila pneumoniae CWL029]
IBOGMGPI_00426	1	277	N/A	VFG042145(gb|WP_010883464)	(CPN_RS04255)	277	277	196	0	100	70.758	6.37e-149	417	VFG042145(gb|WP_010883464) (CPN_RS04255) hypothetical protein [TTSS (VF0344) - Effector delivery system (VFC0086)] [Chlamydophila pneumoniae CWL029]
IBOGMGPI_00399	1	432	N/A	VFG042144(gb|WP_010883493)	(CPN_RS04405)	433	438	349	0	99	80.787	0.0	724	VFG042144(gb|WP_010883493) (CPN_RS04405) FliI/YscN family ATPase [TTSS (VF0344) - Effector delivery system (VFC0086)] [Chlamydophila pneumoniae CWL029]
IBOGMGPI_00398	1	177	N/A	VFG042143(gb|WP_010883494)	(CPN_RS04410)	178	177	107	3	100	59.777	1.83e-71	213	VFG042143(gb|WP_010883494) (CPN_RS04410) hypothetical protein [TTSS (VF0344) - Effector delivery system (VFC0086)] [Chlamydophila pneumoniae CWL029]
IBOGMGPI_00397	1	340	N/A	VFG042142(gb|WP_010883495)	(CPN_RS04415)	341	341	184	2	99	53.959	2.19e-120	350	VFG042142(gb|WP_010883495) (CPN_RS04415) type III secretion system protein [TTSS (VF0344) - Effector delivery system (VFC0086)] [Chlamydophila pneumoniae CWL029]
IBOGMGPI_00235	41	494	N/A	VFG042141(gb|WP_010883652)	(CPN_RS05260)	497	494	211	21	92	45.279	4.23e-118	356	VFG042141(gb|WP_010883652) (CPN_RS05260) type III secretion system translocon subunit CopD2 [TTSS (VF0344) - Effector delivery system
IBOGMGPI_00687	17	249	N/A	VFG045688(gb|WP_002294134)	(cpsA/uppS)	270	250	99	8	93	41.772	2.94e-61	193	VFG045688(gb|WP_002294134) (cpsA/uppS) undecaprenyl diphosphate synthase [Capsule (VF0361) - Immune modulation (VFC0258)] [Enterococcus faecium Aus0004]
IBOGMGPI_00686	16	292	N/A	VFG045682(gb|WP_002296531)	(cpsB/cdsA)	266	304	87	25	91	30.961	4.38e-24	98.6	VFG045682(gb|WP_002296531) (cpsB/cdsA) phosphatidate cytidylyltransferase [Capsule (VF0361) - Immune modulation (VFC0258)] [Enterococcus faecium Aus0004]
IBOGMGPI_00268	24	296	N/A	VFG002184(gb|WP_002359685)	(cpsG)	817	301	82	24	91	28.772	5.03e-28	113	VFG002184(gb|WP_002359685) (cpsG) MurB family protein [Capsule (VF0361) - Immune modulation (VFC0258)] [Enterococcus faecalis V583]
IBOGMGPI_00696	56	153	N/A	VFG050253(gb|NP_219954)	(crpA)	150	154	42	3	64	42.424	5.04e-21	83.2	VFG050253(gb|NP_219954) (crpA) hypothetical protein [TTSS secreted effectors (VF0711) - Effector delivery system (VFC0086)] [Chlamydia trachomatis D/UW-3/CX]
IBOGMGPI_00790	9	142	N/A	VFG050221(gb|NP_219508)	(CT_006)	189	151	40	0	89	29.851	3.20e-13	63.9	VFG050221(gb|NP_219508) (CT_006) hypothetical protein [TTSS secreted effectors (VF0711) - Effector delivery system (VFC0086)] [Chlamydia trachomatis D/UW-3/CX]
IBOGMGPI_00901	1	148	N/A	VFG050223(gb|NP_219556)	(CT_053)	148	148	117	0	100	79.054	1.04e-84	244	VFG050223(gb|NP_219556) (CT_053) hypothetical protein [TTSS secreted effectors (VF0711) - Effector delivery system (VFC0086)] [Chlamydia trachomatis D/UW-3/CX]
IBOGMGPI_00934	1	159	N/A	VFG050224(gb|NP_219586)	(CT_083)	160	160	84	3	99	52.174	1.62e-39	131	VFG050224(gb|NP_219586) (CT_083) hypothetical protein [TTSS secreted effectors (VF0711) - Effector delivery system (VFC0086)] [Chlamydia trachomatis D/UW-3/CX]
IBOGMGPI_00049	5	270	N/A	VFG050230(gb|NP_219645)	(CT_142)	285	274	116	20	97	41.429	5.82e-59	189	VFG050230(gb|NP_219645) (CT_142) hypothetical protein [TTSS secreted effectors (VF0711) - Effector delivery system (VFC0086)] [Chlamydia trachomatis D/UW-3/CX]
IBOGMGPI_00050	1	284	N/A	VFG050231(gb|NP_219646)	(CT_143)	280	284	121	12	100	42.014	6.36e-61	194	VFG050231(gb|NP_219646) (CT_143) hypothetical protein [TTSS secreted effectors (VF0711) - Effector delivery system (VFC0086)] [Chlamydia trachomatis D/UW-3/CX]
IBOGMGPI_00051	1	265	N/A	VFG050232(gb|NP_219647)	(CT_144)	285	269	104	21	99	36.620	2.71e-47	159	VFG050232(gb|NP_219647) (CT_144) hypothetical protein [TTSS secreted effectors (VF0711) - Effector delivery system (VFC0086)] [Chlamydia trachomatis D/UW-3/CX]
IBOGMGPI_00116	17	1369	N/A	VFG050233(gb|NP_219650)	(CT_147)	1449	1431	363	130	95	25.618	1.21e-91	326	VFG050233(gb|NP_219650) (CT_147) hypothetical protein [TTSS secreted effectors (VF0711) - Effector delivery system (VFC0086)] [Chlamydia trachomatis D/UW-3/CX]
IBOGMGPI_00104	2	247	N/A	VFG050239(gb|NP_219707)	(CT_203)	251	257	192	0	96	78.049	1.57e-142	399	VFG050239(gb|NP_219707) (CT_203) hypothetical protein [TTSS secreted effectors (VF0711) - Effector delivery system (VFC0086)] [Chlamydia trachomatis D/UW-3/CX]
IBOGMGPI_00837	5	474	N/A	VFG050247(gb|NP_219793)	(CT_288)	563	554	128	83	85	24.854	4.45e-31	127	VFG050247(gb|NP_219793) (CT_288) hypothetical protein [TTSS secreted effectors (VF0711) - Effector delivery system (VFC0086)] [Chlamydia trachomatis D/UW-3/CX]
IBOGMGPI_00771	1	204	N/A	VFG050250(gb|NP_219893)	(CT_383)	243	233	82	12	88	38.863	9.83e-45	149	VFG050250(gb|NP_219893) (CT_383) hypothetical protein [TTSS secreted effectors (VF0711) - Effector delivery system (VFC0086)] [Chlamydia trachomatis D/UW-3/CX]
IBOGMGPI_00737	1	295	N/A	VFG050251(gb|NP_219941)	(CT_429)	329	327	257	0	90	87.119	0.0	533	VFG050251(gb|NP_219941) (CT_429) hypothetical protein [TTSS secreted effectors (VF0711) - Effector delivery system (VFC0086)] [Chlamydia trachomatis D/UW-3/CX]
IBOGMGPI_00658	19	100	N/A	VFG050255(gb|NP_219986)	(CT_473)	104	105	53	5	78	61.628	1.96e-29	101	VFG050255(gb|NP_219986) (CT_473) hypothetical protein [TTSS secreted effectors (VF0711) - Effector delivery system (VFC0086)] [Chlamydia trachomatis D/UW-3/CX]
IBOGMGPI_00649	1	110	N/A	VFG050256(gb|NP_219997)	(CT_483)	121	117	41	4	94	37.273	1.65e-20	79.7	VFG050256(gb|NP_219997) (CT_483) hypothetical protein [TTSS secreted effectors (VF0711) - Effector delivery system (VFC0086)] [Chlamydia trachomatis D/UW-3/CX]
IBOGMGPI_00598	32	310	N/A	VFG050257(gb|NP_220044)	(CT_529)	298	318	102	13	88	35.789	1.63e-51	172	VFG050257(gb|NP_220044) (CT_529) hypothetical protein [TTSS secreted effectors (VF0711) - Effector delivery system (VFC0086)] [Chlamydia trachomatis D/UW-3/CX]
IBOGMGPI_00576	1	131	N/A	VFG050258(gb|NP_220065)	(CT_550)	141	133	77	5	98	57.037	1.43e-48	152	VFG050258(gb|NP_220065) (CT_550) hypothetical protein [TTSS secreted effectors (VF0711) - Effector delivery system (VFC0086)] [Chlamydia trachomatis D/UW-3/CX]
IBOGMGPI_00431	1	145	N/A	VFG050259(gb|NP_220080)	(CT_565)	147	146	91	1	99	62.329	1.31e-60	183	VFG050259(gb|NP_220080) (CT_565) hypothetical protein [TTSS secreted effectors (VF0711) - Effector delivery system (VFC0086)] [Chlamydia trachomatis D/UW-3/CX]
IBOGMGPI_00443	1	121	N/A	VFG002135(gb|NP_220092)	(CT_577)	119	121	58	8	100	46.774	2.42e-33	112	VFG002135(gb|NP_220092) (CT_577) hypothetical protein [TTSS secreted effectors (VF0711) - Effector delivery system (VFC0086)] [Chlamydia trachomatis D/UW-3/CX]
IBOGMGPI_00474	1	77	N/A	VFG050260(gb|NP_220123)	(CT_606.1)	79	77	49	2	100	63.636	5.44e-26	90.9	VFG050260(gb|NP_220123) (CT_606.1) hypothetical protein [TTSS secreted effectors (VF0711) - Effector delivery system (VFC0086)] [Chlamydia trachomatis D/UW-3/CX]
IBOGMGPI_00493	15	257	N/A	VFG050261(gb|NP_220135)	(CT_618)	266	263	74	12	92	29.482	5.95e-18	80.9	VFG050261(gb|NP_220135) (CT_618) hypothetical protein [TTSS secreted effectors (VF0711) - Effector delivery system (VFC0086)] [Chlamydia trachomatis D/UW-3/CX]
IBOGMGPI_00518	1	875	N/A	VFG050262(gb|NP_220136)	(CT_619)	877	875	375	30	100	42.088	0.0	647	VFG050262(gb|NP_220136) (CT_619) hypothetical protein [TTSS secreted effectors (VF0711) - Effector delivery system (VFC0086)] [Chlamydia trachomatis D/UW-3/CX]
IBOGMGPI_00519	9	831	N/A	VFG050263(gb|NP_220137)	(CT_620)	838	831	389	47	99	45.873	0.0	712	VFG050263(gb|NP_220137) (CT_620) hypothetical protein [TTSS secreted effectors (VF0711) - Effector delivery system (VFC0086)] [Chlamydia trachomatis D/UW-3/CX]
IBOGMGPI_00517	64	624	N/A	VFG044459(gb|NP_220139)	(CT_622)	647	625	214	63	90	35.197	3.20e-69	236	VFG044459(gb|NP_220139) (CT_622) type III secreted effector [TTSS secreted effectors (VF0711) - Effector delivery system (VFC0086)] [Chlamydia trachomatis D/UW-3/CX]
IBOGMGPI_00520	4	55	N/A	VFG050264(gb|NP_220171)	(CT_652.1)	59	58	37	0	90	71.154	2.42e-21	77.8	VFG050264(gb|NP_220171) (CT_652.1) hypothetical protein [TTSS secreted effectors (VF0711) - Effector delivery system (VFC0086)] [Chlamydia trachomatis D/UW-3/CX]
IBOGMGPI_00528	1	96	N/A	VFG050265(gb|NP_220175)	(CT_656)	97	96	56	1	100	57.732	5.73e-39	125	VFG050265(gb|NP_220175) (CT_656) hypothetical protein [TTSS secreted effectors (VF0711) - Effector delivery system (VFC0086)] [Chlamydia trachomatis D/UW-3/CX]
IBOGMGPI_00571	3	377	N/A	VFG050266(gb|NP_220214)	(CT_695)	398	382	118	54	98	29.064	9.14e-32	124	VFG050266(gb|NP_220214) (CT_695) hypothetical protein [TTSS secreted effectors (VF0711) - Effector delivery system (VFC0086)] [Chlamydia trachomatis D/UW-3/CX]
IBOGMGPI_00404	1	751	N/A	VFG050267(gb|NP_220230)	(CT_711)	767	751	341	35	100	43.943	0.0	580	VFG050267(gb|NP_220230) (CT_711) hypothetical protein [TTSS secreted effectors (VF0711) - Effector delivery system (VFC0086)] [Chlamydia trachomatis D/UW-3/CX]
IBOGMGPI_00403	1	383	N/A	VFG050268(gb|NP_220231)	(CT_712)	390	388	233	4	99	60.207	3.75e-167	473	VFG050268(gb|NP_220231) (CT_712) type III secretion system effector protein [TTSS secreted effectors (VF0711) - Effector delivery system (VFC0086)] [Chlamydia trachomatis D/UW-3/CX]
IBOGMGPI_00250	1	172	N/A	VFG050271(gb|NP_220369)	(CT_848)	168	172	127	8	100	72.989	2.27e-84	245	VFG050271(gb|NP_220369) (CT_848) hypothetical protein [TTSS secreted effectors (VF0711) - Effector delivery system (VFC0086)] [Chlamydia trachomatis D/UW-3/CX]
IBOGMGPI_00249	17	161	N/A	VFG050272(gb|NP_220370)	(CT_849)	159	161	121	0	90	83.448	1.48e-85	248	VFG050272(gb|NP_220370) (CT_849) hypothetical protein [TTSS secreted effectors (VF0711) - Effector delivery system (VFC0086)] [Chlamydia trachomatis D/UW-3/CX]
IBOGMGPI_00232	1	478	N/A	VFG002153(gb|NP_220385)	(CT_863)	482	478	214	36	100	42.972	8.58e-110	333	VFG002153(gb|NP_220385) (CT_863) hypothetical protein [TTSS secreted effectors (VF0711) - Effector delivery system (VFC0086)] [Chlamydia trachomatis D/UW-3/CX]
IBOGMGPI_00165	1	404	N/A	VFG051476(gb|WP_006344255.1)	(ctad1)	408	405	307	4	99	75.430	0.0	629	VFG051476(gb|WP_006344255.1) (ctad1) Chlamydia SH3 domain containing adhesin and invasin Ctad1 [Ctad1 (VF1348) - Invasion (VFC0083)] [Chlamydophila abortus S26/3]
IBOGMGPI_00389	78	657	N/A	VFG031390(gb|NP_215484)	(ctpV)	770	657	186	26	88	31.208	2.89e-73	251	VFG031390(gb|NP_215484) (ctpV) copper-exporting ATPase [Copper exporter (VF0849) - Nutritional/Metabolic factor (VFC0272)] [Mycobacterium tuberculosis H37Rv]
IBOGMGPI_00521	3	238	N/A	VFG022453(gb|WP_012393578)	(ddrA)	331	240	81	11	98	34.177	1.36e-35	128	VFG022453(gb|WP_012393578) (ddrA) ATP-binding cassette domain-containing protein [PDIM (VF0309) - Immune modulation (VFC0258)] [Mycobacterium marinum M]
IBOGMGPI_00751	1	654	N/A	VFG043573(gb|NP_219906)	(dnaK)	660	655	573	6	99	86.818	0.0	1150	VFG043573(gb|NP_219906) (dnaK) chaperone protein DnaK [Adherence; porin (VF0713) - Adherence (VFC0001)] [Chlamydia trachomatis D/UW-3/CX]
IBOGMGPI_00919	8	317	N/A	VFG045614(gb|WP_002286843)	(efaA)	316	320	82	38	97	24.848	3.34e-20	89.0	VFG045614(gb|WP_002286843) (efaA) endocarditis specific antigen [EfaA (VF0354) - Adherence (VFC0001)] [Enterococcus faecium Aus0004]
IBOGMGPI_00453	5	421	N/A	VFG005579(gb|WP_000022815)	(eno)	434	423	225	10	99	52.693	3.10e-165	471	VFG005579(gb|WP_000022815) (eno) phosphopyruvate hydratase [Streptococcal enolase (VF1060) - Exoenzyme (VFC0251)] [Streptococcus pneumoniae D39]
IBOGMGPI_00329	36	534	N/A	VFG037313(gb|WP_000744364)	(entE)	542	542	120	50	92	23.077	1.46e-26	113	VFG037313(gb|WP_000744364) (entE) non-ribosomal peptide synthetase adenylate-forming enzyme of acinetobactin synthesis [Acinetobactin (VF0467) - Nutritional/Metabolic factor (VFC0272)] [Acinetobacter baumannii 1656-2]
IBOGMGPI_00436	1	384	N/A	VFG007093(gb|WP_011078942)	(epsF)	405	391	110	12	98	27.778	4.07e-54	184	VFG007093(gb|WP_011078942) (epsF) type II secretion system inner membrane protein GspF [Eps T2SS (VF0613) - Effector delivery system (VFC0086)] [Vibrio vulnificus CMCP6]
IBOGMGPI_00462	13	217	N/A	VFG006288(gb|WP_002216612)	(exbB)	220	232	56	35	88	25.339	5.09e-12	63.2	VFG006288(gb|WP_002216612) (exbB) TonB-system energizer ExbB [Ton system (VF0895) - Nutritional/Metabolic factor (VFC0272)] [Neisseria meningitidis Z2491]
IBOGMGPI_00438	256	722	N/A	VFG038272(gb|WP_011704540)	(exeD)	677	756	106	63	62	21.074	4.03e-16	82.4	VFG038272(gb|WP_011704540) (exeD) general secretion pathway protein D [Exe T2SS (VF0478) - Effector delivery system (VFC0086)] [Aeromonas hydrophila subsp. hydrophila ATCC 7966]
IBOGMGPI_00596	9	144	N/A	VFG011402(gb|WP_004688426)	(fabZ)	157	154	62	2	88	45.588	1.04e-30	108	VFG011402(gb|WP_004688426) (fabZ) (3R)-hydroxymyristoyl ACP dehydratase [LPS (VF0367) - Immune modulation (VFC0258)] [Brucella suis 1330]
IBOGMGPI_00090	2	207	N/A	VFG036559(gb|WP_013449339)	(fbpC)	353	234	69	10	88	32.093	4.32e-30	114	VFG036559(gb|WP_013449339) (fbpC) iron(III) ABC transporter, ATP-binding protein [FbpABC (VF0272) - Nutritional/Metabolic factor (VFC0272)] [Neisseria lactamica 020-06]
IBOGMGPI_00566	14	247	N/A	VFG036559(gb|WP_013449339)	(fbpC)	353	319	67	22	73	28.033	8.69e-22	94.0	VFG036559(gb|WP_013449339) (fbpC) iron(III) ABC transporter, ATP-binding protein [FbpABC (VF0272) - Nutritional/Metabolic factor (VFC0272)] [Neisseria lactamica 020-06]
IBOGMGPI_00668	33	339	N/A	VFG019826(gb|WP_162471079)	(fleS)	391	353	87	31	87	27.358	9.35e-24	100	VFG019826(gb|WP_162471079) (fleS) two-component sensor [Flagella (VF0273) - Motility (VFC0204)] [Pseudomonas fluorescens SBW25]
IBOGMGPI_00911	8	582	N/A	VFG042202(gb|NP_219563)	(flhA)	605	584	302	8	98	52.431	0.0	537	VFG042202(gb|NP_219563) (flhA) FlhA, the flagella homolog of CdsV [TTSS (VF0344) - Effector delivery system (VFC0086)] [Chlamydia trachomatis D/UW-3/CX]
IBOGMGPI_00279	38	265	N/A	VFG007591(gb|WP_011262353)	(flhF)	492	285	61	14	80	26.522	1.94e-16	79.0	VFG007591(gb|WP_011262353) (flhF) flagellar biosynthesis protein [Flagella (VF0519) - Motility (VFC0204)] [Vibrio fischeri ES114]
IBOGMGPI_00179	16	382	N/A	VFG043297(gb|WP_011860700)	(fliI)	439	438	113	28	84	29.504	3.68e-35	135	VFG043297(gb|WP_011860700) (fliI) flagellar protein export ATPase FliI [Peritrichous flagella (VF0732) - Motility (VFC0204)] [Clostridium difficile 630]
IBOGMGPI_00770	32	248	N/A	VFG043047(gb|NP_460907)	(fliY)	266	251	60	9	86	27.149	1.44e-17	79.7	VFG043047(gb|NP_460907) (fliY) cystine ABC transporter substrate-binding protein [Peritrichous flagella (VF0967) - Motility (VFC0204)] [Salmonella enterica subsp. enterica serovar Typhimurium str. LT2]
IBOGMGPI_00014	8	247	N/A	VFG038840(gb|WP_005300916)	(flmH)	244	249	116	4	96	48.333	3.59e-78	236	VFG038840(gb|WP_005300916) (flmH) short chain dehydrogenase/reductase family oxidoreductase [Polar flagella (VF0473) - Motility (VFC0204)] [Aeromonas hydrophila ML09-119]
IBOGMGPI_00026	7	454	N/A	VFG047663(gb|WP_014715113)	(gadC)	469	469	145	19	96	31.385	3.06e-79	254	VFG047663(gb|WP_014715113) (gadC) glutamate:gamma-aminobutyric acid antiporter family protein [GadC (VF0555) - Nutritional/Metabolic factor (VFC0272)] [Francisella noatunensis subsp. orientalis str. Toba 04]
IBOGMGPI_00307	1	473	N/A	VFG050270(gb|NP_220318)	(glgA)	474	477	272	5	99	57.263	0.0	540	VFG050270(gb|NP_220318) (glgA) glycogen synthase [TTSS secreted effectors (VF0711) - Effector delivery system (VFC0086)] [Chlamydia trachomatis D/UW-3/CX]
IBOGMGPI_00892	1	657	N/A	VFG050222(gb|NP_219545)	(glgX)	666	660	417	0	99	63.470	0.0	868	VFG050222(gb|NP_219545) (glgX) glycogen hydrolase [TTSS secreted effectors (VF0711) - Effector delivery system (VFC0086)] [Chlamydia trachomatis D/UW-3/CX]
IBOGMGPI_00915	2	472	N/A	VFG048851(gb|WP_015958700)	(gndA)	468	481	236	6	98	50.000	9.32e-164	471	VFG048851(gb|WP_015958700) (gndA) NADP-dependent phosphogluconate dehydrogenase [Capsule (VF0560) - Immune modulation (VFC0258)] [Klebsiella pneumoniae subsp. pneumoniae MGH 78578]
IBOGMGPI_00140	3	532	N/A	VFG012095(gb|WP_003435012)	(groEL)	542	544	325	2	97	61.321	0.0	639	VFG012095(gb|WP_003435012) (groEL) chaperonin GroEL [GroEL (VF0594) - Adherence (VFC0001)] [Clostridium difficile 630]
IBOGMGPI_00353	7	501	N/A	VFG019134(gb|WP_012422966)	(groEL)	540	505	133	24	98	25.725	4.42e-56	196	VFG019134(gb|WP_012422966) (groEL) chaperonin GroEL [GroEL (VF0594) - Adherence (VFC0001)] [Clostridium botulinum B str. Eklund 17B]
IBOGMGPI_00471	1	525	N/A	VFG043550(gb|NP_214954)	(groEL2)	540	544	184	5	97	35.048	1.61e-104	324	VFG043550(gb|NP_214954) (groEL2) molecular chaperone GroEL [GroEL (VF0866) - Adherence (VFC0001)] [Mycobacterium tuberculosis H37Rv]
IBOGMGPI_00435	3	124	N/A	VFG040935(gb|WP_001231211)	(gspG)	144	126	33	12	97	25.000	1.27e-08	50.1	VFG040935(gb|WP_001231211) (gspG) type II secretion system major pseudopilin GspG [Etp (VF1178) - Effector delivery system (VFC0086)] [Escherichia coli O157:H7 str. EDL933]
IBOGMGPI_00531	1	207	N/A	VFG013607(gb|WP_041604533)	(hemA)	433	339	66	43	61	27.731	3.50e-09	57.8	VFG013607(gb|WP_041604533) (hemA) glutamyl-tRNA reductase [Heme biosynthesis (VF0758) - Nutritional/Metabolic factor (VFC0272)] [Haemophilus somnus 129PT]
IBOGMGPI_00502	8	328	N/A	VFG013197(gb|WP_011608705)	(hemB)	340	330	146	3	97	45.201	2.61e-91	276	VFG013197(gb|WP_011608705) (hemB) porphobilinogen synthase [Heme biosynthesis (VF0758) - Nutritional/Metabolic factor (VFC0272)] [Haemophilus somnus 2336]
IBOGMGPI_00826	18	193	N/A	VFG013198(gb|WP_011608203)	(hemC)	321	258	57	2	68	32.022	5.60e-20	87.0	VFG013198(gb|WP_011608203) (hemC) hydroxymethylbilane synthase [Heme biosynthesis (VF0758) - Nutritional/Metabolic factor (VFC0272)] [Haemophilus somnus 2336]
IBOGMGPI_00362	7	316	N/A	VFG013200(gb|WP_012341396)	(hemE)	354	333	97	12	93	30.124	4.43e-44	154	VFG013200(gb|WP_012341396) (hemE) uroporphyrinogen decarboxylase [Heme biosynthesis (VF0758) - Nutritional/Metabolic factor (VFC0272)] [Haemophilus somnus 2336]
IBOGMGPI_00647	6	272	N/A	VFG013615(gb|WP_011272415)	(hemH)	323	328	81	25	81	28.521	3.41e-24	100	VFG013615(gb|WP_011272415) (hemH) ferrochelatase [Heme biosynthesis (VF0758) - Nutritional/Metabolic factor (VFC0272)] [Haemophilus influenzae 86-028NP]
IBOGMGPI_00130	4	422	N/A	VFG013618(gb|WP_011609384)	(hemL)	432	434	162	8	97	38.480	1.48e-94	291	VFG013618(gb|WP_011609384) (hemL) glutamate-1-semialdehyde 2,1-aminomutase [Heme biosynthesis (VF0758) - Nutritional/Metabolic factor (VFC0272)] [Haemophilus somnus 129PT]
IBOGMGPI_00363	5	442	N/A	VFG013630(gb|WP_011608629)	(hemN)	455	457	160	11	96	36.199	3.83e-97	299	VFG013630(gb|WP_011608629) (hemN) oxygen-independent coproporphyrinogen III oxidase [Heme biosynthesis (VF0758) - Nutritional/Metabolic factor (VFC0272)] [Haemophilus somnus 129PT]
IBOGMGPI_00900	6	326	N/A	VFG013626(gb|WP_011272071)	(hemN)	383	373	115	25	86	34.226	2.02e-49	170	VFG013626(gb|WP_011272071) (hemN) radical SAM family heme chaperone HemW [Heme biosynthesis (VF0758) - Nutritional/Metabolic factor (VFC0272)] [Haemophilus influenzae 86-028NP]
IBOGMGPI_00069	5	216	N/A	VFG000344(gb|WP_005693820)	(hitC)	356	228	82	16	93	36.123	2.32e-33	122	VFG000344(gb|WP_005693820) (hitC) iron(III) ABC transporter, ATP-binding protein [HitABC (VF0268) - Nutritional/Metabolic factor (VFC0272)] [Haemophilus influenzae Rd KW20]
IBOGMGPI_00102	8	254	N/A	VFG013192(gb|WP_012340414)	(hitC)	349	285	79	21	87	31.600	7.41e-32	120	VFG013192(gb|WP_012340414) (hitC) iron(III) ABC transporter, ATP-binding protein [HitABC (VF0268) - Nutritional/Metabolic factor (VFC0272)] [Haemophilus somnus 2336]
IBOGMGPI_00103	7	232	N/A	VFG013192(gb|WP_012340414)	(hitC)	349	257	77	7	88	33.478	5.34e-33	122	VFG013192(gb|WP_012340414) (hitC) iron(III) ABC transporter, ATP-binding protein [HitABC (VF0268) - Nutritional/Metabolic factor (VFC0272)] [Haemophilus somnus 2336]
IBOGMGPI_00128	1	240	N/A	VFG000344(gb|WP_005693820)	(hitC)	356	248	82	14	97	33.607	3.02e-36	131	VFG000344(gb|WP_005693820) (hitC) iron(III) ABC transporter, ATP-binding protein [HitABC (VF0268) - Nutritional/Metabolic factor (VFC0272)] [Haemophilus influenzae Rd KW20]
IBOGMGPI_00886	21	397	N/A	VFG038900(gb|WP_011706614)	(hlyA)	439	404	82	41	93	19.951	2.43e-09	58.5	VFG038900(gb|WP_011706614) (hlyA) Hemolysin A [Hemolysin HlyA (VF0646) - Exotoxin (VFC0235)] [Aeromonas hydrophila subsp. hydrophila ATCC 7966]
IBOGMGPI_00887	8	411	N/A	VFG038903(gb|WP_005334094)	(hlyA)	439	412	94	30	98	21.963	8.44e-27	111	VFG038903(gb|WP_005334094) (hlyA) Hemolysin A [Hemolysin HlyA (VF0646) - Exotoxin (VFC0235)] [Aeromonas veronii B565]
IBOGMGPI_00582	35	453	N/A	VFG001089(gb|NP_464364)	(hpt)	461	455	134	35	92	30.455	3.11e-50	177	VFG001089(gb|NP_464364) (hpt) hexose phosphate transport protein [Hpt (VF0264) - Nutritional/Metabolic factor (VFC0272)] [Listeria monocytogenes EGD-e]
IBOGMGPI_00170	26	312	N/A	VFG002025(gb|YP_002344527)	(htrB)	295	459	67	36	63	22.559	3.63e-10	60.8	VFG002025(gb|YP_002344527) (htrB) lipid A biosynthesis lauroyl acyltransferase [LOS (VF0326) - Immune modulation (VFC0258)] [Campylobacter jejuni subsp. jejuni NCTC 11168]
IBOGMGPI_00074	13	275	N/A	VFG017046(gb|WP_011006508)	(incA)	355	326	95	8	81	35.985	3.64e-55	183	VFG017046(gb|WP_011006508) (incA) type III secreted inclusion membrane protein A [TTSS secreted effectors (VF0711) - Effector delivery system (VFC0086)] [Chlamydophila caviae GPIC]
IBOGMGPI_00667	11	999	N/A	VFG017048(gb|WP_011458398)	(incA)	1012	999	362	34	99	35.665	0.0	559	VFG017048(gb|WP_011458398) (incA) type III secreted inclusion membrane protein A [TTSS secreted effectors (VF0711) - Effector delivery system (VFC0086)] [Chlamydophila felis Fe/C-56]
IBOGMGPI_00019	1	205	N/A	VFG017058(gb|WP_011458068)	(incB)	198	205	82	13	100	39.423	3.84e-38	130	VFG017058(gb|WP_011458068) (incB) Inclusion Membrane Protein B [TTSS secreted effectors (VF0711) - Effector delivery system (VFC0086)] [Chlamydophila felis Fe/C-56]
IBOGMGPI_00018	1	178	N/A	VFG017067(gb|WP_011006450)	(incC)	186	181	107	5	98	58.470	1.21e-59	184	VFG017067(gb|WP_011006450) (incC) Inclusion Membrane Protein C [TTSS secreted effectors (VF0711) - Effector delivery system (VFC0086)] [Chlamydophila caviae GPIC]
IBOGMGPI_00335	20	414	N/A	VFG009135(gb|YP_005360856)	(kasB)	416	416	140	14	95	35.088	2.51e-74	238	VFG009135(gb|YP_005360856) (kasB) 3-oxoacyl-(acyl carrier protein) synthase II [FAS-II (VF0809) - Nutritional/Metabolic factor (VFC0272)] [Mycobacterium tuberculosis RGTB327]
IBOGMGPI_00523	4	252	N/A	VFG011414(gb|WP_002964262)	(kdsA)	277	270	121	2	92	48.594	1.50e-71	221	VFG011414(gb|WP_002964262) (kdsA) 2-dehydro-3-deoxyphosphooctonate aldolase [LPS (VF0367) - Immune modulation (VFC0258)] [Brucella melitensis bv. 1 str. 16M]
IBOGMGPI_00768	4	234	N/A	VFG011414(gb|WP_002964262)	(kdsA)	277	242	67	22	95	26.908	3.17e-07	50.1	VFG011414(gb|WP_002964262) (kdsA) 2-dehydro-3-deoxyphosphooctonate aldolase [LPS (VF0367) - Immune modulation (VFC0258)] [Brucella melitensis bv. 1 str. 16M]
IBOGMGPI_00730	39	318	N/A	VFG013480(gb|WP_010945071)	(kpsF)	311	329	95	6	85	33.929	6.28e-49	166	VFG013480(gb|WP_010945071) (kpsF) KpsF/GutQ family sugar-phosphate isomerase [LOS (VF0044) - Immune modulation (VFC0258)] [Haemophilus ducreyi 35000HP]
IBOGMGPI_00095	9	247	N/A	VFG050160(gb|WP_000030755)	(kpsU)	246	254	100	4	94	41.667	6.94e-53	171	VFG050160(gb|WP_000030755) (kpsU) 3-deoxy-manno-octulosonate cytidylyltransferase [K1 capsule (VF0239) - Invasion (VFC0083)] [Escherichia coli O45:K1:H7 str. S88]
IBOGMGPI_00953	23	225	N/A	VFG006809(gb|WP_011703166)	(lgt)	277	295	71	40	69	31.839	1.18e-15	75.1	VFG006809(gb|WP_011703166) (lgt) prolipoprotein diacylglyceryl transferase [Lipoprotein diacylglyceryl transferase lgt (VF0790) - Post-translational modification (VFC0315)] [Listeria welshimeri serovar 6b str. SLCC5334]
IBOGMGPI_00079	36	3222	N/A	VFG034931(gb|WP_001239078)	(lifA/efa1)	3223	3249	1107	215	98	33.771	0.0	1815	VFG034931(gb|WP_001239078) (lifA/efa1) lymphostatin Efa1/LifA [Efa-1/LifA (VF0204) - Effector delivery system (VFC0086)] [Escherichia coli O26:H11 str. 11368]
IBOGMGPI_00117	13	659	N/A	VFG043491(gb|WP_001124831)	(ligA)	681	660	214	36	98	32.132	1.72e-102	327	VFG043491(gb|WP_001124831) (ligA) NAD-dependent DNA ligase LigA [LigA (VF1220) - Adherence (VFC0001)] [Leptospira interrogans serovar Lai str. 56601]
IBOGMGPI_00629	20	201	N/A	VFG032197(gb|WP_003724853)	(lplA1)	331	235	41	19	77	21.693	8.43e-09	54.7	VFG032197(gb|WP_003724853) (lplA1) lipoate protein ligase [LplA1 (VF0347) - Nutritional/Metabolic factor (VFC0272)] [Listeria monocytogenes J1816]
IBOGMGPI_00597	4	258	N/A	VFG013394(gb|WP_011609513)	(lpxA)	262	278	114	2	92	44.531	1.04e-63	200	VFG013394(gb|WP_011609513) (lpxA) UDP-N-acetylglucosamine acyltransferase [LOS (VF0044) - Immune modulation (VFC0258)] [Haemophilus somnus 129PT]
IBOGMGPI_00497	63	188	N/A	VFG047265(gb|WP_014715028)	(lpxA/glmU)	454	203	39	27	62	30.469	1.30e-07	50.8	VFG047265(gb|WP_014715028) (lpxA/glmU) UDP-N-acetylglucosamine pyrophosphorylase/glucosamine-1-phosphate N-acetyltransferase [LPS (VF0542) - Immune modulation (VFC0258)] [Francisella noatunensis subsp. orientalis str. Toba 04]
IBOGMGPI_00285	173	534	N/A	VFG013384(gb|WP_010869121)	(lpxB)	390	561	120	22	65	32.258	1.59e-42	156	VFG013384(gb|WP_010869121) (lpxB) lipid-A-disaccharide synthase [LOS (VF0044) - Immune modulation (VFC0258)] [Haemophilus influenzae Rd KW20]
IBOGMGPI_00595	6	276	N/A	VFG013170(gb|WP_012341458)	(lpxC)	305	280	108	5	97	39.273	2.04e-57	186	VFG013170(gb|WP_012341458) (lpxC) UDP-3-O-(R-3-hydroxymyristoyl)-N-acetylglucosamine deacetylase [LOS (VF0044) - Immune modulation (VFC0258)] [Haemophilus somnus 2336]
IBOGMGPI_00008	6	347	N/A	VFG047276(gb|WP_014548830)	(lpxD)	338	364	130	6	94	37.901	3.06e-68	218	VFG047276(gb|WP_014548830) (lpxD) UDP-3-O-[3-hydroxymyristoyl] glucosamine N-acyltransferase [LPS (VF0542) - Immune modulation (VFC0258)] [Francisella cf. tularensis subsp. novicida 3523]
IBOGMGPI_00727	30	322	N/A	VFG013247(gb|WP_011608812)	(lpxK)	331	366	94	27	80	31.438	5.27e-38	139	VFG013247(gb|WP_011608812) (lpxK) tetraacyldisaccharide 4'-kinase [LOS (VF0044) - Immune modulation (VFC0258)] [Haemophilus somnus 129PT]
IBOGMGPI_00437	15	495	N/A	VFG010811(gb|WP_011213621)	(lspE)	494	497	227	16	97	46.232	4.96e-143	419	VFG010811(gb|WP_011213621) (lspE) general secretion pathway protein E [Lsp T2SS (VF0154) - Effector delivery system (VFC0086)] [Legionella pneumophila str. Paris]
IBOGMGPI_00496	69	213	N/A	VFG042127(gb|WP_010913962)	(MAFF_RS25810)	223	218	47	4	67	31.973	1.12e-11	62.0	VFG042127(gb|WP_010913962) (MAFF_RS25810) response regulator transcription factor [T3SS (VF1274) - Effector delivery system (VFC0086)] [Mesorhizobium loti MAFF303099]
IBOGMGPI_00830	23	556	N/A	VFG013331(gb|WP_010945346)	(manB/yhxB)	553	602	187	59	89	33.938	3.21e-82	268	VFG013331(gb|WP_010945346) (manB/yhxB) phosphomannomutase [LOS (VF0044) - Immune modulation (VFC0258)] [Haemophilus ducreyi 35000HP]
IBOGMGPI_00870	1	157	N/A	VFG049605(gb|WP_011458175)	(mcsc)	157	158	130	0	99	82.803	2.93e-98	279	VFG049605(gb|WP_011458175) (mcsc) T3S chaperone [TTSS (VF0344) - Effector delivery system (VFC0086)] [Chlamydophila felis Fe/C-56]
IBOGMGPI_00586	38	241	N/A	VFG001864(gb|WP_011213317)	(mip)	233	254	68	14	80	31.628	8.95e-26	100	VFG001864(gb|WP_011213317) (mip) macrophage infectivity potentiator Mip [Mip (VF0153) - Post-translational modification (VFC0315)] [Legionella pneumophila subsp. pneumophila str. Philadelphia 1]
IBOGMGPI_00952	12	148	N/A	VFG050225(gb|NP_219604)	(mrcA)	153	148	51	0	93	37.226	1.15e-20	82.4	VFG050225(gb|NP_219604) (mrcA) inclusion membrane protein MrcA [TTSS secreted effectors (VF0711) - Effector delivery system (VFC0086)] [Chlamydia trachomatis D/UW-3/CX]
IBOGMGPI_00283	5	447	N/A	VFG013515(gb|WP_011961967)	(mrsA/glmM)	445	457	213	9	97	47.865	2.58e-125	371	VFG013515(gb|WP_011961967) (mrsA/glmM) phosphoglucosamine mutase [Exopolysaccharide (VF0755) - Immune modulation (VFC0258)] [Haemophilus influenzae PittEE]
IBOGMGPI_00866	117	620	N/A	VFG013253(gb|WP_011609176)	(msbA)	582	652	159	22	77	30.695	1.31e-73	247	VFG013253(gb|WP_011609176) (msbA) lipid transporter ATP-binding/permease [LOS (VF0044) - Immune modulation (VFC0258)] [Haemophilus somnus 129PT]
IBOGMGPI_00276	50	484	N/A	VFG014961(gb|WP_003245464)	(mucD)	474	487	173	25	89	38.359	3.27e-92	288	VFG014961(gb|WP_003245464) (mucD) serine protease MucD precursor [Alginate (VF0091) - Biofilm (VFC0271)] [Pseudomonas mendocina ymp]
IBOGMGPI_00628	2	133	N/A	VFG031486(gb|WP_009955946)	(ndk)	136	143	61	1	92	45.865	1.23e-34	117	VFG031486(gb|WP_009955946) (ndk) nucleoside-diphosphate kinase [Nucleoside diphosphate kinase (VF0851) - Immune modulation (VFC0258)] [Mycobacterium intracellulare ATCC 13950]
IBOGMGPI_00378	3	213	N/A	VFG049658(gb|WP_011097381)	(NUE)	220	213	175	0	99	82.938	3.61e-135	377	VFG049658(gb|WP_011097381) (NUE) SET domain-containing protein-lysine N-methyltransferase [TTSS secreted effectors (VF0711) - Effector delivery system (VFC0086)] [Chlamydophila abortus S26/3]
IBOGMGPI_00695	1	552	N/A	VFG051455(gb|WP_011458368.1)	(omcB)	558	552	483	6	100	86.559	0.0	1004	VFG051455(gb|WP_011458368.1) (omcB) outer membrane protein OmcB [OmcB (VF1347) - Adherence (VFC0001)] [Chlamydophila felis Fe/C-56]
IBOGMGPI_00010	6	762	N/A	VFG016675(gb|WP_005766757)	(omp89)	798	788	192	93	96	23.792	8.10e-36	145	VFG016675(gb|WP_005766757) (omp89) outer membrane protein assembly factor BamA [Omp89 (VF0676) - Adherence (VFC0001)] [Bartonella bacilliformis KC583]
IBOGMGPI_00402	5	344	N/A	VFG051465(gb|WP_011006020.1)	(ompA)	389	344	89	97	99	21.550	6.19e-09	56.6	VFG051465(gb|WP_011006020.1) (ompA) outer membrane protein OmpA [MOMP (VF1349) - Adherence (VFC0001)] [Chlamydophila caviae GPIC]
IBOGMGPI_00554	1	395	N/A	VFG051466(gb|WP_011458503.1)	(ompA)	392	395	303	11	100	75.940	0.0	607	VFG051466(gb|WP_011458503.1) (ompA) outer membrane protein OmpA [MOMP (VF1349) - Adherence (VFC0001)] [Chlamydophila felis Fe/C-56]
IBOGMGPI_00066	55	517	N/A	VFG006785(gb|WP_011702965)	(oppA)	559	527	129	47	88	26.113	1.78e-41	156	VFG006785(gb|WP_011702965) (oppA) peptide ABC transporter substrate-binding protein [Oligopeptide-binding protein oppA (VF0786) - Nutritional/Metabolic factor (VFC0272)] [Listeria welshimeri serovar 6b str. SLCC5334]
IBOGMGPI_00099	88	532	N/A	VFG032254(gb|WP_014093517)	(oppA)	559	532	126	47	84	26.471	3.27e-38	147	VFG032254(gb|WP_014093517) (oppA) peptide ABC transporter substrate-binding protein [Oligopeptide-binding protein oppA (VF0786) - Nutritional/Metabolic factor (VFC0272)] [Listeria ivanovii subsp. ivanovii PAM 55]
IBOGMGPI_00473	2	194	N/A	VFG013265(gb|WP_005694045)	(orfM)	195	206	75	3	94	38.660	9.60e-34	119	VFG013265(gb|WP_005694045) (orfM) deoxyribonucleotide triphosphate pyrophosphatase [LOS (VF0044) - Immune modulation (VFC0258)] [Haemophilus influenzae Rd KW20]
IBOGMGPI_00575	29	302	N/A	VFG038249(gb|WP_003384760)	(pbpG)	348	431	78	28	64	28.364	1.40e-09	59.3	VFG038249(gb|WP_003384760) (pbpG) D-alanyl-D-alanine endopeptidase PBP7/8 [PbpG (VF0468) - Immune modulation (VFC0258)] [Acinetobacter baumannii ACICU]
IBOGMGPI_00558	2	251	N/A	VFG016108(gb|WP_011061774)	(pchI)	588	257	73	28	97	28.516	1.38e-13	69.7	VFG016108(gb|WP_011061774) (pchI) ABC transporter ATP-binding protein [Pyochelin (VF0095) - Nutritional/Metabolic factor (VFC0272)] [Pseudomonas fluorescens Pf-5]
IBOGMGPI_00005	1	327	N/A	VFG016505(gb|WP_010925563)	(pdhB)	332	328	138	3	99	41.945	7.12e-81	248	VFG016505(gb|WP_010925563) (pdhB) alpha-ketoacid dehydrogenase subunit beta [PDH-B (VF0878) - Adherence (VFC0001)] [Mycoplasma pulmonis UAB CTIP]
IBOGMGPI_00228	35	505	N/A	VFG013535(gb|WP_011609092)	(pgi)	549	528	181	54	89	35.630	1.10e-86	277	VFG013535(gb|WP_011609092) (pgi) glucose-6-phosphate isomerase [Exopolysaccharide (VF0755) - Immune modulation (VFC0258)] [Haemophilus somnus 129PT]
IBOGMGPI_00666	5	372	N/A	VFG019760(gb|WP_012722471)	(pilR)	465	386	169	2	95	45.676	1.42e-116	347	VFG019760(gb|WP_012722471) (pilR) two-component response regulator PilR [Type IV pili (VF0082) - Adherence (VFC0001)] [Pseudomonas fluorescens SBW25]
IBOGMGPI_00542	1	500	N/A	VFG016987(gb|WP_011458511)	(pkn5)	501	500	309	1	100	61.677	0.0	641	VFG016987(gb|WP_011458511) (pkn5) serine/threonine protein kinase [TTSS (VF0344) - Effector delivery system (VFC0086)] [Chlamydophila felis Fe/C-56]
IBOGMGPI_00622	1	332	N/A	VFG005356(gb|WP_000260666)	(plr/gapA)	335	335	158	10	99	47.024	6.57e-101	300	VFG005356(gb|WP_000260666) (plr/gapA) type I glyceraldehyde-3-phosphate dehydrogenase [Streptococcal plasmin receptor/GAPDH (VF1042) - Adherence (VFC0001)] [Streptococcus pneumoniae D39]
IBOGMGPI_00718	1	932	N/A	VFG051295(gb|WP_011458350.1)	(pmpA)	937	932	645	5	100	68.837	0.0	1342	VFG051295(gb|WP_011458350.1) (pmpA) polymorphic membrane protein PmpA [Pmps (VF1346) - Adherence (VFC0001)] [Chlamydophila felis Fe/C-56]
IBOGMGPI_00717	1	1765	N/A	VFG051307(gb|WP_011458351.1)	(pmpB)	1873	1765	1089	178	100	57.075	0.0	1955	VFG051307(gb|WP_011458351.1) (pmpB) polymorphic membrane protein PmpB [Pmps (VF1346) - Adherence (VFC0001)] [Chlamydophila felis Fe/C-56]
IBOGMGPI_00291	1	1554	N/A	VFG051323(gb|WP_011457763.1)	(pmpD)	1536	1554	871	108	100	54.472	0.0	1649	VFG051323(gb|WP_011457763.1) (pmpD) polymorphic membrane protein PmpD [Pmps (VF1346) - Adherence (VFC0001)] [Chlamydophila felis Fe/C-56]
IBOGMGPI_00779	1	935	N/A	VFG051343(gb|WP_041467996.1)	(pmpE)	957	935	455	47	100	47.150	0.0	783	VFG051343(gb|WP_041467996.1) (pmpE) polymorphic membrane protein PmpE [Pmps (VF1346) - Adherence (VFC0001)] [Chlamydophila felis Fe/C-56]
IBOGMGPI_00780	1	250	N/A	VFG051332(gb|WP_011096945.1)	(pmpE)	988	250	120	2	100	47.809	1.63e-73	241	VFG051332(gb|WP_011096945.1) (pmpE) polymorphic membrane protein PmpE [Pmps (VF1346) - Adherence (VFC0001)] [Chlamydophila abortus S26/3]
IBOGMGPI_00781	44	649	N/A	VFG051343(gb|WP_041467996.1)	(pmpE)	957	652	342	38	93	54.459	0.0	625	VFG051343(gb|WP_041467996.1) (pmpE) polymorphic membrane protein PmpE [Pmps (VF1346) - Adherence (VFC0001)] [Chlamydophila felis Fe/C-56]
IBOGMGPI_00123	1	496	N/A	VFG051380(gb|WP_011006251.1)	(pmpG)	942	496	284	44	100	53.686	0.0	537	VFG051380(gb|WP_011006251.1) (pmpG) polymorphic membrane protein PmpG [Pmps (VF1346) - Adherence (VFC0001)] [Chlamydophila caviae GPIC]
IBOGMGPI_00125	1	308	N/A	VFG051387(gb|WP_011458272.1)	(pmpG)	866	308	227	0	100	73.701	2.57e-172	499	VFG051387(gb|WP_011458272.1) (pmpG) polymorphic membrane protein PmpG [Pmps (VF1346) - Adherence (VFC0001)] [Chlamydophila felis Fe/C-56]
IBOGMGPI_00715	3	471	N/A	VFG051388(gb|WP_011458275.1)	(pmpG)	943	489	270	42	96	53.254	2.21e-167	496	VFG051388(gb|WP_011458275.1) (pmpG) polymorphic membrane protein PmpG [Pmps (VF1346) - Adherence (VFC0001)] [Chlamydophila felis Fe/C-56]
IBOGMGPI_00716	1	308	N/A	VFG051387(gb|WP_011458272.1)	(pmpG)	866	308	229	0	100	74.351	1.07e-173	503	VFG051387(gb|WP_011458272.1) (pmpG) polymorphic membrane protein PmpG [Pmps (VF1346) - Adherence (VFC0001)] [Chlamydophila felis Fe/C-56]
IBOGMGPI_00783	1	977	N/A	VFG051385(gb|WP_011458280.1)	(pmpG)	988	977	562	35	100	56.200	0.0	1118	VFG051385(gb|WP_011458280.1) (pmpG) polymorphic membrane protein PmpG [Pmps (VF1346) - Adherence (VFC0001)] [Chlamydophila felis Fe/C-56]
IBOGMGPI_00874	1	527	N/A	VFG051380(gb|WP_011006251.1)	(pmpG)	942	527	298	13	100	56.333	0.0	563	VFG051380(gb|WP_011006251.1) (pmpG) polymorphic membrane protein PmpG [Pmps (VF1346) - Adherence (VFC0001)] [Chlamydophila caviae GPIC]
IBOGMGPI_00876	1	308	N/A	VFG051387(gb|WP_011458272.1)	(pmpG)	866	308	228	0	100	74.026	3.48e-173	501	VFG051387(gb|WP_011458272.1) (pmpG) polymorphic membrane protein PmpG [Pmps (VF1346) - Adherence (VFC0001)] [Chlamydophila felis Fe/C-56]
IBOGMGPI_00782	1	988	N/A	VFG051438(gb|WP_011006246.1)	(pmpH)	981	988	540	11	100	54.545	0.0	1059	VFG051438(gb|WP_011006246.1) (pmpH) polymorphic membrane protein PmpH [Pmps (VF1346) - Adherence (VFC0001)] [Chlamydophila caviae GPIC]
IBOGMGPI_00013	4	281	N/A	VFG022433(gb|WP_013829143)	(ppsE)	1468	308	86	33	90	29.352	1.37e-28	115	VFG022433(gb|WP_013829143) (ppsE) acyltransferase domain-containing protein [PDIM (VF0309) - Immune modulation (VFC0258)] [Mycobacterium sp. JDM601]
IBOGMGPI_00713	22	235	N/A	VFG005810(gb|WP_011836396)	(psaA)	309	279	58	16	77	25.439	1.71e-14	72.0	VFG005810(gb|WP_011836396) (psaA) manganese ABC transporter, manganese-binding adhesion liprotein [PsaA (VF0151) - Nutritional/Metabolic factor (VFC0272)] [Streptococcus sanguinis SK36]
IBOGMGPI_00037	75	272	N/A	VFG015992(gb|WP_011062368)	(pvdM)	457	323	51	34	61	23.502	1.69e-08	55.5	VFG015992(gb|WP_011062368) (pvdM) dipeptidase precursor [Pyoverdine (VF0094) - Nutritional/Metabolic factor (VFC0272)] [Pseudomonas fluorescens Pf-5]
IBOGMGPI_00560	89	398	N/A	VFG016002(gb|WP_011534367)	(pvdN)	425	414	74	38	75	22.840	2.41e-07	52.4	VFG016002(gb|WP_011534367) (pvdN) pyoverdine biosynthesis protein PvdN [Pyoverdine (VF0094) - Nutritional/Metabolic factor (VFC0272)] [Pseudomonas entomophila L48]
IBOGMGPI_00075	7	226	N/A	VFG046604(gb|WP_012280804)	(rpe)	222	231	83	5	95	37.557	1.39e-46	154	VFG046604(gb|WP_012280804) (rpe) ribulose-phosphate 3-epimerase [Capsule (VF0543) - Immune modulation (VFC0258)] [Francisella philomiragia subsp. philomiragia ATCC 25017]
IBOGMGPI_00477	67	419	N/A	VFG042736(gb|NP_253152)	(rpoN)	497	424	100	16	83	27.248	1.05e-34	134	VFG042736(gb|NP_253152) (rpoN) RNA polymerase factor sigma-54 [Type IV pili (VF0082) - Adherence (VFC0001)] [Pseudomonas aeruginosa PAO1]
IBOGMGPI_00939	1	146	N/A	VFG016845(gb|WP_011097076)	(scc1)	146	146	126	0	100	86.301	3.30e-94	268	VFG016845(gb|WP_011097076) (scc1) chaperone for CopN [TTSS (VF0344) - Effector delivery system (VFC0086)] [Chlamydophila abortus S26/3]
IBOGMGPI_00442	1	201	N/A	VFG016937(gb|WP_011457619)	(scc2)	227	230	174	0	87	86.567	2.15e-131	369	VFG016937(gb|WP_011457619) (scc2) chaperone for CopD [TTSS (VF0344) - Effector delivery system (VFC0086)] [Chlamydophila felis Fe/C-56]
IBOGMGPI_00233	3	173	N/A	VFG017027(gb|WP_011457829)	(scc3)	172	173	139	0	99	81.287	7.58e-103	292	VFG017027(gb|WP_011457829) (scc3) chaperone [TTSS (VF0344) - Effector delivery system (VFC0086)] [Chlamydophila felis Fe/C-56]
IBOGMGPI_00532	1	132	N/A	VFG049574(gb|WP_011006002)	(scc4)	134	132	114	0	100	86.364	1.46e-81	235	VFG049574(gb|WP_011006002) (scc4) chaperone for CopN [TTSS (VF0344) - Effector delivery system (VFC0086)] [Chlamydophila caviae GPIC]
IBOGMGPI_00920	24	237	N/A	VFG012576(gb|WP_000983716)	(sitB)	275	259	87	2	83	40.278	3.06e-54	176	VFG012576(gb|WP_000983716) (sitB) iron/manganese ABC transporter ATP-binding protein SitB [Iron/manganese transport (VF1116) - Nutritional/Metabolic factor (VFC0272)] [Escherichia coli CFT073]
IBOGMGPI_00711	11	288	N/A	VFG012590(gb|WP_000968139)	(sitD)	285	292	72	12	95	25.806	1.70e-16	77.8	VFG012590(gb|WP_000968139) (sitD) iron/manganese ABC transporter permease subunit SitD [Iron/manganese transport (VF1116) - Nutritional/Metabolic factor (VFC0272)] [Escherichia coli APEC O1]
IBOGMGPI_00922	42	243	N/A	VFG013057(gb|WP_000968135)	(sitD)	285	325	58	11	62	28.571	2.14e-13	69.3	VFG013057(gb|WP_000968135) (sitD) iron/manganese ABC transporter permease subunit SitD [Ferrous iron transport (VF0985) - Nutritional/Metabolic factor (VFC0272)] [Shigella dysenteriae Sd197]
IBOGMGPI_00893	1	166	N/A	VFG049593(gb|WP_006344044)	(slc1)	166	166	162	0	100	97.590	9.60e-123	342	VFG049593(gb|WP_006344044) (slc1) T3S chaperone for TARP, CT875 [TTSS (VF0344) - Effector delivery system (VFC0086)] [Chlamydophila abortus S26/3]
IBOGMGPI_00350	52	262	N/A	VFG005841(gb|WP_002262748)	(SMU_RS01255)	386	348	66	35	61	29.464	1.40e-12	67.8	VFG005841(gb|WP_002262748) (SMU_RS01255) rhamnose-glucose polysaccharide biosynthesis protein RgpB [Capsule (VF0144) - Immune modulation (VFC0258)] [Streptococcus mutans UA159]
IBOGMGPI_00831	5	204	N/A	VFG009706(gb|WP_011562419)	(sodA)	207	204	87	4	98	43.500	1.23e-52	167	VFG009706(gb|WP_011562419) (sodA) superoxide dismutase [SodA (VF0304) - Stress survival (VFC0282)] [Mycobacterium sp. JLS]
IBOGMGPI_00884	13	246	N/A	VFG032387(gb|WP_003748418)	(stp)	252	249	90	6	94	37.975	9.71e-41	140	VFG032387(gb|WP_003748418) (stp) Stp1/IreP family PP2C-type Ser/Thr phosphatase [Serine-threonine phosphatase stp (VF0787) - Post-translational modification (VFC0315)] [Listeria seeligeri serovar 1/2b str. SLCC3954]
IBOGMGPI_00565	8	312	N/A	VFG030679(gb|WP_011730288)	(sugC)	406	331	82	17	92	26.885	1.90e-28	113	VFG030679(gb|WP_011730288) (sugC) sn-glycerol-3-phosphate ABC transporter ATP-binding protein UgpC [Trehalose-recycling ABC transporter (VF0842) - Nutritional/Metabolic factor (VFC0272)] [Mycobacterium smegmatis str. MC2 155]
IBOGMGPI_00681	1	881	N/A	VFG017037(gb|WP_011458384)	(tarp)	912	882	430	113	99	45.455	0.0	635	VFG017037(gb|WP_011458384) (tarp) Type III secretion system translocated actin-recruiting protein [TTSS secreted effectors (VF0711) - Effector delivery system (VFC0086)] [Chlamydophila felis Fe/C-56]
IBOGMGPI_00409	44	330	N/A	VFG005552(gb|WP_011837486)	(tig/ropA)	427	439	78	27	65	25.828	2.82e-09	58.5	VFG005552(gb|WP_011837486) (tig/ropA) trigger factor [Trigger factor (VF1056) - Stress survival (VFC0282)] [Streptococcus sanguinis SK36]
IBOGMGPI_00744	123	377	N/A	VFG040669(gb|WP_012151505)	(tlyC)	302	378	86	11	67	32.700	1.48e-29	115	VFG040669(gb|WP_012151505) (tlyC) hemolysin C [TlyC (VF0489) - Exoenzyme (VFC0251)] [Rickettsia bellii OSU 85-389]
IBOGMGPI_00195	1	393	N/A	VFG046474(gb|WP_014714676)	(tufA)	394	394	274	4	99	69.367	0.0	561	VFG046474(gb|WP_014714676) (tufA) elongation factor Tu [EF-Tu (VF0460) - Adherence (VFC0001)] [Francisella noatunensis subsp. orientalis str. Toba 04]
IBOGMGPI_00112	21	421	N/A	VFG000141(gb|NP_253675)	(waaA)	425	437	123	24	92	29.710	9.11e-42	152	VFG000141(gb|NP_253675) (waaA) lipopolysaccharide core biosynthesis protein WaaP [LPS (VF0085) - Immune modulation (VFC0258)] [Pseudomonas aeruginosa PAO1]
IBOGMGPI_00068	27	212	N/A	VFG002901(gb|WP_002209736)	(YPA_RS10790)	228	216	53	12	86	26.768	9.22e-23	91.7	VFG002901(gb|WP_002209736) (YPA_RS10790) histidine ABC transporter permease HisQ [O-antigen (VF0392) - Immune modulation (VFC0258)] [Yersinia pestis Antiqua]
IBOGMGPI_00369	36	356	N/A	VFG002705(gb|WP_002208598)	(YPO_RS16520)	329	431	77	70	74	23.620	8.63e-13	68.9	VFG002705(gb|WP_002208598) (YPO_RS16520) CDP-6-deoxy-delta-3,4-glucoseen reductase [O-antigen (VF0392) - Immune modulation (VFC0258)] [Yersinia pestis CO92]
IBOGMGPI_00377	1	258	N/A	VFG050269(gb|NP_220257)	(yycJ)	262	263	172	0	98	66.667	1.52e-131	372	VFG050269(gb|NP_220257) (yycJ) Zn-dependent hydrolase [TTSS secreted effectors (VF0711) - Effector delivery system (VFC0086)] [Chlamydia trachomatis D/UW-3/CX]
IBOGMGPI_00570	139	373	N/A	EGF85279.1	SINC	502	373	87	5	63	36.709	2.34e-45	162	EGF85279.1 SINC hypothetical protein G5Q_0070 [Chlamydia psittaci Cal10]

## Sheet: 20-339_3
qseqid	qstart	qend	sstrand	sacc	gene	slen	qlen	nident	gaps	qcovhsp	pident	evalue	bitscore	stitle
IGDFLNBI_00055	19	209	N/A	VFG035923(gb|WP_000621745)	(aatC)	209	223	75	11	86	38.462	8.48e-32	115	VFG035923(gb|WP_000621745) (aatC) ATP-binding protein AatC [Dispersin (VF0215) - Others (VFC0346)] [Escherichia coli O44:H18 042]
IGDFLNBI_00015	7	72	N/A	VFG011430(gb|WP_002963616)	(acpXL)	78	79	35	0	84	53.030	1.78e-18	72.0	VFG011430(gb|WP_002963616) (acpXL) acyl carrier protein [LPS (VF0367) - Immune modulation (VFC0258)] [Brucella melitensis bv. 1 str. 16M]
IGDFLNBI_00450	6	243	N/A	VFG038723(gb|WP_011705294)	(AHML_RS07540)	264	254	73	12	94	29.675	2.35e-18	81.6	VFG038723(gb|WP_011705294) (AHML_RS07540) CobQ/CobB/MinD/ParA family protein [Polar flagella (VF0473) - Motility (VFC0204)] [Aeromonas hydrophila ML09-119]
IGDFLNBI_00471	1	185	N/A	VFG009680(gb|WP_011730169)	(ahpC)	195	196	66	20	94	33.503	2.27e-32	115	VFG009680(gb|WP_011730169) (ahpC) peroxiredoxin [AhpC (VF0306) - Stress survival (VFC0282)] [Mycobacterium smegmatis str. MC2 155]
IGDFLNBI_00962	1	234	N/A	VFG038725(gb|WP_005353663)	(B565_RS05765)	264	260	57	21	90	22.984	5.88e-13	66.6	VFG038725(gb|WP_005353663) (B565_RS05765) CobQ/CobB/MinD/ParA family protein [Polar flagella (VF0473) - Motility (VFC0204)] [Aeromonas veronii B565]
IGDFLNBI_00676	1	212	N/A	VFG000688(gb|AAP42181)	(bcs1')	474	212	68	34	100	28.452	2.96e-13	67.8	VFG000688(gb|AAP42181) (bcs1') Bcs1' [Capsule (VF0043) - Immune modulation (VFC0258)] [Haemophilus influenzae str. 1007]
IGDFLNBI_00216	13	403	N/A	VFG047529(gb|WP_003029409)	(bioA)	428	426	137	31	92	33.252	9.70e-77	244	VFG047529(gb|WP_003029409) (bioA) adenosylmethionine-8-amino-7-oxononanoate aminotransferase [Biotin synthesis (VF0552) - Nutritional/Metabolic factor (VFC0272)] [Francisella tularensis subsp. tularensis SCHU S4]
IGDFLNBI_00213	7	311	N/A	VFG047506(gb|WP_012281076)	(bioB)	313	331	154	5	92	50.000	5.29e-101	299	VFG047506(gb|WP_012281076) (bioB) biotin synthase [Biotin synthesis (VF0552) - Nutritional/Metabolic factor (VFC0272)] [Francisella philomiragia subsp. philomiragia ATCC 25017]
IGDFLNBI_00215	5	189	N/A	VFG047456(gb|WP_003016414)	(bioD)	219	203	60	33	91	27.907	3.58e-10	57.4	VFG047456(gb|WP_003016414) (bioD) dethiobiotin synthetase [Biotin synthesis (VF0552) - Nutritional/Metabolic factor (VFC0272)] [Francisella tularensis subsp. holarctica FTNF002-00]
IGDFLNBI_00214	8	372	N/A	VFG047495(gb|WP_003020974)	(bioF)	375	390	122	25	94	32.533	9.91e-54	182	VFG047495(gb|WP_003020974) (bioF) 8-amino-7-oxononanoate synthase [Biotin synthesis (VF0552) - Nutritional/Metabolic factor (VFC0272)] [Francisella tularensis subsp. tularensis SCHU S4]
IGDFLNBI_00330	4	336	N/A	VFG047500(gb|WP_014549693)	(bioF)	375	362	89	40	92	25.356	2.95e-23	99.4	VFG047500(gb|WP_014549693) (bioF) 8-amino-7-oxononanoate synthase [Biotin synthesis (VF0552) - Nutritional/Metabolic factor (VFC0272)] [Francisella cf. novicida Fx1]
IGDFLNBI_00393	31	181	N/A	VFG047453(gb|WP_013923073)	(birA)	324	190	51	23	79	31.098	5.75e-10	57.4	VFG047453(gb|WP_013923073) (birA) biotin--[acetyl-CoA-carboxylase] ligase [Biotin synthesis (VF0552) - Nutritional/Metabolic factor (VFC0272)] [Francisella sp. TX077308]
IGDFLNBI_00934	1	545	N/A	VFG049675(gb|WP_011097070)	(CAB_RS02275)	579	580	311	6	94	56.752	0.0	558	VFG049675(gb|WP_011097070) (CAB_RS02275) hypothetical protein [TTSS secreted effectors (VF0711) - Effector delivery system (VFC0086)] [Chlamydophila abortus S26/3]
IGDFLNBI_00253	1	174	N/A	VFG017005(gb|WP_011097294)	(CAB_RS03740)	176	174	147	2	100	83.523	9.52e-90	259	VFG017005(gb|WP_011097294) (CAB_RS03740) Type III secretion system effector [TTSS secreted effectors (VF0711) - Effector delivery system (VFC0086)] [Chlamydophila abortus S26/3]
IGDFLNBI_00452	1	183	N/A	VFG049583(gb|WP_006344529)	(CAB_RS04770)	184	185	168	0	99	91.803	1.46e-124	348	VFG049583(gb|WP_006344529) (CAB_RS04770) type III secreted effector, putative [TTSS (VF0344) - Effector delivery system (VFC0086)] [Chlamydophila abortus S26/3]
IGDFLNBI_00682	1	236	N/A	VFG039536(gb|NP_820549)	(CBU_1566)	244	238	91	2	99	38.397	9.48e-50	162	VFG039536(gb|NP_820549) (CBU_1566) Coxiella Dot/Icm type IVB secretion system translocated effector [T4SS secreted effectors (VF0696) - Effector delivery system (VFC0086)] [Coxiella burnetii RSA 493]
IGDFLNBI_00545	1	905	N/A	VFG016995(gb|WP_011096786)	(cdsC)	908	905	772	11	100	84.649	0.0	1553	VFG016995(gb|WP_011096786) (cdsC) Type III secretion system protein CdsC [TTSS (VF0344) - Effector delivery system (VFC0086)] [Chlamydophila abortus S26/3]
IGDFLNBI_00535	1	815	N/A	VFG049502(gb|WP_011006003)	(cdsD)	825	815	575	22	100	69.194	0.0	1103	VFG049502(gb|WP_011006003) (cdsD) Type III secretion system inner membrane ring complex protein CdsD [TTSS (VF0344) - Effector delivery system (VFC0086)] [Chlamydophila caviae GPIC]
IGDFLNBI_00536	1	83	N/A	VFG049513(gb|WP_011458519)	(cdsE)	83	83	71	0	100	85.542	2.11e-46	142	VFG049513(gb|WP_011458519) (cdsE) Type III secretion system protein CdsE [TTSS (VF0344) - Effector delivery system (VFC0086)] [Chlamydophila felis Fe/C-56]
IGDFLNBI_00537	1	86	N/A	VFG049522(gb|WP_011006005)	(cdsF)	86	86	83	0	100	96.512	1.51e-57	171	VFG049522(gb|WP_011006005) (cdsF) Type III secretion system needle-filament protein CdsF [TTSS (VF0344) - Effector delivery system (VFC0086)] [Chlamydophila caviae GPIC]
IGDFLNBI_00538	1	149	N/A	VFG049532(gb|WP_011006006)	(cdsG)	149	149	141	0	100	94.631	4.25e-102	288	VFG049532(gb|WP_011006006) (cdsG) Type III secretion system protein CdsG [TTSS (VF0344) - Effector delivery system (VFC0086)] [Chlamydophila caviae GPIC]
IGDFLNBI_00427	1	326	N/A	VFG016887(gb|WP_011457636)	(cdsJ)	330	326	279	6	100	84.290	0.0	535	VFG016887(gb|WP_011457636) (cdsJ) Type III secretion system inner membrane ring complex protein CdsJ [TTSS (VF0344) - Effector delivery system (VFC0086)] [Chlamydophila felis Fe/C-56]
IGDFLNBI_00429	1	225	N/A	VFG016896(gb|WP_011006889)	(cdsL)	229	229	174	0	98	77.333	5.85e-126	355	VFG016896(gb|WP_011006889) (cdsL) type III secretion translocase [TTSS (VF0344) - Effector delivery system (VFC0086)] [Chlamydophila caviae GPIC]
IGDFLNBI_00540	1	442	N/A	VFG016966(gb|WP_011006008)	(cdsN)	442	442	425	0	100	96.154	0.0	860	VFG016966(gb|WP_011006008) (cdsN) Type III secretion system ATPase [TTSS (VF0344) - Effector delivery system (VFC0086)] [Chlamydophila caviae GPIC]
IGDFLNBI_00541	1	170	N/A	VFG049542(gb|WP_011006009)	(cdsO)	172	172	157	0	99	92.353	9.66e-108	305	VFG049542(gb|WP_011006009) (cdsO) Type III secretion system protein CdsO, YscO homolog [TTSS (VF0344) - Effector delivery system (VFC0086)] [Chlamydophila caviae GPIC]
IGDFLNBI_00542	1	280	N/A	VFG049552(gb|WP_011006010)	(cdsP)	282	280	177	8	100	62.105	6.08e-118	339	VFG049552(gb|WP_011006010) (cdsP) Type III secretion system protein CdsP, YscP homolog [TTSS (VF0344) - Effector delivery system (VFC0086)] [Chlamydophila caviae GPIC]
IGDFLNBI_00543	1	371	N/A	VFG016977(gb|WP_011458512)	(cdsQ)	371	371	281	0	100	75.741	0.0	595	VFG016977(gb|WP_011458512) (cdsQ) Type III secretion system C-ring protein CdsQ [TTSS (VF0344) - Effector delivery system (VFC0086)] [Chlamydophila felis Fe/C-56]
IGDFLNBI_00430	1	303	N/A	VFG016907(gb|WP_011457633)	(cdsR)	305	303	264	2	100	86.557	0.0	529	VFG016907(gb|WP_011457633) (cdsR) type III secretion protein [TTSS (VF0344) - Effector delivery system (VFC0086)] [Chlamydophila felis Fe/C-56]
IGDFLNBI_00431	1	94	N/A	VFG016915(gb|WP_006343598)	(cdsS)	94	94	90	0	100	95.745	2.56e-59	176	VFG016915(gb|WP_006343598) (cdsS) Yop proteins translocation protein S [TTSS (VF0344) - Effector delivery system (VFC0086)] [Chlamydophila abortus S26/3]
IGDFLNBI_00432	1	286	N/A	VFG016927(gb|WP_011457631)	(cdsT)	289	290	249	0	99	87.063	0.0	499	VFG016927(gb|WP_011457631) (cdsT) Yop proteins translocation protein T [TTSS (VF0344) - Effector delivery system (VFC0086)] [Chlamydophila felis Fe/C-56]
IGDFLNBI_00943	1	360	N/A	VFG016877(gb|WP_011458099)	(cdsU)	360	360	333	0	100	92.500	0.0	685	VFG016877(gb|WP_011458099) (cdsU) Type III secretion protein CdsU [TTSS (VF0344) - Effector delivery system (VFC0086)] [Chlamydophila felis Fe/C-56]
IGDFLNBI_00942	1	708	N/A	VFG016866(gb|WP_011006421)	(cdsV)	709	708	686	1	100	96.756	0.0	1384	VFG016866(gb|WP_011006421) (cdsV) Type III secretion protein CdsV [TTSS (VF0344) - Effector delivery system (VFC0086)] [Chlamydophila caviae GPIC]
IGDFLNBI_00732	1	241	N/A	VFG049565(gb|WP_011458337)	(cdsZ)	254	255	220	0	95	91.286	2.40e-162	449	VFG049565(gb|WP_011458337) (cdsZ) zinc ribbon domain-containing protein [TTSS (VF0344) - Effector delivery system (VFC0086)] [Chlamydophila felis Fe/C-56]
IGDFLNBI_00249	40	419	N/A	VFG049648(gb|WP_148174344)	(CF_RS01310)	383	419	220	1	91	57.743	3.42e-149	428	VFG049648(gb|WP_148174344) (CF_RS01310) hypothetical protein [TTSS secreted effectors (VF0711) - Effector delivery system (VFC0086)] [Chlamydophila felis Fe/C-56]
IGDFLNBI_00240	1	586	N/A	VFG049695(gb|WP_011457824)	(CF_RS01355)	596	596	373	2	98	63.543	0.0	828	VFG049695(gb|WP_011457824) (CF_RS01355) serine protease [CPAF (VF0580) - Exoenzyme (VFC0251)] [Chlamydophila felis Fe/C-56]
IGDFLNBI_00770	12	1012	N/A	VFG049680(gb|WP_011458297)	(ChlaOTU)	1045	1014	374	64	99	35.687	0.0	638	VFG049680(gb|WP_011458297) (ChlaOTU) membrane protein [TTSS secreted effectors (VF0711) - Effector delivery system (VFC0086)] [Chlamydophila felis Fe/C-56]
IGDFLNBI_00714	5	213	N/A	VFG044077(gb|YP_002344985)	(chuC)	258	239	71	16	87	32.420	8.53e-31	114	VFG044077(gb|YP_002344985) (chuC) hemin uptake ABC transporter ATP-binding protein [Direct heme uptake system (VF0724) - Nutritional/Metabolic factor (VFC0272)] [Campylobacter jejuni subsp. jejuni NCTC 11168]
IGDFLNBI_00842	1	808	N/A	VFG000079(gb|NP_463763)	(clpC)	820	847	417	25	95	51.545	0.0	843	VFG000079(gb|NP_463763) (clpC) endopeptidase Clp ATP-binding chain C [ClpC (VF0072) - Stress survival (VFC0282)] [Listeria monocytogenes EGD-e]
IGDFLNBI_00412	1	197	N/A	VFG000077(gb|NP_465991)	(clpP)	198	203	106	0	97	53.807	5.70e-75	224	VFG000077(gb|NP_465991) (clpP) ATP-dependent Clp protease proteolytic subunit [ClpP (VF0074) - Stress survival (VFC0282)] [Listeria monocytogenes EGD-e]
IGDFLNBI_00736	14	188	N/A	VFG000077(gb|NP_465991)	(clpP)	198	192	78	2	91	44.571	4.45e-47	152	VFG000077(gb|NP_465991) (clpP) ATP-dependent Clp protease proteolytic subunit [ClpP (VF0074) - Stress survival (VFC0282)] [Listeria monocytogenes EGD-e]
IGDFLNBI_00127	1	861	N/A	VFG049189(gb|WP_014226431)	(clpV)	857	866	421	12	99	48.727	0.0	808	VFG049189(gb|WP_014226431) (clpV) ATP-dependent chaperone ClpB [T6SS-II (VF0783) - Effector delivery system (VFC0086)] [Klebsiella oxytoca E718]
IGDFLNBI_00446	1	483	N/A	VFG016945(gb|WP_011097426)	(copB)	494	483	338	11	100	68.421	0.0	580	VFG016945(gb|WP_011097426) (copB) Type III secretion system translocator CopB [TTSS (VF0344) - Effector delivery system (VFC0086)] [Chlamydophila abortus S26/3]
IGDFLNBI_00236	1	507	N/A	VFG017017(gb|WP_011457828)	(copB2)	504	507	276	7	100	54.224	0.0	518	VFG017017(gb|WP_011457828) (copB2) Type III secretion system translocator CopB2 [TTSS (VF0344) - Effector delivery system (VFC0086)] [Chlamydophila felis Fe/C-56]
IGDFLNBI_00447	1	430	N/A	VFG016955(gb|WP_011097427)	(copD)	440	431	310	15	99	70.136	1.13e-147	427	VFG016955(gb|WP_011097427) (copD) Type III secretion system translocator CopD [TTSS (VF0344) - Effector delivery system (VFC0086)] [Chlamydophila abortus S26/3]
IGDFLNBI_00941	32	399	N/A	VFG016857(gb|WP_011458101)	(copN)	398	399	285	1	92	77.446	0.0	606	VFG016857(gb|WP_011458101) (copN) Type III secretion system effector CopN [TTSS (VF0344) - Effector delivery system (VFC0086)] [Chlamydophila felis Fe/C-56]
IGDFLNBI_00913	1	255	N/A	VFG042156(gb|WP_010883005)	(CPN_RS01830)	257	256	194	1	99	75.781	5.85e-142	398	VFG042156(gb|WP_010883005) (CPN_RS01830) FliA/WhiG family RNA polymerase sigma factor [TTSS (VF0344) - Effector delivery system (VFC0086)] [Chlamydophila pneumoniae CWL029]
IGDFLNBI_00856	1	136	N/A	VFG044462(gb|WP_010883066)	(CPN_RS02150)	142	143	118	0	95	86.765	1.06e-85	246	VFG044462(gb|WP_010883066) (CPN_RS02150) hypothetical protein [TTSS (VF0344) - Effector delivery system (VFC0086)] [Chlamydophila pneumoniae CWL029]
IGDFLNBI_00539	1	224	N/A	VFG042150(gb|WP_010883346)	(CPN_RS03645)	224	224	148	4	100	65.487	3.49e-103	297	VFG042150(gb|WP_010883346) (CPN_RS03645) hypothetical protein [TTSS (VF0344) - Effector delivery system (VFC0086)] [Chlamydophila pneumoniae CWL029]
IGDFLNBI_00428	1	277	N/A	VFG042145(gb|WP_010883464)	(CPN_RS04255)	277	277	196	0	100	70.758	6.37e-149	417	VFG042145(gb|WP_010883464) (CPN_RS04255) hypothetical protein [TTSS (VF0344) - Effector delivery system (VFC0086)] [Chlamydophila pneumoniae CWL029]
IGDFLNBI_00401	1	432	N/A	VFG042144(gb|WP_010883493)	(CPN_RS04405)	433	438	349	0	99	80.787	0.0	724	VFG042144(gb|WP_010883493) (CPN_RS04405) FliI/YscN family ATPase [TTSS (VF0344) - Effector delivery system (VFC0086)] [Chlamydophila pneumoniae CWL029]
IGDFLNBI_00400	1	177	N/A	VFG042143(gb|WP_010883494)	(CPN_RS04410)	178	177	107	3	100	59.777	1.83e-71	213	VFG042143(gb|WP_010883494) (CPN_RS04410) hypothetical protein [TTSS (VF0344) - Effector delivery system (VFC0086)] [Chlamydophila pneumoniae CWL029]
IGDFLNBI_00399	1	340	N/A	VFG042142(gb|WP_010883495)	(CPN_RS04415)	341	341	184	2	99	53.959	2.19e-120	350	VFG042142(gb|WP_010883495) (CPN_RS04415) type III secretion system protein [TTSS (VF0344) - Effector delivery system (VFC0086)] [Chlamydophila pneumoniae CWL029]
IGDFLNBI_00237	41	494	N/A	VFG042141(gb|WP_010883652)	(CPN_RS05260)	497	494	211	21	92	45.279	4.23e-118	356	VFG042141(gb|WP_010883652) (CPN_RS05260) type III secretion system translocon subunit CopD2 [TTSS (VF0344) - Effector delivery system (VFC0086)] [Chlamydophila pneumoniae CWL029]
IGDFLNBI_00689	17	249	N/A	VFG045688(gb|WP_002294134)	(cpsA/uppS)	270	250	99	8	93	41.772	2.94e-61	193	VFG045688(gb|WP_002294134) (cpsA/uppS) undecaprenyl diphosphate synthase [Capsule (VF0361) - Immune modulation (VFC0258)] [Enterococcus faecium Aus0004]
IGDFLNBI_00688	16	292	N/A	VFG045682(gb|WP_002296531)	(cpsB/cdsA)	266	304	87	25	91	30.961	4.38e-24	98.6	VFG045682(gb|WP_002296531) (cpsB/cdsA) phosphatidate cytidylyltransferase [Capsule (VF0361) - Immune modulation (VFC0258)] [Enterococcus faecium Aus0004]
IGDFLNBI_00270	24	296	N/A	VFG002184(gb|WP_002359685)	(cpsG)	817	301	82	24	91	28.772	5.03e-28	113	VFG002184(gb|WP_002359685) (cpsG) MurB family protein [Capsule (VF0361) - Immune modulation (VFC0258)] [Enterococcus faecalis V583]
IGDFLNBI_00698	56	153	N/A	VFG050253(gb|NP_219954)	(crpA)	150	154	42	3	64	42.424	5.04e-21	83.2	VFG050253(gb|NP_219954) (crpA) hypothetical protein [TTSS secreted effectors (VF0711) - Effector delivery system (VFC0086)] [Chlamydia trachomatis D/UW-3/CX]
IGDFLNBI_00791	9	142	N/A	VFG050221(gb|NP_219508)	(CT_006)	189	151	40	0	89	29.851	3.20e-13	63.9	VFG050221(gb|NP_219508) (CT_006) hypothetical protein [TTSS secreted effectors (VF0711) - Effector delivery system (VFC0086)] [Chlamydia trachomatis D/UW-3/CX]
IGDFLNBI_00902	1	148	N/A	VFG050223(gb|NP_219556)	(CT_053)	148	148	117	0	100	79.054	1.04e-84	244	VFG050223(gb|NP_219556) (CT_053) hypothetical protein [TTSS secreted effectors (VF0711) - Effector delivery system (VFC0086)] [Chlamydia trachomatis D/UW-3/CX]
IGDFLNBI_00935	1	159	N/A	VFG050224(gb|NP_219586)	(CT_083)	160	160	84	3	99	52.174	1.62e-39	131	VFG050224(gb|NP_219586) (CT_083) hypothetical protein [TTSS secreted effectors (VF0711) - Effector delivery system (VFC0086)] [Chlamydia trachomatis D/UW-3/CX]
IGDFLNBI_00049	5	270	N/A	VFG050230(gb|NP_219645)	(CT_142)	285	274	116	20	97	41.429	5.82e-59	189	VFG050230(gb|NP_219645) (CT_142) hypothetical protein [TTSS secreted effectors (VF0711) - Effector delivery system (VFC0086)] [Chlamydia trachomatis D/UW-3/CX]
IGDFLNBI_00050	1	284	N/A	VFG050231(gb|NP_219646)	(CT_143)	280	284	121	12	100	42.014	6.36e-61	194	VFG050231(gb|NP_219646) (CT_143) hypothetical protein [TTSS secreted effectors (VF0711) - Effector delivery system (VFC0086)] [Chlamydia trachomatis D/UW-3/CX]
IGDFLNBI_00051	1	265	N/A	VFG050232(gb|NP_219647)	(CT_144)	285	269	104	21	99	36.620	2.71e-47	159	VFG050232(gb|NP_219647) (CT_144) hypothetical protein [TTSS secreted effectors (VF0711) - Effector delivery system (VFC0086)] [Chlamydia trachomatis D/UW-3/CX]
IGDFLNBI_00117	17	1369	N/A	VFG050233(gb|NP_219650)	(CT_147)	1449	1431	363	130	95	25.618	1.21e-91	326	VFG050233(gb|NP_219650) (CT_147) hypothetical protein [TTSS secreted effectors (VF0711) - Effector delivery system (VFC0086)] [Chlamydia trachomatis D/UW-3/CX]
IGDFLNBI_00105	2	247	N/A	VFG050239(gb|NP_219707)	(CT_203)	251	257	192	0	96	78.049	1.57e-142	399	VFG050239(gb|NP_219707) (CT_203) hypothetical protein [TTSS secreted effectors (VF0711) - Effector delivery system (VFC0086)] [Chlamydia trachomatis D/UW-3/CX]
IGDFLNBI_00838	5	474	N/A	VFG050247(gb|NP_219793)	(CT_288)	563	554	128	83	85	24.854	4.45e-31	127	VFG050247(gb|NP_219793) (CT_288) hypothetical protein [TTSS secreted effectors (VF0711) - Effector delivery system (VFC0086)] [Chlamydia trachomatis D/UW-3/CX]
IGDFLNBI_00772	1	204	N/A	VFG050250(gb|NP_219893)	(CT_383)	243	233	82	12	88	38.863	9.83e-45	149	VFG050250(gb|NP_219893) (CT_383) hypothetical protein [TTSS secreted effectors (VF0711) - Effector delivery system (VFC0086)] [Chlamydia trachomatis D/UW-3/CX]
IGDFLNBI_00738	1	295	N/A	VFG050251(gb|NP_219941)	(CT_429)	329	327	257	0	90	87.119	0.0	533	VFG050251(gb|NP_219941) (CT_429) hypothetical protein [TTSS secreted effectors (VF0711) - Effector delivery system (VFC0086)] [Chlamydia trachomatis D/UW-3/CX]
IGDFLNBI_00660	19	100	N/A	VFG050255(gb|NP_219986)	(CT_473)	104	105	53	5	78	61.628	1.96e-29	101	VFG050255(gb|NP_219986) (CT_473) hypothetical protein [TTSS secreted effectors (VF0711) - Effector delivery system (VFC0086)] [Chlamydia trachomatis D/UW-3/CX]
IGDFLNBI_00651	1	110	N/A	VFG050256(gb|NP_219997)	(CT_483)	121	117	41	4	94	37.273	1.65e-20	79.7	VFG050256(gb|NP_219997) (CT_483) hypothetical protein [TTSS secreted effectors (VF0711) - Effector delivery system (VFC0086)] [Chlamydia trachomatis D/UW-3/CX]
IGDFLNBI_00600	32	310	N/A	VFG050257(gb|NP_220044)	(CT_529)	298	318	102	13	88	35.789	1.63e-51	172	VFG050257(gb|NP_220044) (CT_529) hypothetical protein [TTSS secreted effectors (VF0711) - Effector delivery system (VFC0086)] [Chlamydia trachomatis D/UW-3/CX]
IGDFLNBI_00578	1	131	N/A	VFG050258(gb|NP_220065)	(CT_550)	141	133	77	5	98	57.037	1.43e-48	152	VFG050258(gb|NP_220065) (CT_550) hypothetical protein [TTSS secreted effectors (VF0711) - Effector delivery system (VFC0086)] [Chlamydia trachomatis D/UW-3/CX]
IGDFLNBI_00433	1	145	N/A	VFG050259(gb|NP_220080)	(CT_565)	147	146	91	1	99	62.329	1.31e-60	183	VFG050259(gb|NP_220080) (CT_565) hypothetical protein [TTSS secreted effectors (VF0711) - Effector delivery system (VFC0086)] [Chlamydia trachomatis D/UW-3/CX]
IGDFLNBI_00445	1	121	N/A	VFG002135(gb|NP_220092)	(CT_577)	119	121	58	8	100	46.774	2.42e-33	112	VFG002135(gb|NP_220092) (CT_577) hypothetical protein [TTSS secreted effectors (VF0711) - Effector delivery system (VFC0086)] [Chlamydia trachomatis D/UW-3/CX]
IGDFLNBI_00476	1	77	N/A	VFG050260(gb|NP_220123)	(CT_606.1)	79	77	49	2	100	63.636	5.44e-26	90.9	VFG050260(gb|NP_220123) (CT_606.1) hypothetical protein [TTSS secreted effectors (VF0711) - Effector delivery system (VFC0086)] [Chlamydia trachomatis D/UW-3/CX]
IGDFLNBI_00495	15	257	N/A	VFG050261(gb|NP_220135)	(CT_618)	266	263	74	12	92	29.482	5.95e-18	80.9	VFG050261(gb|NP_220135) (CT_618) hypothetical protein [TTSS secreted effectors (VF0711) - Effector delivery system (VFC0086)] [Chlamydia trachomatis D/UW-3/CX]
IGDFLNBI_00520	1	875	N/A	VFG050262(gb|NP_220136)	(CT_619)	877	875	375	30	100	42.088	0.0	647	VFG050262(gb|NP_220136) (CT_619) hypothetical protein [TTSS secreted effectors (VF0711) - Effector delivery system (VFC0086)] [Chlamydia trachomatis D/UW-3/CX]
IGDFLNBI_00521	9	831	N/A	VFG050263(gb|NP_220137)	(CT_620)	838	831	389	47	99	45.873	0.0	712	VFG050263(gb|NP_220137) (CT_620) hypothetical protein [TTSS secreted effectors (VF0711) - Effector delivery system (VFC0086)] [Chlamydia trachomatis D/UW-3/CX]
IGDFLNBI_00519	84	644	N/A	VFG044459(gb|NP_220139)	(CT_622)	647	645	213	61	87	35.091	7.40e-69	236	VFG044459(gb|NP_220139) (CT_622) type III secreted effector [TTSS secreted effectors (VF0711) - Effector delivery system (VFC0086)] [Chlamydia trachomatis D/UW-3/CX]
IGDFLNBI_00522	4	55	N/A	VFG050264(gb|NP_220171)	(CT_652.1)	59	58	37	0	90	71.154	2.42e-21	77.8	VFG050264(gb|NP_220171) (CT_652.1) hypothetical protein [TTSS secreted effectors (VF0711) - Effector delivery system (VFC0086)] [Chlamydia trachomatis D/UW-3/CX]
IGDFLNBI_00530	1	96	N/A	VFG050265(gb|NP_220175)	(CT_656)	97	96	56	1	100	57.732	5.73e-39	125	VFG050265(gb|NP_220175) (CT_656) hypothetical protein [TTSS secreted effectors (VF0711) - Effector delivery system (VFC0086)] [Chlamydia trachomatis D/UW-3/CX]
IGDFLNBI_00573	3	377	N/A	VFG050266(gb|NP_220214)	(CT_695)	398	382	118	54	98	29.064	9.14e-32	124	VFG050266(gb|NP_220214) (CT_695) hypothetical protein [TTSS secreted effectors (VF0711) - Effector delivery system (VFC0086)] [Chlamydia trachomatis D/UW-3/CX]
IGDFLNBI_00406	1	751	N/A	VFG050267(gb|NP_220230)	(CT_711)	767	751	341	35	100	43.943	0.0	580	VFG050267(gb|NP_220230) (CT_711) hypothetical protein [TTSS secreted effectors (VF0711) - Effector delivery system (VFC0086)] [Chlamydia trachomatis D/UW-3/CX]
IGDFLNBI_00405	1	383	N/A	VFG050268(gb|NP_220231)	(CT_712)	390	388	233	4	99	60.207	3.75e-167	473	VFG050268(gb|NP_220231) (CT_712) type III secretion system effector protein [TTSS secreted effectors (VF0711) - Effector delivery system (VFC0086)] [Chlamydia trachomatis D/UW-3/CX]
IGDFLNBI_00252	1	172	N/A	VFG050271(gb|NP_220369)	(CT_848)	168	172	127	8	100	72.989	2.27e-84	245	VFG050271(gb|NP_220369) (CT_848) hypothetical protein [TTSS secreted effectors (VF0711) - Effector delivery system (VFC0086)] [Chlamydia trachomatis D/UW-3/CX]
IGDFLNBI_00251	17	161	N/A	VFG050272(gb|NP_220370)	(CT_849)	159	161	121	0	90	83.448	1.48e-85	248	VFG050272(gb|NP_220370) (CT_849) hypothetical protein [TTSS secreted effectors (VF0711) - Effector delivery system (VFC0086)] [Chlamydia trachomatis D/UW-3/CX]
IGDFLNBI_00234	1	478	N/A	VFG002153(gb|NP_220385)	(CT_863)	482	478	214	36	100	42.972	8.58e-110	333	VFG002153(gb|NP_220385) (CT_863) hypothetical protein [TTSS secreted effectors (VF0711) - Effector delivery system (VFC0086)] [Chlamydia trachomatis D/UW-3/CX]
IGDFLNBI_00166	1	404	N/A	VFG051476(gb|WP_006344255.1)	(ctad1)	408	405	307	4	99	75.430	0.0	629	VFG051476(gb|WP_006344255.1) (ctad1) Chlamydia SH3 domain containing adhesin and invasin Ctad1 [Ctad1 (VF1348) - Invasion (VFC0083)] [Chlamydophila abortus S26/3]
IGDFLNBI_00391	78	657	N/A	VFG031390(gb|NP_215484)	(ctpV)	770	657	186	26	88	31.208	2.89e-73	251	VFG031390(gb|NP_215484) (ctpV) copper-exporting ATPase [Copper exporter (VF0849) - Nutritional/Metabolic factor (VFC0272)] [Mycobacterium tuberculosis H37Rv]
IGDFLNBI_00523	3	238	N/A	VFG022453(gb|WP_012393578)	(ddrA)	331	240	81	11	98	34.177	1.36e-35	128	VFG022453(gb|WP_012393578) (ddrA) ATP-binding cassette domain-containing protein [PDIM (VF0309) - Immune modulation (VFC0258)] [Mycobacterium marinum M]
IGDFLNBI_00752	1	654	N/A	VFG043573(gb|NP_219906)	(dnaK)	660	655	573	6	99	86.818	0.0	1150	VFG043573(gb|NP_219906) (dnaK) chaperone protein DnaK [Adherence; porin (VF0713) - Adherence (VFC0001)] [Chlamydia trachomatis D/UW-3/CX]
IGDFLNBI_00920	8	317	N/A	VFG045614(gb|WP_002286843)	(efaA)	316	320	82	38	97	24.848	3.34e-20	89.0	VFG045614(gb|WP_002286843) (efaA) endocarditis specific antigen [EfaA (VF0354) - Adherence (VFC0001)] [Enterococcus faecium Aus0004]
IGDFLNBI_00455	5	421	N/A	VFG005579(gb|WP_000022815)	(eno)	434	423	225	10	99	52.693	3.10e-165	471	VFG005579(gb|WP_000022815) (eno) phosphopyruvate hydratase [Streptococcal enolase (VF1060) - Exoenzyme (VFC0251)] [Streptococcus pneumoniae D39]
IGDFLNBI_00331	36	534	N/A	VFG037313(gb|WP_000744364)	(entE)	542	542	120	50	92	23.077	1.46e-26	113	VFG037313(gb|WP_000744364) (entE) non-ribosomal peptide synthetase adenylate-forming enzyme of acinetobactin synthesis [Acinetobactin (VF0467) - Nutritional/Metabolic factor (VFC0272)] [Acinetobacter baumannii 1656-2]
IGDFLNBI_00438	1	384	N/A	VFG007093(gb|WP_011078942)	(epsF)	405	391	110	12	98	27.778	4.07e-54	184	VFG007093(gb|WP_011078942) (epsF) type II secretion system inner membrane protein GspF [Eps T2SS (VF0613) - Effector delivery system (VFC0086)] [Vibrio vulnificus CMCP6]
IGDFLNBI_00464	13	217	N/A	VFG006288(gb|WP_002216612)	(exbB)	220	232	56	35	88	25.339	5.09e-12	63.2	VFG006288(gb|WP_002216612) (exbB) TonB-system energizer ExbB [Ton system (VF0895) - Nutritional/Metabolic factor (VFC0272)] [Neisseria meningitidis Z2491]
IGDFLNBI_00440	256	722	N/A	VFG038272(gb|WP_011704540)	(exeD)	677	756	106	63	62	21.074	4.03e-16	82.4	VFG038272(gb|WP_011704540) (exeD) general secretion pathway protein D [Exe T2SS (VF0478) - Effector delivery system (VFC0086)] [Aeromonas hydrophila subsp. hydrophila ATCC 7966]
IGDFLNBI_00598	9	144	N/A	VFG011402(gb|WP_004688426)	(fabZ)	157	154	62	2	88	45.588	1.04e-30	108	VFG011402(gb|WP_004688426) (fabZ) (3R)-hydroxymyristoyl ACP dehydratase [LPS (VF0367) - Immune modulation (VFC0258)] [Brucella suis 1330]
IGDFLNBI_00091	2	207	N/A	VFG036559(gb|WP_013449339)	(fbpC)	353	234	69	10	88	32.093	4.32e-30	114	VFG036559(gb|WP_013449339) (fbpC) iron(III) ABC transporter, ATP-binding protein [FbpABC (VF0272) - Nutritional/Metabolic factor (VFC0272)] [Neisseria lactamica 020-06]
IGDFLNBI_00568	14	247	N/A	VFG036559(gb|WP_013449339)	(fbpC)	353	319	67	22	73	28.033	8.69e-22	94.0	VFG036559(gb|WP_013449339) (fbpC) iron(III) ABC transporter, ATP-binding protein [FbpABC (VF0272) - Nutritional/Metabolic factor (VFC0272)] [Neisseria lactamica 020-06]
IGDFLNBI_00670	33	339	N/A	VFG019826(gb|WP_162471079)	(fleS)	391	353	87	31	87	27.358	9.35e-24	100	VFG019826(gb|WP_162471079) (fleS) two-component sensor [Flagella (VF0273) - Motility (VFC0204)] [Pseudomonas fluorescens SBW25]
IGDFLNBI_00912	8	582	N/A	VFG042202(gb|NP_219563)	(flhA)	605	584	302	8	98	52.431	0.0	537	VFG042202(gb|NP_219563) (flhA) FlhA, the flagella homolog of CdsV [TTSS (VF0344) - Effector delivery system (VFC0086)] [Chlamydia trachomatis D/UW-3/CX]
IGDFLNBI_00281	38	265	N/A	VFG007591(gb|WP_011262353)	(flhF)	492	285	61	14	80	26.522	1.94e-16	79.0	VFG007591(gb|WP_011262353) (flhF) flagellar biosynthesis protein [Flagella (VF0519) - Motility (VFC0204)] [Vibrio fischeri ES114]
IGDFLNBI_00181	16	382	N/A	VFG043297(gb|WP_011860700)	(fliI)	439	438	113	28	84	29.504	3.68e-35	135	VFG043297(gb|WP_011860700) (fliI) flagellar protein export ATPase FliI [Peritrichous flagella (VF0732) - Motility (VFC0204)] [Clostridium difficile 630]
IGDFLNBI_00771	32	248	N/A	VFG043047(gb|NP_460907)	(fliY)	266	251	60	9	86	27.149	1.44e-17	79.7	VFG043047(gb|NP_460907) (fliY) cystine ABC transporter substrate-binding protein [Peritrichous flagella (VF0967) - Motility (VFC0204)] [Salmonella enterica subsp. enterica serovar Typhimurium str. LT2]
IGDFLNBI_00014	8	247	N/A	VFG038840(gb|WP_005300916)	(flmH)	244	249	116	4	96	48.333	3.59e-78	236	VFG038840(gb|WP_005300916) (flmH) short chain dehydrogenase/reductase family oxidoreductase [Polar flagella (VF0473) - Motility (VFC0204)] [Aeromonas hydrophila ML09-119]
IGDFLNBI_00026	7	454	N/A	VFG047663(gb|WP_014715113)	(gadC)	469	469	145	19	96	31.385	3.06e-79	254	VFG047663(gb|WP_014715113) (gadC) glutamate:gamma-aminobutyric acid antiporter family protein [GadC (VF0555) - Nutritional/Metabolic factor (VFC0272)] [Francisella noatunensis subsp. orientalis str. Toba 04]
IGDFLNBI_00309	1	473	N/A	VFG050270(gb|NP_220318)	(glgA)	474	477	272	5	99	57.263	0.0	540	VFG050270(gb|NP_220318) (glgA) glycogen synthase [TTSS secreted effectors (VF0711) - Effector delivery system (VFC0086)] [Chlamydia trachomatis D/UW-3/CX]
IGDFLNBI_00893	1	657	N/A	VFG050222(gb|NP_219545)	(glgX)	666	660	417	0	99	63.470	0.0	868	VFG050222(gb|NP_219545) (glgX) glycogen hydrolase [TTSS secreted effectors (VF0711) - Effector delivery system (VFC0086)] [Chlamydia trachomatis D/UW-3/CX]
IGDFLNBI_00916	2	472	N/A	VFG048851(gb|WP_015958700)	(gndA)	468	481	236	6	98	50.000	9.32e-164	471	VFG048851(gb|WP_015958700) (gndA) NADP-dependent phosphogluconate dehydrogenase [Capsule (VF0560) - Immune modulation (VFC0258)] [Klebsiella pneumoniae subsp. pneumoniae MGH 78578]
IGDFLNBI_00141	3	532	N/A	VFG012095(gb|WP_003435012)	(groEL)	542	544	325	2	97	61.321	0.0	639	VFG012095(gb|WP_003435012) (groEL) chaperonin GroEL [GroEL (VF0594) - Adherence (VFC0001)] [Clostridium difficile 630]
IGDFLNBI_00355	7	501	N/A	VFG019134(gb|WP_012422966)	(groEL)	540	505	133	24	98	25.725	4.42e-56	196	VFG019134(gb|WP_012422966) (groEL) chaperonin GroEL [GroEL (VF0594) - Adherence (VFC0001)] [Clostridium botulinum B str. Eklund 17B]
IGDFLNBI_00473	1	525	N/A	VFG043550(gb|NP_214954)	(groEL2)	540	544	184	5	97	35.048	1.61e-104	324	VFG043550(gb|NP_214954) (groEL2) molecular chaperone GroEL [GroEL (VF0866) - Adherence (VFC0001)] [Mycobacterium tuberculosis H37Rv]
IGDFLNBI_00437	3	124	N/A	VFG040935(gb|WP_001231211)	(gspG)	144	126	33	12	97	25.000	1.27e-08	50.1	VFG040935(gb|WP_001231211) (gspG) type II secretion system major pseudopilin GspG [Etp (VF1178) - Effector delivery system (VFC0086)] [Escherichia coli O157:H7 str. EDL933]
IGDFLNBI_00533	1	207	N/A	VFG013607(gb|WP_041604533)	(hemA)	433	339	66	43	61	27.731	3.50e-09	57.8	VFG013607(gb|WP_041604533) (hemA) glutamyl-tRNA reductase [Heme biosynthesis (VF0758) - Nutritional/Metabolic factor (VFC0272)] [Haemophilus somnus 129PT]
IGDFLNBI_00504	8	328	N/A	VFG013197(gb|WP_011608705)	(hemB)	340	330	146	3	97	45.201	2.61e-91	276	VFG013197(gb|WP_011608705) (hemB) porphobilinogen synthase [Heme biosynthesis (VF0758) - Nutritional/Metabolic factor (VFC0272)] [Haemophilus somnus 2336]
IGDFLNBI_00827	18	193	N/A	VFG013198(gb|WP_011608203)	(hemC)	321	258	57	2	68	32.022	5.60e-20	87.0	VFG013198(gb|WP_011608203) (hemC) hydroxymethylbilane synthase [Heme biosynthesis (VF0758) - Nutritional/Metabolic factor (VFC0272)] [Haemophilus somnus 2336]
IGDFLNBI_00364	7	316	N/A	VFG013200(gb|WP_012341396)	(hemE)	354	333	97	12	93	30.124	4.43e-44	154	VFG013200(gb|WP_012341396) (hemE) uroporphyrinogen decarboxylase [Heme biosynthesis (VF0758) - Nutritional/Metabolic factor (VFC0272)] [Haemophilus somnus 2336]
IGDFLNBI_00649	6	272	N/A	VFG013615(gb|WP_011272415)	(hemH)	323	328	81	25	81	28.521	3.41e-24	100	VFG013615(gb|WP_011272415) (hemH) ferrochelatase [Heme biosynthesis (VF0758) - Nutritional/Metabolic factor (VFC0272)] [Haemophilus influenzae 86-028NP]
IGDFLNBI_00131	4	422	N/A	VFG013618(gb|WP_011609384)	(hemL)	432	434	162	8	97	38.480	1.48e-94	291	VFG013618(gb|WP_011609384) (hemL) glutamate-1-semialdehyde 2,1-aminomutase [Heme biosynthesis (VF0758) - Nutritional/Metabolic factor (VFC0272)] [Haemophilus somnus 129PT]
IGDFLNBI_00365	5	442	N/A	VFG013630(gb|WP_011608629)	(hemN)	455	457	160	11	96	36.199	3.83e-97	299	VFG013630(gb|WP_011608629) (hemN) oxygen-independent coproporphyrinogen III oxidase [Heme biosynthesis (VF0758) - Nutritional/Metabolic factor (VFC0272)] [Haemophilus somnus 129PT]
IGDFLNBI_00901	6	326	N/A	VFG013626(gb|WP_011272071)	(hemN)	383	373	115	25	86	34.226	2.02e-49	170	VFG013626(gb|WP_011272071) (hemN) radical SAM family heme chaperone HemW [Heme biosynthesis (VF0758) - Nutritional/Metabolic factor (VFC0272)] [Haemophilus influenzae 86-028NP]
IGDFLNBI_00069	5	216	N/A	VFG000344(gb|WP_005693820)	(hitC)	356	228	82	16	93	36.123	2.32e-33	122	VFG000344(gb|WP_005693820) (hitC) iron(III) ABC transporter, ATP-binding protein [HitABC (VF0268) - Nutritional/Metabolic factor (VFC0272)] [Haemophilus influenzae Rd KW20]
IGDFLNBI_00103	8	254	N/A	VFG013192(gb|WP_012340414)	(hitC)	349	285	79	21	87	31.600	7.41e-32	120	VFG013192(gb|WP_012340414) (hitC) iron(III) ABC transporter, ATP-binding protein [HitABC (VF0268) - Nutritional/Metabolic factor (VFC0272)] [Haemophilus somnus 2336]
IGDFLNBI_00104	7	232	N/A	VFG013192(gb|WP_012340414)	(hitC)	349	257	77	7	88	33.478	5.34e-33	122	VFG013192(gb|WP_012340414) (hitC) iron(III) ABC transporter, ATP-binding protein [HitABC (VF0268) - Nutritional/Metabolic factor (VFC0272)] [Haemophilus somnus 2336]
IGDFLNBI_00129	1	240	N/A	VFG000344(gb|WP_005693820)	(hitC)	356	248	82	14	97	33.607	3.02e-36	131	VFG000344(gb|WP_005693820) (hitC) iron(III) ABC transporter, ATP-binding protein [HitABC (VF0268) - Nutritional/Metabolic factor (VFC0272)] [Haemophilus influenzae Rd KW20]
IGDFLNBI_00887	21	397	N/A	VFG038900(gb|WP_011706614)	(hlyA)	439	404	82	41	93	19.951	2.43e-09	58.5	VFG038900(gb|WP_011706614) (hlyA) Hemolysin A [Hemolysin HlyA (VF0646) - Exotoxin (VFC0235)] [Aeromonas hydrophila subsp. hydrophila ATCC 7966]
IGDFLNBI_00888	8	411	N/A	VFG038903(gb|WP_005334094)	(hlyA)	439	412	94	30	98	21.963	8.44e-27	111	VFG038903(gb|WP_005334094) (hlyA) Hemolysin A [Hemolysin HlyA (VF0646) - Exotoxin (VFC0235)] [Aeromonas veronii B565]
IGDFLNBI_00584	35	453	N/A	VFG001089(gb|NP_464364)	(hpt)	461	455	134	35	92	30.455	3.11e-50	177	VFG001089(gb|NP_464364) (hpt) hexose phosphate transport protein [Hpt (VF0264) - Nutritional/Metabolic factor (VFC0272)] [Listeria monocytogenes EGD-e]
IGDFLNBI_00171	26	312	N/A	VFG002025(gb|YP_002344527)	(htrB)	295	459	67	36	63	22.559	3.63e-10	60.8	VFG002025(gb|YP_002344527) (htrB) lipid A biosynthesis lauroyl acyltransferase [LOS (VF0326) - Immune modulation (VFC0258)] [Campylobacter jejuni subsp. jejuni NCTC 11168]
IGDFLNBI_00074	13	275	N/A	VFG017046(gb|WP_011006508)	(incA)	355	326	95	8	81	35.985	3.64e-55	183	VFG017046(gb|WP_011006508) (incA) type III secreted inclusion membrane protein A [TTSS secreted effectors (VF0711) - Effector delivery system (VFC0086)] [Chlamydophila caviae GPIC]
IGDFLNBI_00669	11	999	N/A	VFG017048(gb|WP_011458398)	(incA)	1012	999	362	34	99	35.665	0.0	559	VFG017048(gb|WP_011458398) (incA) type III secreted inclusion membrane protein A [TTSS secreted effectors (VF0711) - Effector delivery system (VFC0086)] [Chlamydophila felis Fe/C-56]
IGDFLNBI_00019	1	205	N/A	VFG017058(gb|WP_011458068)	(incB)	198	205	82	13	100	39.423	3.84e-38	130	VFG017058(gb|WP_011458068) (incB) Inclusion Membrane Protein B [TTSS secreted effectors (VF0711) - Effector delivery system (VFC0086)] [Chlamydophila felis Fe/C-56]
IGDFLNBI_00018	1	178	N/A	VFG017067(gb|WP_011006450)	(incC)	186	181	107	5	98	58.470	1.21e-59	184	VFG017067(gb|WP_011006450) (incC) Inclusion Membrane Protein C [TTSS secreted effectors (VF0711) - Effector delivery system (VFC0086)] [Chlamydophila caviae GPIC]
IGDFLNBI_00337	20	414	N/A	VFG009135(gb|YP_005360856)	(kasB)	416	416	140	14	95	35.088	2.51e-74	238	VFG009135(gb|YP_005360856) (kasB) 3-oxoacyl-(acyl carrier protein) synthase II [FAS-II (VF0809) - Nutritional/Metabolic factor (VFC0272)] [Mycobacterium tuberculosis RGTB327]
IGDFLNBI_00525	4	252	N/A	VFG011414(gb|WP_002964262)	(kdsA)	277	270	121	2	92	48.594	1.50e-71	221	VFG011414(gb|WP_002964262) (kdsA) 2-dehydro-3-deoxyphosphooctonate aldolase [LPS (VF0367) - Immune modulation (VFC0258)] [Brucella melitensis bv. 1 str. 16M]
IGDFLNBI_00769	4	234	N/A	VFG011414(gb|WP_002964262)	(kdsA)	277	242	67	22	95	26.908	3.17e-07	50.1	VFG011414(gb|WP_002964262) (kdsA) 2-dehydro-3-deoxyphosphooctonate aldolase [LPS (VF0367) - Immune modulation (VFC0258)] [Brucella melitensis bv. 1 str. 16M]
IGDFLNBI_00731	39	318	N/A	VFG013480(gb|WP_010945071)	(kpsF)	311	329	95	6	85	33.929	6.28e-49	166	VFG013480(gb|WP_010945071) (kpsF) KpsF/GutQ family sugar-phosphate isomerase [LOS (VF0044) - Immune modulation (VFC0258)] [Haemophilus ducreyi 35000HP]
IGDFLNBI_00096	9	247	N/A	VFG050160(gb|WP_000030755)	(kpsU)	246	254	100	4	94	41.667	6.94e-53	171	VFG050160(gb|WP_000030755) (kpsU) 3-deoxy-manno-octulosonate cytidylyltransferase [K1 capsule (VF0239) - Invasion (VFC0083)] [Escherichia coli O45:K1:H7 str. S88]
IGDFLNBI_00954	23	225	N/A	VFG006809(gb|WP_011703166)	(lgt)	277	295	71	40	69	31.839	1.18e-15	75.1	VFG006809(gb|WP_011703166) (lgt) prolipoprotein diacylglyceryl transferase [Lipoprotein diacylglyceryl transferase lgt (VF0790) - Post-translational modification (VFC0315)] [Listeria welshimeri serovar 6b str. SLCC5334]
IGDFLNBI_00080	28	3093	N/A	VFG034931(gb|WP_001239078)	(lifA/efa1)	3223	3120	1077	170	98	34.541	0.0	1796	VFG034931(gb|WP_001239078) (lifA/efa1) lymphostatin Efa1/LifA [Efa-1/LifA (VF0204) - Effector delivery system (VFC0086)] [Escherichia coli O26:H11 str. 11368]
IGDFLNBI_00118	13	659	N/A	VFG043491(gb|WP_001124831)	(ligA)	681	660	214	36	98	32.132	1.72e-102	327	VFG043491(gb|WP_001124831) (ligA) NAD-dependent DNA ligase LigA [LigA (VF1220) - Adherence (VFC0001)] [Leptospira interrogans serovar Lai str. 56601]
IGDFLNBI_00631	20	201	N/A	VFG032197(gb|WP_003724853)	(lplA1)	331	235	41	19	77	21.693	8.43e-09	54.7	VFG032197(gb|WP_003724853) (lplA1) lipoate protein ligase [LplA1 (VF0347) - Nutritional/Metabolic factor (VFC0272)] [Listeria monocytogenes J1816]
IGDFLNBI_00599	4	258	N/A	VFG013394(gb|WP_011609513)	(lpxA)	262	278	114	2	92	44.531	1.04e-63	200	VFG013394(gb|WP_011609513) (lpxA) UDP-N-acetylglucosamine acyltransferase [LOS (VF0044) - Immune modulation (VFC0258)] [Haemophilus somnus 129PT]
IGDFLNBI_00499	63	188	N/A	VFG047265(gb|WP_014715028)	(lpxA/glmU)	454	203	39	27	62	30.469	1.30e-07	50.8	VFG047265(gb|WP_014715028) (lpxA/glmU) UDP-N-acetylglucosamine pyrophosphorylase/glucosamine-1-phosphate N-acetyltransferase [LPS (VF0542) - Immune modulation (VFC0258)] [Francisella noatunensis subsp. orientalis str. Toba 04]
IGDFLNBI_00287	173	534	N/A	VFG013384(gb|WP_010869121)	(lpxB)	390	561	120	22	65	32.258	1.59e-42	156	VFG013384(gb|WP_010869121) (lpxB) lipid-A-disaccharide synthase [LOS (VF0044) - Immune modulation (VFC0258)] [Haemophilus influenzae Rd KW20]
IGDFLNBI_00597	6	276	N/A	VFG013170(gb|WP_012341458)	(lpxC)	305	280	108	5	97	39.273	2.04e-57	186	VFG013170(gb|WP_012341458) (lpxC) UDP-3-O-(R-3-hydroxymyristoyl)-N-acetylglucosamine deacetylase [LOS (VF0044) - Immune modulation (VFC0258)] [Haemophilus somnus 2336]
IGDFLNBI_00008	6	347	N/A	VFG047276(gb|WP_014548830)	(lpxD)	338	364	130	6	94	37.901	3.06e-68	218	VFG047276(gb|WP_014548830) (lpxD) UDP-3-O-[3-hydroxymyristoyl] glucosamine N-acyltransferase [LPS (VF0542) - Immune modulation (VFC0258)] [Francisella cf. tularensis subsp. novicida 3523]
IGDFLNBI_00728	30	322	N/A	VFG013247(gb|WP_011608812)	(lpxK)	331	366	94	27	80	31.438	5.27e-38	139	VFG013247(gb|WP_011608812) (lpxK) tetraacyldisaccharide 4'-kinase [LOS (VF0044) - Immune modulation (VFC0258)] [Haemophilus somnus 129PT]
IGDFLNBI_00439	15	495	N/A	VFG010811(gb|WP_011213621)	(lspE)	494	497	227	16	97	46.232	4.96e-143	419	VFG010811(gb|WP_011213621) (lspE) general secretion pathway protein E [Lsp T2SS (VF0154) - Effector delivery system (VFC0086)] [Legionella pneumophila str. Paris]
IGDFLNBI_00498	69	213	N/A	VFG042127(gb|WP_010913962)	(MAFF_RS25810)	223	218	47	4	67	31.973	1.12e-11	62.0	VFG042127(gb|WP_010913962) (MAFF_RS25810) response regulator transcription factor [T3SS (VF1274) - Effector delivery system (VFC0086)] [Mesorhizobium loti MAFF303099]
IGDFLNBI_00831	23	556	N/A	VFG013331(gb|WP_010945346)	(manB/yhxB)	553	602	187	59	89	33.938	3.21e-82	268	VFG013331(gb|WP_010945346) (manB/yhxB) phosphomannomutase [LOS (VF0044) - Immune modulation (VFC0258)] [Haemophilus ducreyi 35000HP]
IGDFLNBI_00871	1	157	N/A	VFG049605(gb|WP_011458175)	(mcsc)	157	158	130	0	99	82.803	2.93e-98	279	VFG049605(gb|WP_011458175) (mcsc) T3S chaperone [TTSS (VF0344) - Effector delivery system (VFC0086)] [Chlamydophila felis Fe/C-56]
IGDFLNBI_00588	38	241	N/A	VFG001864(gb|WP_011213317)	(mip)	233	254	68	14	80	31.628	8.95e-26	100	VFG001864(gb|WP_011213317) (mip) macrophage infectivity potentiator Mip [Mip (VF0153) - Post-translational modification (VFC0315)] [Legionella pneumophila subsp. pneumophila str. Philadelphia 1]
IGDFLNBI_00953	12	148	N/A	VFG050225(gb|NP_219604)	(mrcA)	153	148	51	0	93	37.226	1.15e-20	82.4	VFG050225(gb|NP_219604) (mrcA) inclusion membrane protein MrcA [TTSS secreted effectors (VF0711) - Effector delivery system (VFC0086)] [Chlamydia trachomatis D/UW-3/CX]
IGDFLNBI_00285	5	447	N/A	VFG013515(gb|WP_011961967)	(mrsA/glmM)	445	457	213	9	97	47.865	2.58e-125	371	VFG013515(gb|WP_011961967) (mrsA/glmM) phosphoglucosamine mutase [Exopolysaccharide (VF0755) - Immune modulation (VFC0258)] [Haemophilus influenzae PittEE]
IGDFLNBI_00867	117	620	N/A	VFG013253(gb|WP_011609176)	(msbA)	582	652	159	22	77	30.695	1.31e-73	247	VFG013253(gb|WP_011609176) (msbA) lipid transporter ATP-binding/permease [LOS (VF0044) - Immune modulation (VFC0258)] [Haemophilus somnus 129PT]
IGDFLNBI_00278	50	484	N/A	VFG014961(gb|WP_003245464)	(mucD)	474	487	173	25	89	38.359	3.27e-92	288	VFG014961(gb|WP_003245464) (mucD) serine protease MucD precursor [Alginate (VF0091) - Biofilm (VFC0271)] [Pseudomonas mendocina ymp]
IGDFLNBI_00630	2	133	N/A	VFG031486(gb|WP_009955946)	(ndk)	136	143	61	1	92	45.865	1.23e-34	117	VFG031486(gb|WP_009955946) (ndk) nucleoside-diphosphate kinase [Nucleoside diphosphate kinase (VF0851) - Immune modulation (VFC0258)] [Mycobacterium intracellulare ATCC 13950]
IGDFLNBI_00380	3	213	N/A	VFG049658(gb|WP_011097381)	(NUE)	220	213	175	0	99	82.938	3.61e-135	377	VFG049658(gb|WP_011097381) (NUE) SET domain-containing protein-lysine N-methyltransferase [TTSS secreted effectors (VF0711) - Effector delivery system (VFC0086)] [Chlamydophila abortus S26/3]
IGDFLNBI_00697	1	552	N/A	VFG051455(gb|WP_011458368.1)	(omcB)	558	552	483	6	100	86.559	0.0	1004	VFG051455(gb|WP_011458368.1) (omcB) outer membrane protein OmcB [OmcB (VF1347) - Adherence (VFC0001)] [Chlamydophila felis Fe/C-56]
IGDFLNBI_00010	6	762	N/A	VFG016675(gb|WP_005766757)	(omp89)	798	788	192	93	96	23.792	8.10e-36	145	VFG016675(gb|WP_005766757) (omp89) outer membrane protein assembly factor BamA [Omp89 (VF0676) - Adherence (VFC0001)] [Bartonella bacilliformis KC583]
IGDFLNBI_00404	5	344	N/A	VFG051465(gb|WP_011006020.1)	(ompA)	389	344	89	97	99	21.550	6.19e-09	56.6	VFG051465(gb|WP_011006020.1) (ompA) outer membrane protein OmpA [MOMP (VF1349) - Adherence (VFC0001)] [Chlamydophila caviae GPIC]
IGDFLNBI_00556	1	395	N/A	VFG051466(gb|WP_011458503.1)	(ompA)	392	395	303	11	100	75.940	0.0	607	VFG051466(gb|WP_011458503.1) (ompA) outer membrane protein OmpA [MOMP (VF1349) - Adherence (VFC0001)] [Chlamydophila felis Fe/C-56]
IGDFLNBI_00066	55	517	N/A	VFG006785(gb|WP_011702965)	(oppA)	559	527	129	47	88	26.113	1.78e-41	156	VFG006785(gb|WP_011702965) (oppA) peptide ABC transporter substrate-binding protein [Oligopeptide-binding protein oppA (VF0786) - Nutritional/Metabolic factor (VFC0272)] [Listeria welshimeri serovar 6b str. SLCC5334]
IGDFLNBI_00100	88	532	N/A	VFG032254(gb|WP_014093517)	(oppA)	559	532	126	47	84	26.471	3.27e-38	147	VFG032254(gb|WP_014093517) (oppA) peptide ABC transporter substrate-binding protein [Oligopeptide-binding protein oppA (VF0786) - Nutritional/Metabolic factor (VFC0272)] [Listeria ivanovii subsp. ivanovii PAM 55]
IGDFLNBI_00475	2	194	N/A	VFG013265(gb|WP_005694045)	(orfM)	195	206	75	3	94	38.660	9.60e-34	119	VFG013265(gb|WP_005694045) (orfM) deoxyribonucleotide triphosphate pyrophosphatase [LOS (VF0044) - Immune modulation (VFC0258)] [Haemophilus influenzae Rd KW20]
IGDFLNBI_00577	29	302	N/A	VFG038249(gb|WP_003384760)	(pbpG)	348	431	78	28	64	28.364	1.40e-09	59.3	VFG038249(gb|WP_003384760) (pbpG) D-alanyl-D-alanine endopeptidase PBP7/8 [PbpG (VF0468) - Immune modulation (VFC0258)] [Acinetobacter baumannii ACICU]
IGDFLNBI_00560	2	251	N/A	VFG016108(gb|WP_011061774)	(pchI)	588	257	73	28	97	28.516	1.38e-13	69.7	VFG016108(gb|WP_011061774) (pchI) ABC transporter ATP-binding protein [Pyochelin (VF0095) - Nutritional/Metabolic factor (VFC0272)] [Pseudomonas fluorescens Pf-5]
IGDFLNBI_00005	1	327	N/A	VFG016505(gb|WP_010925563)	(pdhB)	332	328	138	3	99	41.945	7.12e-81	248	VFG016505(gb|WP_010925563) (pdhB) alpha-ketoacid dehydrogenase subunit beta [PDH-B (VF0878) - Adherence (VFC0001)] [Mycoplasma pulmonis UAB CTIP]
IGDFLNBI_00230	35	505	N/A	VFG013535(gb|WP_011609092)	(pgi)	549	528	181	54	89	35.630	1.10e-86	277	VFG013535(gb|WP_011609092) (pgi) glucose-6-phosphate isomerase [Exopolysaccharide (VF0755) - Immune modulation (VFC0258)] [Haemophilus somnus 129PT]
IGDFLNBI_00668	5	372	N/A	VFG019760(gb|WP_012722471)	(pilR)	465	386	169	2	95	45.676	1.42e-116	347	VFG019760(gb|WP_012722471) (pilR) two-component response regulator PilR [Type IV pili (VF0082) - Adherence (VFC0001)] [Pseudomonas fluorescens SBW25]
IGDFLNBI_00544	1	500	N/A	VFG016987(gb|WP_011458511)	(pkn5)	501	500	309	1	100	61.677	0.0	641	VFG016987(gb|WP_011458511) (pkn5) serine/threonine protein kinase [TTSS (VF0344) - Effector delivery system (VFC0086)] [Chlamydophila felis Fe/C-56]
IGDFLNBI_00624	1	332	N/A	VFG005356(gb|WP_000260666)	(plr/gapA)	335	335	158	10	99	47.024	6.57e-101	300	VFG005356(gb|WP_000260666) (plr/gapA) type I glyceraldehyde-3-phosphate dehydrogenase [Streptococcal plasmin receptor/GAPDH (VF1042) - Adherence (VFC0001)] [Streptococcus pneumoniae D39]
IGDFLNBI_00719	1	932	N/A	VFG051295(gb|WP_011458350.1)	(pmpA)	937	932	645	5	100	68.837	0.0	1342	VFG051295(gb|WP_011458350.1) (pmpA) polymorphic membrane protein PmpA [Pmps (VF1346) - Adherence (VFC0001)] [Chlamydophila felis Fe/C-56]
IGDFLNBI_00718	1	1765	N/A	VFG051307(gb|WP_011458351.1)	(pmpB)	1873	1765	1089	178	100	57.075	0.0	1955	VFG051307(gb|WP_011458351.1) (pmpB) polymorphic membrane protein PmpB [Pmps (VF1346) - Adherence (VFC0001)] [Chlamydophila felis Fe/C-56]
IGDFLNBI_00293	1	1554	N/A	VFG051323(gb|WP_011457763.1)	(pmpD)	1536	1554	871	108	100	54.472	0.0	1649	VFG051323(gb|WP_011457763.1) (pmpD) polymorphic membrane protein PmpD [Pmps (VF1346) - Adherence (VFC0001)] [Chlamydophila felis Fe/C-56]
IGDFLNBI_00780	1	935	N/A	VFG051343(gb|WP_041467996.1)	(pmpE)	957	935	455	47	100	47.150	0.0	783	VFG051343(gb|WP_041467996.1) (pmpE) polymorphic membrane protein PmpE [Pmps (VF1346) - Adherence (VFC0001)] [Chlamydophila felis Fe/C-56]
IGDFLNBI_00781	1	250	N/A	VFG051332(gb|WP_011096945.1)	(pmpE)	988	250	120	2	100	47.809	1.63e-73	241	VFG051332(gb|WP_011096945.1) (pmpE) polymorphic membrane protein PmpE [Pmps (VF1346) - Adherence (VFC0001)] [Chlamydophila abortus S26/3]
IGDFLNBI_00782	44	649	N/A	VFG051343(gb|WP_041467996.1)	(pmpE)	957	652	342	38	93	54.459	0.0	625	VFG051343(gb|WP_041467996.1) (pmpE) polymorphic membrane protein PmpE [Pmps (VF1346) - Adherence (VFC0001)] [Chlamydophila felis Fe/C-56]
IGDFLNBI_00124	1	492	N/A	VFG051380(gb|WP_011006251.1)	(pmpG)	942	492	284	49	100	54.198	2.59e-180	530	VFG051380(gb|WP_011006251.1) (pmpG) polymorphic membrane protein PmpG [Pmps (VF1346) - Adherence (VFC0001)] [Chlamydophila caviae GPIC]
IGDFLNBI_00126	1	308	N/A	VFG051387(gb|WP_011458272.1)	(pmpG)	866	308	227	0	100	73.701	2.57e-172	499	VFG051387(gb|WP_011458272.1) (pmpG) polymorphic membrane protein PmpG [Pmps (VF1346) - Adherence (VFC0001)] [Chlamydophila felis Fe/C-56]
IGDFLNBI_00717	3	902	N/A	VFG051387(gb|WP_011458272.1)	(pmpG)	866	902	563	48	99	62.073	0.0	1158	VFG051387(gb|WP_011458272.1) (pmpG) polymorphic membrane protein PmpG [Pmps (VF1346) - Adherence (VFC0001)] [Chlamydophila felis Fe/C-56]
IGDFLNBI_00784	1	977	N/A	VFG051385(gb|WP_011458280.1)	(pmpG)	988	977	562	35	100	56.200	0.0	1118	VFG051385(gb|WP_011458280.1) (pmpG) polymorphic membrane protein PmpG [Pmps (VF1346) - Adherence (VFC0001)] [Chlamydophila felis Fe/C-56]
IGDFLNBI_00875	1	527	N/A	VFG051380(gb|WP_011006251.1)	(pmpG)	942	527	298	13	100	56.333	0.0	563	VFG051380(gb|WP_011006251.1) (pmpG) polymorphic membrane protein PmpG [Pmps (VF1346) - Adherence (VFC0001)] [Chlamydophila caviae GPIC]
IGDFLNBI_00877	1	308	N/A	VFG051387(gb|WP_011458272.1)	(pmpG)	866	308	228	0	100	74.026	3.48e-173	501	VFG051387(gb|WP_011458272.1) (pmpG) polymorphic membrane protein PmpG [Pmps (VF1346) - Adherence (VFC0001)] [Chlamydophila felis Fe/C-56]
IGDFLNBI_00783	1	988	N/A	VFG051438(gb|WP_011006246.1)	(pmpH)	981	988	540	11	100	54.545	0.0	1059	VFG051438(gb|WP_011006246.1) (pmpH) polymorphic membrane protein PmpH [Pmps (VF1346) - Adherence (VFC0001)] [Chlamydophila caviae GPIC]
IGDFLNBI_00013	4	281	N/A	VFG022433(gb|WP_013829143)	(ppsE)	1468	308	86	33	90	29.352	1.37e-28	115	VFG022433(gb|WP_013829143) (ppsE) acyltransferase domain-containing protein [PDIM (VF0309) - Immune modulation (VFC0258)] [Mycobacterium sp. JDM601]
IGDFLNBI_00715	22	235	N/A	VFG005810(gb|WP_011836396)	(psaA)	309	279	58	16	77	25.439	1.71e-14	72.0	VFG005810(gb|WP_011836396) (psaA) manganese ABC transporter, manganese-binding adhesion liprotein [PsaA (VF0151) - Nutritional/Metabolic factor (VFC0272)] [Streptococcus sanguinis SK36]
IGDFLNBI_00037	75	272	N/A	VFG015992(gb|WP_011062368)	(pvdM)	457	323	51	34	61	23.502	1.69e-08	55.5	VFG015992(gb|WP_011062368) (pvdM) dipeptidase precursor [Pyoverdine (VF0094) - Nutritional/Metabolic factor (VFC0272)] [Pseudomonas fluorescens Pf-5]
IGDFLNBI_00562	89	398	N/A	VFG016002(gb|WP_011534367)	(pvdN)	425	414	74	38	75	22.840	2.41e-07	52.4	VFG016002(gb|WP_011534367) (pvdN) pyoverdine biosynthesis protein PvdN [Pyoverdine (VF0094) - Nutritional/Metabolic factor (VFC0272)] [Pseudomonas entomophila L48]
IGDFLNBI_00075	7	226	N/A	VFG046604(gb|WP_012280804)	(rpe)	222	231	83	5	95	37.557	1.39e-46	154	VFG046604(gb|WP_012280804) (rpe) ribulose-phosphate 3-epimerase [Capsule (VF0543) - Immune modulation (VFC0258)] [Francisella philomiragia subsp. philomiragia ATCC 25017]
IGDFLNBI_00479	67	419	N/A	VFG042736(gb|NP_253152)	(rpoN)	497	424	100	16	83	27.248	1.05e-34	134	VFG042736(gb|NP_253152) (rpoN) RNA polymerase factor sigma-54 [Type IV pili (VF0082) - Adherence (VFC0001)] [Pseudomonas aeruginosa PAO1]
IGDFLNBI_00940	1	146	N/A	VFG016845(gb|WP_011097076)	(scc1)	146	146	126	0	100	86.301	3.30e-94	268	VFG016845(gb|WP_011097076) (scc1) chaperone for CopN [TTSS (VF0344) - Effector delivery system (VFC0086)] [Chlamydophila abortus S26/3]
IGDFLNBI_00444	1	201	N/A	VFG016937(gb|WP_011457619)	(scc2)	227	230	174	0	87	86.567	2.15e-131	369	VFG016937(gb|WP_011457619) (scc2) chaperone for CopD [TTSS (VF0344) - Effector delivery system (VFC0086)] [Chlamydophila felis Fe/C-56]
IGDFLNBI_00235	3	173	N/A	VFG017027(gb|WP_011457829)	(scc3)	172	173	139	0	99	81.287	7.58e-103	292	VFG017027(gb|WP_011457829) (scc3) chaperone [TTSS (VF0344) - Effector delivery system (VFC0086)] [Chlamydophila felis Fe/C-56]
IGDFLNBI_00534	1	132	N/A	VFG049574(gb|WP_011006002)	(scc4)	134	132	114	0	100	86.364	1.46e-81	235	VFG049574(gb|WP_011006002) (scc4) chaperone for CopN [TTSS (VF0344) - Effector delivery system (VFC0086)] [Chlamydophila caviae GPIC]
IGDFLNBI_00921	24	237	N/A	VFG012576(gb|WP_000983716)	(sitB)	275	259	87	2	83	40.278	3.06e-54	176	VFG012576(gb|WP_000983716) (sitB) iron/manganese ABC transporter ATP-binding protein SitB [Iron/manganese transport (VF1116) - Nutritional/Metabolic factor (VFC0272)] [Escherichia coli CFT073]
IGDFLNBI_00713	11	288	N/A	VFG012590(gb|WP_000968139)	(sitD)	285	292	72	12	95	25.806	1.70e-16	77.8	VFG012590(gb|WP_000968139) (sitD) iron/manganese ABC transporter permease subunit SitD [Iron/manganese transport (VF1116) - Nutritional/Metabolic factor (VFC0272)] [Escherichia coli APEC O1]
IGDFLNBI_00923	42	243	N/A	VFG013057(gb|WP_000968135)	(sitD)	285	325	58	11	62	28.571	2.14e-13	69.3	VFG013057(gb|WP_000968135) (sitD) iron/manganese ABC transporter permease subunit SitD [Ferrous iron transport (VF0985) - Nutritional/Metabolic factor (VFC0272)] [Shigella dysenteriae Sd197]
IGDFLNBI_00894	1	166	N/A	VFG049593(gb|WP_006344044)	(slc1)	166	166	162	0	100	97.590	9.60e-123	342	VFG049593(gb|WP_006344044) (slc1) T3S chaperone for TARP, CT875 [TTSS (VF0344) - Effector delivery system (VFC0086)] [Chlamydophila abortus S26/3]
IGDFLNBI_00352	52	262	N/A	VFG005841(gb|WP_002262748)	(SMU_RS01255)	386	348	66	35	61	29.464	1.40e-12	67.8	VFG005841(gb|WP_002262748) (SMU_RS01255) rhamnose-glucose polysaccharide biosynthesis protein RgpB [Capsule (VF0144) - Immune modulation (VFC0258)] [Streptococcus mutans UA159]
IGDFLNBI_00832	5	204	N/A	VFG009706(gb|WP_011562419)	(sodA)	207	204	87	4	98	43.500	1.23e-52	167	VFG009706(gb|WP_011562419) (sodA) superoxide dismutase [SodA (VF0304) - Stress survival (VFC0282)] [Mycobacterium sp. JLS]
IGDFLNBI_00885	13	246	N/A	VFG032387(gb|WP_003748418)	(stp)	252	249	90	6	94	37.975	9.71e-41	140	VFG032387(gb|WP_003748418) (stp) Stp1/IreP family PP2C-type Ser/Thr phosphatase [Serine-threonine phosphatase stp (VF0787) - Post-translational modification (VFC0315)] [Listeria seeligeri serovar 1/2b str. SLCC3954]
IGDFLNBI_00567	8	312	N/A	VFG030679(gb|WP_011730288)	(sugC)	406	331	82	17	92	26.885	1.90e-28	113	VFG030679(gb|WP_011730288) (sugC) sn-glycerol-3-phosphate ABC transporter ATP-binding protein UgpC [Trehalose-recycling ABC transporter (VF0842) - Nutritional/Metabolic factor (VFC0272)] [Mycobacterium smegmatis str. MC2 155]
IGDFLNBI_00683	1	881	N/A	VFG017037(gb|WP_011458384)	(tarp)	912	882	430	113	99	45.455	0.0	635	VFG017037(gb|WP_011458384) (tarp) Type III secretion system translocated actin-recruiting protein [TTSS secreted effectors (VF0711) - Effector delivery system (VFC0086)] [Chlamydophila felis Fe/C-56]
IGDFLNBI_00411	44	330	N/A	VFG005552(gb|WP_011837486)	(tig/ropA)	427	439	78	27	65	25.828	2.82e-09	58.5	VFG005552(gb|WP_011837486) (tig/ropA) trigger factor [Trigger factor (VF1056) - Stress survival (VFC0282)] [Streptococcus sanguinis SK36]
IGDFLNBI_00745	123	377	N/A	VFG040669(gb|WP_012151505)	(tlyC)	302	378	86	11	67	32.700	1.48e-29	115	VFG040669(gb|WP_012151505) (tlyC) hemolysin C [TlyC (VF0489) - Exoenzyme (VFC0251)] [Rickettsia bellii OSU 85-389]
IGDFLNBI_00197	1	393	N/A	VFG046474(gb|WP_014714676)	(tufA)	394	394	274	4	99	69.367	0.0	561	VFG046474(gb|WP_014714676) (tufA) elongation factor Tu [EF-Tu (VF0460) - Adherence (VFC0001)] [Francisella noatunensis subsp. orientalis str. Toba 04]
IGDFLNBI_00113	21	421	N/A	VFG000141(gb|NP_253675)	(waaA)	425	437	123	24	92	29.710	9.11e-42	152	VFG000141(gb|NP_253675) (waaA) lipopolysaccharide core biosynthesis protein WaaP [LPS (VF0085) - Immune modulation (VFC0258)] [Pseudomonas aeruginosa PAO1]
IGDFLNBI_00068	27	212	N/A	VFG002901(gb|WP_002209736)	(YPA_RS10790)	228	216	53	12	86	26.768	9.22e-23	91.7	VFG002901(gb|WP_002209736) (YPA_RS10790) histidine ABC transporter permease HisQ [O-antigen (VF0392) - Immune modulation (VFC0258)] [Yersinia pestis Antiqua]
IGDFLNBI_00371	36	356	N/A	VFG002705(gb|WP_002208598)	(YPO_RS16520)	329	431	77	70	74	23.620	8.63e-13	68.9	VFG002705(gb|WP_002208598) (YPO_RS16520) CDP-6-deoxy-delta-3,4-glucoseen reductase [O-antigen (VF0392) - Immune modulation (VFC0258)] [Yersinia pestis CO92]
IGDFLNBI_00379	1	258	N/A	VFG050269(gb|NP_220257)	(yycJ)	262	263	172	0	98	66.667	1.52e-131	372	VFG050269(gb|NP_220257) (yycJ) Zn-dependent hydrolase [TTSS secreted effectors (VF0711) - Effector delivery system (VFC0086)] [Chlamydia trachomatis D/UW-3/CX]
IGDFLNBI_00572	139	373	N/A	EGF85279.1	SINC	502	373	87	5	63	36.709	2.34e-45	162	EGF85279.1 SINC hypothetical protein G5Q_0070 [Chlamydia psittaci Cal10]

## Sheet: 20-303_8
qseqid	qstart	qend	sstrand	sacc	gene	slen	qlen	nident	gaps	qcovhsp	pident	evalue	bitscore	stitle
NJIJBLEC_00055	19	209	N/A	VFG035923(gb|WP_000621745)	(aatC)	209	223	75	11	86	38.462	8.48e-32	115	VFG035923(gb|WP_000621745) (aatC) ATP-binding protein AatC [Dispersin (VF0215) - Others (VFC0346)] [Escherichia coli O44:H18 042]
NJIJBLEC_00015	7	72	N/A	VFG011430(gb|WP_002963616)	(acpXL)	78	79	35	0	84	53.030	1.78e-18	72.0	VFG011430(gb|WP_002963616) (acpXL) acyl carrier protein [LPS (VF0367) - Immune modulation (VFC0258)] [Brucella melitensis bv. 1 str. 16M]
NJIJBLEC_00446	6	243	N/A	VFG038723(gb|WP_011705294)	(AHML_RS07540)	264	254	73	12	94	29.675	3.12e-18	81.3	VFG038723(gb|WP_011705294) (AHML_RS07540) CobQ/CobB/MinD/ParA family protein [Polar flagella (VF0473) - Motility (VFC0204)] [Aeromonas hydrophila ML09-119]
NJIJBLEC_00467	1	185	N/A	VFG009680(gb|WP_011730169)	(ahpC)	195	196	66	20	94	33.503	2.27e-32	115	VFG009680(gb|WP_011730169) (ahpC) peroxiredoxin [AhpC (VF0306) - Stress survival (VFC0282)] [Mycobacterium smegmatis str. MC2 155]
NJIJBLEC_00958	1	234	N/A	VFG038725(gb|WP_005353663)	(B565_RS05765)	264	260	57	21	90	22.984	5.88e-13	66.6	VFG038725(gb|WP_005353663) (B565_RS05765) CobQ/CobB/MinD/ParA family protein [Polar flagella (VF0473) - Motility (VFC0204)] [Aeromonas veronii B565]
NJIJBLEC_00671	1	212	N/A	VFG000688(gb|AAP42181)	(bcs1')	474	212	68	34	100	28.452	2.96e-13	67.8	VFG000688(gb|AAP42181) (bcs1') Bcs1' [Capsule (VF0043) - Immune modulation (VFC0258)] [Haemophilus influenzae str. 1007]
NJIJBLEC_00214	13	403	N/A	VFG047529(gb|WP_003029409)	(bioA)	428	426	137	31	92	33.252	9.70e-77	244	VFG047529(gb|WP_003029409) (bioA) adenosylmethionine-8-amino-7-oxononanoate aminotransferase [Biotin synthesis (VF0552) - Nutritional/Metabolic factor (VFC0272)] [Francisella tularensis subsp. tularensis SCHU S4]
NJIJBLEC_00211	7	311	N/A	VFG047506(gb|WP_012281076)	(bioB)	313	331	155	5	92	50.325	2.47e-101	300	VFG047506(gb|WP_012281076) (bioB) biotin synthase [Biotin synthesis (VF0552) - Nutritional/Metabolic factor (VFC0272)] [Francisella philomiragia subsp. philomiragia ATCC 25017]
NJIJBLEC_00213	5	189	N/A	VFG047456(gb|WP_003016414)	(bioD)	219	203	60	33	91	27.907	3.58e-10	57.4	VFG047456(gb|WP_003016414) (bioD) dethiobiotin synthetase [Biotin synthesis (VF0552) - Nutritional/Metabolic factor (VFC0272)] [Francisella tularensis subsp. holarctica FTNF002-00]
NJIJBLEC_00212	8	372	N/A	VFG047495(gb|WP_003020974)	(bioF)	375	390	118	25	94	31.467	2.24e-52	178	VFG047495(gb|WP_003020974) (bioF) 8-amino-7-oxononanoate synthase [Biotin synthesis (VF0552) - Nutritional/Metabolic factor (VFC0272)] [Francisella tularensis subsp. tularensis SCHU S4]
NJIJBLEC_00326	4	336	N/A	VFG047495(gb|WP_003020974)	(bioF)	375	362	86	46	92	24.294	4.90e-23	98.6	VFG047495(gb|WP_003020974) (bioF) 8-amino-7-oxononanoate synthase [Biotin synthesis (VF0552) - Nutritional/Metabolic factor (VFC0272)] [Francisella tularensis subsp. tularensis SCHU S4]
NJIJBLEC_00388	31	181	N/A	VFG047453(gb|WP_013923073)	(birA)	324	190	51	23	79	31.098	4.98e-10	57.4	VFG047453(gb|WP_013923073) (birA) biotin--[acetyl-CoA-carboxylase] ligase [Biotin synthesis (VF0552) - Nutritional/Metabolic factor (VFC0272)] [Francisella sp. TX077308]
NJIJBLEC_00931	1	545	N/A	VFG049675(gb|WP_011097070)	(CAB_RS02275)	579	580	311	6	94	56.752	0.0	558	VFG049675(gb|WP_011097070) (CAB_RS02275) hypothetical protein [TTSS secreted effectors (VF0711) - Effector delivery system (VFC0086)] [Chlamydophila abortus S26/3]
NJIJBLEC_00251	1	174	N/A	VFG017005(gb|WP_011097294)	(CAB_RS03740)	176	174	147	2	100	83.523	9.52e-90	259	VFG017005(gb|WP_011097294) (CAB_RS03740) Type III secretion system effector [TTSS secreted effectors (VF0711) - Effector delivery system (VFC0086)] [Chlamydophila abortus S26/3]
NJIJBLEC_00448	1	183	N/A	VFG049583(gb|WP_006344529)	(CAB_RS04770)	184	185	167	0	99	91.257	2.36e-124	347	VFG049583(gb|WP_006344529) (CAB_RS04770) type III secreted effector, putative [TTSS (VF0344) - Effector delivery system (VFC0086)] [Chlamydophila abortus S26/3]
NJIJBLEC_00677	1	236	N/A	VFG039536(gb|NP_820549)	(CBU_1566)	244	238	91	2	99	38.397	9.48e-50	162	VFG039536(gb|NP_820549) (CBU_1566) Coxiella Dot/Icm type IVB secretion system translocated effector [T4SS secreted effectors (VF0696) - Effector delivery system (VFC0086)] [Coxiella burnetii RSA 493]
NJIJBLEC_00540	1	905	N/A	VFG016995(gb|WP_011096786)	(cdsC)	908	905	774	15	100	84.683	0.0	1555	VFG016995(gb|WP_011096786) (cdsC) Type III secretion system protein CdsC [TTSS (VF0344) - Effector delivery system (VFC0086)] [Chlamydophila abortus S26/3]
NJIJBLEC_00530	1	815	N/A	VFG049502(gb|WP_011006003)	(cdsD)	825	815	575	22	100	69.194	0.0	1103	VFG049502(gb|WP_011006003) (cdsD) Type III secretion system inner membrane ring complex protein CdsD [TTSS (VF0344) - Effector delivery system (VFC0086)] [Chlamydophila caviae GPIC]
NJIJBLEC_00531	1	83	N/A	VFG049513(gb|WP_011458519)	(cdsE)	83	83	71	0	100	85.542	2.11e-46	142	VFG049513(gb|WP_011458519) (cdsE) Type III secretion system protein CdsE [TTSS (VF0344) - Effector delivery system (VFC0086)] [Chlamydophila felis Fe/C-56]
NJIJBLEC_00532	1	86	N/A	VFG049522(gb|WP_011006005)	(cdsF)	86	86	83	0	100	96.512	1.51e-57	171	VFG049522(gb|WP_011006005) (cdsF) Type III secretion system needle-filament protein CdsF [TTSS (VF0344) - Effector delivery system (VFC0086)] [Chlamydophila caviae GPIC]
NJIJBLEC_00533	1	149	N/A	VFG049532(gb|WP_011006006)	(cdsG)	149	149	141	0	100	94.631	4.25e-102	288	VFG049532(gb|WP_011006006) (cdsG) Type III secretion system protein CdsG [TTSS (VF0344) - Effector delivery system (VFC0086)] [Chlamydophila caviae GPIC]
NJIJBLEC_00423	1	326	N/A	VFG016887(gb|WP_011457636)	(cdsJ)	330	326	279	6	100	84.290	0.0	535	VFG016887(gb|WP_011457636) (cdsJ) Type III secretion system inner membrane ring complex protein CdsJ [TTSS (VF0344) - Effector delivery system (VFC0086)] [Chlamydophila felis Fe/C-56]
NJIJBLEC_00425	1	225	N/A	VFG016896(gb|WP_011006889)	(cdsL)	229	229	175	0	98	77.778	1.11e-126	357	VFG016896(gb|WP_011006889) (cdsL) type III secretion translocase [TTSS (VF0344) - Effector delivery system (VFC0086)] [Chlamydophila caviae GPIC]
NJIJBLEC_00535	1	442	N/A	VFG016966(gb|WP_011006008)	(cdsN)	442	442	425	0	100	96.154	0.0	860	VFG016966(gb|WP_011006008) (cdsN) Type III secretion system ATPase [TTSS (VF0344) - Effector delivery system (VFC0086)] [Chlamydophila caviae GPIC]
NJIJBLEC_00536	1	170	N/A	VFG049542(gb|WP_011006009)	(cdsO)	172	172	157	0	99	92.353	9.66e-108	305	VFG049542(gb|WP_011006009) (cdsO) Type III secretion system protein CdsO, YscO homolog [TTSS (VF0344) - Effector delivery system (VFC0086)] [Chlamydophila caviae GPIC]
NJIJBLEC_00537	1	280	N/A	VFG049552(gb|WP_011006010)	(cdsP)	282	280	177	8	100	62.105	6.08e-118	339	VFG049552(gb|WP_011006010) (cdsP) Type III secretion system protein CdsP, YscP homolog [TTSS (VF0344) - Effector delivery system (VFC0086)] [Chlamydophila caviae GPIC]
NJIJBLEC_00538	1	371	N/A	VFG016977(gb|WP_011458512)	(cdsQ)	371	371	281	0	100	75.741	0.0	595	VFG016977(gb|WP_011458512) (cdsQ) Type III secretion system C-ring protein CdsQ [TTSS (VF0344) - Effector delivery system (VFC0086)] [Chlamydophila felis Fe/C-56]
NJIJBLEC_00426	1	303	N/A	VFG016907(gb|WP_011457633)	(cdsR)	305	303	264	2	100	86.557	0.0	529	VFG016907(gb|WP_011457633) (cdsR) type III secretion protein [TTSS (VF0344) - Effector delivery system (VFC0086)] [Chlamydophila felis Fe/C-56]
NJIJBLEC_00427	1	94	N/A	VFG016915(gb|WP_006343598)	(cdsS)	94	94	90	0	100	95.745	2.56e-59	176	VFG016915(gb|WP_006343598) (cdsS) Yop proteins translocation protein S [TTSS (VF0344) - Effector delivery system (VFC0086)] [Chlamydophila abortus S26/3]
NJIJBLEC_00428	1	286	N/A	VFG016927(gb|WP_011457631)	(cdsT)	289	290	249	0	99	87.063	0.0	499	VFG016927(gb|WP_011457631) (cdsT) Yop proteins translocation protein T [TTSS (VF0344) - Effector delivery system (VFC0086)] [Chlamydophila felis Fe/C-56]
NJIJBLEC_00940	1	360	N/A	VFG016877(gb|WP_011458099)	(cdsU)	360	360	333	0	100	92.500	0.0	685	VFG016877(gb|WP_011458099) (cdsU) Type III secretion protein CdsU [TTSS (VF0344) - Effector delivery system (VFC0086)] [Chlamydophila felis Fe/C-56]
NJIJBLEC_00939	1	708	N/A	VFG016866(gb|WP_011006421)	(cdsV)	709	708	686	1	100	96.756	0.0	1384	VFG016866(gb|WP_011006421) (cdsV) Type III secretion protein CdsV [TTSS (VF0344) - Effector delivery system (VFC0086)] [Chlamydophila caviae GPIC]
NJIJBLEC_00729	1	241	N/A	VFG049565(gb|WP_011458337)	(cdsZ)	254	255	220	0	95	91.286	2.40e-162	449	VFG049565(gb|WP_011458337) (cdsZ) zinc ribbon domain-containing protein [TTSS (VF0344) - Effector delivery system (VFC0086)] [Chlamydophila felis Fe/C-56]
NJIJBLEC_00247	40	419	N/A	VFG049648(gb|WP_148174344)	(CF_RS01310)	383	419	220	1	91	57.743	2.75e-149	428	VFG049648(gb|WP_148174344) (CF_RS01310) hypothetical protein [TTSS secreted effectors (VF0711) - Effector delivery system (VFC0086)] [Chlamydophila felis Fe/C-56]
NJIJBLEC_00238	1	586	N/A	VFG049695(gb|WP_011457824)	(CF_RS01355)	596	594	373	2	99	63.543	0.0	828	VFG049695(gb|WP_011457824) (CF_RS01355) serine protease [CPAF (VF0580) - Exoenzyme (VFC0251)] [Chlamydophila felis Fe/C-56]
NJIJBLEC_00767	12	1012	N/A	VFG049680(gb|WP_011458297)	(ChlaOTU)	1045	1014	374	64	99	35.687	0.0	637	VFG049680(gb|WP_011458297) (ChlaOTU) membrane protein [TTSS secreted effectors (VF0711) - Effector delivery system (VFC0086)] [Chlamydophila felis Fe/C-56]
NJIJBLEC_00709	5	213	N/A	VFG044077(gb|YP_002344985)	(chuC)	258	239	71	16	87	32.420	8.53e-31	114	VFG044077(gb|YP_002344985) (chuC) hemin uptake ABC transporter ATP-binding protein [Direct heme uptake system (VF0724) - Nutritional/Metabolic factor (VFC0272)] [Campylobacter jejuni subsp. jejuni NCTC 11168]
NJIJBLEC_00839	1	808	N/A	VFG000079(gb|NP_463763)	(clpC)	820	847	417	25	95	51.545	0.0	843	VFG000079(gb|NP_463763) (clpC) endopeptidase Clp ATP-binding chain C [ClpC (VF0072) - Stress survival (VFC0282)] [Listeria monocytogenes EGD-e]
NJIJBLEC_00408	1	197	N/A	VFG000077(gb|NP_465991)	(clpP)	198	203	106	0	97	53.807	5.70e-75	224	VFG000077(gb|NP_465991) (clpP) ATP-dependent Clp protease proteolytic subunit [ClpP (VF0074) - Stress survival (VFC0282)] [Listeria monocytogenes EGD-e]
NJIJBLEC_00733	14	188	N/A	VFG000077(gb|NP_465991)	(clpP)	198	192	78	2	91	44.571	4.45e-47	152	VFG000077(gb|NP_465991) (clpP) ATP-dependent Clp protease proteolytic subunit [ClpP (VF0074) - Stress survival (VFC0282)] [Listeria monocytogenes EGD-e]
NJIJBLEC_00125	1	861	N/A	VFG049189(gb|WP_014226431)	(clpV)	857	866	421	12	99	48.727	0.0	808	VFG049189(gb|WP_014226431) (clpV) ATP-dependent chaperone ClpB [T6SS-II (VF0783) - Effector delivery system (VFC0086)] [Klebsiella oxytoca E718]
NJIJBLEC_00442	1	483	N/A	VFG016945(gb|WP_011097426)	(copB)	494	483	338	11	100	68.421	0.0	580	VFG016945(gb|WP_011097426) (copB) Type III secretion system translocator CopB [TTSS (VF0344) - Effector delivery system (VFC0086)] [Chlamydophila abortus S26/3]
NJIJBLEC_00234	1	507	N/A	VFG017017(gb|WP_011457828)	(copB2)	504	507	274	13	100	53.516	4.59e-180	514	VFG017017(gb|WP_011457828) (copB2) Type III secretion system translocator CopB2 [TTSS (VF0344) - Effector delivery system (VFC0086)] [Chlamydophila felis Fe/C-56]
NJIJBLEC_00443	1	430	N/A	VFG016955(gb|WP_011097427)	(copD)	440	431	309	15	99	69.910	2.89e-147	426	VFG016955(gb|WP_011097427) (copD) Type III secretion system translocator CopD [TTSS (VF0344) - Effector delivery system (VFC0086)] [Chlamydophila abortus S26/3]
NJIJBLEC_00938	32	399	N/A	VFG016857(gb|WP_011458101)	(copN)	398	399	285	1	92	77.446	0.0	606	VFG016857(gb|WP_011458101) (copN) Type III secretion system effector CopN [TTSS (VF0344) - Effector delivery system (VFC0086)] [Chlamydophila felis Fe/C-56]
NJIJBLEC_00910	1	255	N/A	VFG042156(gb|WP_010883005)	(CPN_RS01830)	257	256	194	1	99	75.781	5.85e-142	398	VFG042156(gb|WP_010883005) (CPN_RS01830) FliA/WhiG family RNA polymerase sigma factor [TTSS (VF0344) - Effector delivery system (VFC0086)] [Chlamydophila pneumoniae CWL029]
NJIJBLEC_00853	1	136	N/A	VFG044462(gb|WP_010883066)	(CPN_RS02150)	142	143	118	0	95	86.765	1.06e-85	246	VFG044462(gb|WP_010883066) (CPN_RS02150) hypothetical protein [TTSS (VF0344) - Effector delivery system (VFC0086)] [Chlamydophila pneumoniae CWL029]
NJIJBLEC_00534	1	224	N/A	VFG042150(gb|WP_010883346)	(CPN_RS03645)	224	224	148	4	100	65.487	3.49e-103	297	VFG042150(gb|WP_010883346) (CPN_RS03645) hypothetical protein [TTSS (VF0344) - Effector delivery system (VFC0086)] [Chlamydophila pneumoniae CWL029]
NJIJBLEC_00424	1	277	N/A	VFG042145(gb|WP_010883464)	(CPN_RS04255)	277	277	196	0	100	70.758	6.37e-149	417	VFG042145(gb|WP_010883464) (CPN_RS04255) hypothetical protein [TTSS (VF0344) - Effector delivery system (VFC0086)] [Chlamydophila pneumoniae CWL029]
NJIJBLEC_00396	1	432	N/A	VFG042144(gb|WP_010883493)	(CPN_RS04405)	433	438	349	0	99	80.787	0.0	724	VFG042144(gb|WP_010883493) (CPN_RS04405) FliI/YscN family ATPase [TTSS (VF0344) - Effector delivery system (VFC0086)] [Chlamydophila pneumoniae CWL029]
NJIJBLEC_00395	1	177	N/A	VFG042143(gb|WP_010883494)	(CPN_RS04410)	178	177	107	3	100	59.777	1.83e-71	213	VFG042143(gb|WP_010883494) (CPN_RS04410) hypothetical protein [TTSS (VF0344) - Effector delivery system (VFC0086)] [Chlamydophila pneumoniae CWL029]
NJIJBLEC_00394	1	340	N/A	VFG042142(gb|WP_010883495)	(CPN_RS04415)	341	341	184	2	99	53.959	9.26e-121	351	VFG042142(gb|WP_010883495) (CPN_RS04415) type III secretion system protein [TTSS (VF0344) - Effector delivery system (VFC0086)] [Chlamydophila pneumoniae CWL029]
NJIJBLEC_00235	41	494	N/A	VFG042141(gb|WP_010883652)	(CPN_RS05260)	497	494	214	21	92	45.923	4.28e-119	358	VFG042141(gb|WP_010883652) (CPN_RS05260) type III secretion system translocon subunit CopD2 [TTSS (VF0344) - Effector delivery system (VFC0086)] [Chlamydophila pneumoniae CWL029]
NJIJBLEC_00684	17	249	N/A	VFG045688(gb|WP_002294134)	(cpsA/uppS)	270	250	99	8	93	41.772	2.94e-61	193	VFG045688(gb|WP_002294134) (cpsA/uppS) undecaprenyl diphosphate synthase [Capsule (VF0361) - Immune modulation (VFC0258)] [Enterococcus faecium Aus0004]
NJIJBLEC_00683	16	292	N/A	VFG045682(gb|WP_002296531)	(cpsB/cdsA)	266	304	86	25	91	30.605	3.39e-24	99.0	VFG045682(gb|WP_002296531) (cpsB/cdsA) phosphatidate cytidylyltransferase [Capsule (VF0361) - Immune modulation (VFC0258)] [Enterococcus faecium Aus0004]
NJIJBLEC_00268	24	296	N/A	VFG002184(gb|WP_002359685)	(cpsG)	817	301	82	24	91	28.772	5.03e-28	113	VFG002184(gb|WP_002359685) (cpsG) MurB family protein [Capsule (VF0361) - Immune modulation (VFC0258)] [Enterococcus faecalis V583]
NJIJBLEC_00693	56	153	N/A	VFG050253(gb|NP_219954)	(crpA)	150	154	42	3	64	42.424	5.04e-21	83.2	VFG050253(gb|NP_219954) (crpA) hypothetical protein [TTSS secreted effectors (VF0711) - Effector delivery system (VFC0086)] [Chlamydia trachomatis D/UW-3/CX]
NJIJBLEC_00788	9	142	N/A	VFG050221(gb|NP_219508)	(CT_006)	189	151	40	0	89	29.851	3.20e-13	63.9	VFG050221(gb|NP_219508) (CT_006) hypothetical protein [TTSS secreted effectors (VF0711) - Effector delivery system (VFC0086)] [Chlamydia trachomatis D/UW-3/CX]
NJIJBLEC_00899	1	148	N/A	VFG050223(gb|NP_219556)	(CT_053)	148	148	117	0	100	79.054	1.04e-84	244	VFG050223(gb|NP_219556) (CT_053) hypothetical protein [TTSS secreted effectors (VF0711) - Effector delivery system (VFC0086)] [Chlamydia trachomatis D/UW-3/CX]
NJIJBLEC_00932	1	159	N/A	VFG050224(gb|NP_219586)	(CT_083)	160	160	84	3	99	52.174	1.62e-39	131	VFG050224(gb|NP_219586) (CT_083) hypothetical protein [TTSS secreted effectors (VF0711) - Effector delivery system (VFC0086)] [Chlamydia trachomatis D/UW-3/CX]
NJIJBLEC_00049	5	270	N/A	VFG050230(gb|NP_219645)	(CT_142)	285	274	116	20	97	41.429	5.82e-59	189	VFG050230(gb|NP_219645) (CT_142) hypothetical protein [TTSS secreted effectors (VF0711) - Effector delivery system (VFC0086)] [Chlamydia trachomatis D/UW-3/CX]
NJIJBLEC_00050	1	284	N/A	VFG050231(gb|NP_219646)	(CT_143)	280	284	121	12	100	42.014	6.43e-61	194	VFG050231(gb|NP_219646) (CT_143) hypothetical protein [TTSS secreted effectors (VF0711) - Effector delivery system (VFC0086)] [Chlamydia trachomatis D/UW-3/CX]
NJIJBLEC_00051	1	265	N/A	VFG050232(gb|NP_219647)	(CT_144)	285	269	104	21	99	36.620	2.71e-47	159	VFG050232(gb|NP_219647) (CT_144) hypothetical protein [TTSS secreted effectors (VF0711) - Effector delivery system (VFC0086)] [Chlamydia trachomatis D/UW-3/CX]
NJIJBLEC_00116	17	1369	N/A	VFG050233(gb|NP_219650)	(CT_147)	1449	1431	362	130	95	25.547	4.12e-92	328	VFG050233(gb|NP_219650) (CT_147) hypothetical protein [TTSS secreted effectors (VF0711) - Effector delivery system (VFC0086)] [Chlamydia trachomatis D/UW-3/CX]
NJIJBLEC_00104	2	247	N/A	VFG050239(gb|NP_219707)	(CT_203)	251	257	192	0	96	78.049	1.57e-142	399	VFG050239(gb|NP_219707) (CT_203) hypothetical protein [TTSS secreted effectors (VF0711) - Effector delivery system (VFC0086)] [Chlamydia trachomatis D/UW-3/CX]
NJIJBLEC_00835	5	474	N/A	VFG050247(gb|NP_219793)	(CT_288)	563	554	126	55	85	25.150	2.40e-31	127	VFG050247(gb|NP_219793) (CT_288) hypothetical protein [TTSS secreted effectors (VF0711) - Effector delivery system (VFC0086)] [Chlamydia trachomatis D/UW-3/CX]
NJIJBLEC_00769	1	204	N/A	VFG050250(gb|NP_219893)	(CT_383)	243	233	82	12	88	38.863	9.83e-45	149	VFG050250(gb|NP_219893) (CT_383) hypothetical protein [TTSS secreted effectors (VF0711) - Effector delivery system (VFC0086)] [Chlamydia trachomatis D/UW-3/CX]
NJIJBLEC_00735	1	295	N/A	VFG050251(gb|NP_219941)	(CT_429)	329	327	257	0	90	87.119	0.0	533	VFG050251(gb|NP_219941) (CT_429) hypothetical protein [TTSS secreted effectors (VF0711) - Effector delivery system (VFC0086)] [Chlamydia trachomatis D/UW-3/CX]
NJIJBLEC_00655	19	100	N/A	VFG050255(gb|NP_219986)	(CT_473)	104	105	53	5	78	61.628	1.96e-29	101	VFG050255(gb|NP_219986) (CT_473) hypothetical protein [TTSS secreted effectors (VF0711) - Effector delivery system (VFC0086)] [Chlamydia trachomatis D/UW-3/CX]
NJIJBLEC_00646	1	110	N/A	VFG050256(gb|NP_219997)	(CT_483)	121	117	41	4	94	37.273	1.65e-20	79.7	VFG050256(gb|NP_219997) (CT_483) hypothetical protein [TTSS secreted effectors (VF0711) - Effector delivery system (VFC0086)] [Chlamydia trachomatis D/UW-3/CX]
NJIJBLEC_00595	32	310	N/A	VFG050257(gb|NP_220044)	(CT_529)	298	318	102	13	88	35.789	2.85e-51	171	VFG050257(gb|NP_220044) (CT_529) hypothetical protein [TTSS secreted effectors (VF0711) - Effector delivery system (VFC0086)] [Chlamydia trachomatis D/UW-3/CX]
NJIJBLEC_00573	1	131	N/A	VFG050258(gb|NP_220065)	(CT_550)	141	133	77	5	98	57.037	1.43e-48	152	VFG050258(gb|NP_220065) (CT_550) hypothetical protein [TTSS secreted effectors (VF0711) - Effector delivery system (VFC0086)] [Chlamydia trachomatis D/UW-3/CX]
NJIJBLEC_00429	1	145	N/A	VFG050259(gb|NP_220080)	(CT_565)	147	146	91	1	99	62.329	1.31e-60	183	VFG050259(gb|NP_220080) (CT_565) hypothetical protein [TTSS secreted effectors (VF0711) - Effector delivery system (VFC0086)] [Chlamydia trachomatis D/UW-3/CX]
NJIJBLEC_00441	1	121	N/A	VFG002135(gb|NP_220092)	(CT_577)	119	121	58	8	100	46.774	2.42e-33	112	VFG002135(gb|NP_220092) (CT_577) hypothetical protein [TTSS secreted effectors (VF0711) - Effector delivery system (VFC0086)] [Chlamydia trachomatis D/UW-3/CX]
NJIJBLEC_00472	1	77	N/A	VFG050260(gb|NP_220123)	(CT_606.1)	79	77	49	2	100	63.636	5.44e-26	90.9	VFG050260(gb|NP_220123) (CT_606.1) hypothetical protein [TTSS secreted effectors (VF0711) - Effector delivery system (VFC0086)] [Chlamydia trachomatis D/UW-3/CX]
NJIJBLEC_00491	15	257	N/A	VFG050261(gb|NP_220135)	(CT_618)	266	263	73	12	92	29.084	4.85e-17	78.2	VFG050261(gb|NP_220135) (CT_618) hypothetical protein [TTSS secreted effectors (VF0711) - Effector delivery system (VFC0086)] [Chlamydia trachomatis D/UW-3/CX]
NJIJBLEC_00516	1	875	N/A	VFG050262(gb|NP_220136)	(CT_619)	877	875	374	30	100	41.975	0.0	644	VFG050262(gb|NP_220136) (CT_619) hypothetical protein [TTSS secreted effectors (VF0711) - Effector delivery system (VFC0086)] [Chlamydia trachomatis D/UW-3/CX]
NJIJBLEC_00517	9	829	N/A	VFG050263(gb|NP_220137)	(CT_620)	838	829	385	49	99	45.401	0.0	706	VFG050263(gb|NP_220137) (CT_620) hypothetical protein [TTSS secreted effectors (VF0711) - Effector delivery system (VFC0086)] [Chlamydia trachomatis D/UW-3/CX]
NJIJBLEC_00515	64	624	N/A	VFG044459(gb|NP_220139)	(CT_622)	647	625	213	61	90	35.091	3.81e-69	236	VFG044459(gb|NP_220139) (CT_622) type III secreted effector [TTSS secreted effectors (VF0711) - Effector delivery system (VFC0086)] [Chlamydia trachomatis D/UW-3/CX]
NJIJBLEC_00518	4	55	N/A	VFG050264(gb|NP_220171)	(CT_652.1)	59	58	37	0	90	71.154	2.42e-21	77.8	VFG050264(gb|NP_220171) (CT_652.1) hypothetical protein [TTSS secreted effectors (VF0711) - Effector delivery system (VFC0086)] [Chlamydia trachomatis D/UW-3/CX]
NJIJBLEC_00525	1	96	N/A	VFG050265(gb|NP_220175)	(CT_656)	97	96	56	1	100	57.732	5.73e-39	125	VFG050265(gb|NP_220175) (CT_656) hypothetical protein [TTSS secreted effectors (VF0711) - Effector delivery system (VFC0086)] [Chlamydia trachomatis D/UW-3/CX]
NJIJBLEC_00568	3	377	N/A	VFG050266(gb|NP_220214)	(CT_695)	398	382	118	54	98	29.064	1.24e-31	123	VFG050266(gb|NP_220214) (CT_695) hypothetical protein [TTSS secreted effectors (VF0711) - Effector delivery system (VFC0086)] [Chlamydia trachomatis D/UW-3/CX]
NJIJBLEC_00402	1	750	N/A	VFG050267(gb|NP_220230)	(CT_711)	767	750	341	36	100	43.943	0.0	575	VFG050267(gb|NP_220230) (CT_711) hypothetical protein [TTSS secreted effectors (VF0711) - Effector delivery system (VFC0086)] [Chlamydia trachomatis D/UW-3/CX]
NJIJBLEC_00401	1	383	N/A	VFG050268(gb|NP_220231)	(CT_712)	390	388	233	4	99	60.207	3.75e-167	473	VFG050268(gb|NP_220231) (CT_712) type III secretion system effector protein [TTSS secreted effectors (VF0711) - Effector delivery system (VFC0086)] [Chlamydia trachomatis D/UW-3/CX]
NJIJBLEC_00250	1	172	N/A	VFG050271(gb|NP_220369)	(CT_848)	168	172	127	8	100	72.989	2.27e-84	245	VFG050271(gb|NP_220369) (CT_848) hypothetical protein [TTSS secreted effectors (VF0711) - Effector delivery system (VFC0086)] [Chlamydia trachomatis D/UW-3/CX]
NJIJBLEC_00249	17	161	N/A	VFG050272(gb|NP_220370)	(CT_849)	159	161	121	0	90	83.448	1.48e-85	248	VFG050272(gb|NP_220370) (CT_849) hypothetical protein [TTSS secreted effectors (VF0711) - Effector delivery system (VFC0086)] [Chlamydia trachomatis D/UW-3/CX]
NJIJBLEC_00232	1	476	N/A	VFG002153(gb|NP_220385)	(CT_863)	482	476	218	24	100	44.399	2.83e-111	337	VFG002153(gb|NP_220385) (CT_863) hypothetical protein [TTSS secreted effectors (VF0711) - Effector delivery system (VFC0086)] [Chlamydia trachomatis D/UW-3/CX]
NJIJBLEC_00164	1	404	N/A	VFG051476(gb|WP_006344255.1)	(ctad1)	408	405	308	4	99	75.676	0.0	631	VFG051476(gb|WP_006344255.1) (ctad1) Chlamydia SH3 domain containing adhesin and invasin Ctad1 [Ctad1 (VF1348) - Invasion (VFC0083)] [Chlamydophila abortus S26/3]
NJIJBLEC_00386	78	657	N/A	VFG031390(gb|NP_215484)	(ctpV)	770	657	186	26	88	31.208	2.89e-73	251	VFG031390(gb|NP_215484) (ctpV) copper-exporting ATPase [Copper exporter (VF0849) - Nutritional/Metabolic factor (VFC0272)] [Mycobacterium tuberculosis H37Rv]
NJIJBLEC_00519	3	238	N/A	VFG022453(gb|WP_012393578)	(ddrA)	331	240	81	11	98	34.177	1.36e-35	128	VFG022453(gb|WP_012393578) (ddrA) ATP-binding cassette domain-containing protein [PDIM (VF0309) - Immune modulation (VFC0258)] [Mycobacterium marinum M]
NJIJBLEC_00749	1	654	N/A	VFG043573(gb|NP_219906)	(dnaK)	660	655	573	6	99	86.818	0.0	1150	VFG043573(gb|NP_219906) (dnaK) chaperone protein DnaK [Adherence; porin (VF0713) - Adherence (VFC0001)] [Chlamydia trachomatis D/UW-3/CX]
NJIJBLEC_00917	8	317	N/A	VFG045614(gb|WP_002286843)	(efaA)	316	320	82	38	97	24.848	3.34e-20	89.0	VFG045614(gb|WP_002286843) (efaA) endocarditis specific antigen [EfaA (VF0354) - Adherence (VFC0001)] [Enterococcus faecium Aus0004]
NJIJBLEC_00451	5	421	N/A	VFG005579(gb|WP_000022815)	(eno)	434	423	225	10	99	52.693	2.16e-165	471	VFG005579(gb|WP_000022815) (eno) phosphopyruvate hydratase [Streptococcal enolase (VF1060) - Exoenzyme (VFC0251)] [Streptococcus pneumoniae D39]
NJIJBLEC_00327	36	534	N/A	VFG037313(gb|WP_000744364)	(entE)	542	542	120	50	92	23.077	1.46e-26	113	VFG037313(gb|WP_000744364) (entE) non-ribosomal peptide synthetase adenylate-forming enzyme of acinetobactin synthesis [Acinetobactin (VF0467) - Nutritional/Metabolic factor (VFC0272)] [Acinetobacter baumannii 1656-2]
NJIJBLEC_00434	1	384	N/A	VFG007093(gb|WP_011078942)	(epsF)	405	391	110	12	98	27.778	4.07e-54	184	VFG007093(gb|WP_011078942) (epsF) type II secretion system inner membrane protein GspF [Eps T2SS (VF0613) - Effector delivery system (VFC0086)] [Vibrio vulnificus CMCP6]
NJIJBLEC_00460	13	217	N/A	VFG006288(gb|WP_002216612)	(exbB)	220	232	56	35	88	25.339	5.09e-12	63.2	VFG006288(gb|WP_002216612) (exbB) TonB-system energizer ExbB [Ton system (VF0895) - Nutritional/Metabolic factor (VFC0272)] [Neisseria meningitidis Z2491]
NJIJBLEC_00436	256	722	N/A	VFG038272(gb|WP_011704540)	(exeD)	677	756	106	63	62	21.074	4.59e-16	82.4	VFG038272(gb|WP_011704540) (exeD) general secretion pathway protein D [Exe T2SS (VF0478) - Effector delivery system (VFC0086)] [Aeromonas hydrophila subsp. hydrophila ATCC 7966]
NJIJBLEC_00593	9	144	N/A	VFG011402(gb|WP_004688426)	(fabZ)	157	154	62	2	88	45.588	1.04e-30	108	VFG011402(gb|WP_004688426) (fabZ) (3R)-hydroxymyristoyl ACP dehydratase [LPS (VF0367) - Immune modulation (VFC0258)] [Brucella suis 1330]
NJIJBLEC_00090	2	207	N/A	VFG036559(gb|WP_013449339)	(fbpC)	353	234	69	10	88	32.093	4.32e-30	114	VFG036559(gb|WP_013449339) (fbpC) iron(III) ABC transporter, ATP-binding protein [FbpABC (VF0272) - Nutritional/Metabolic factor (VFC0272)] [Neisseria lactamica 020-06]
NJIJBLEC_00563	14	247	N/A	VFG036559(gb|WP_013449339)	(fbpC)	353	319	67	22	73	28.033	8.44e-22	94.0	VFG036559(gb|WP_013449339) (fbpC) iron(III) ABC transporter, ATP-binding protein [FbpABC (VF0272) - Nutritional/Metabolic factor (VFC0272)] [Neisseria lactamica 020-06]
NJIJBLEC_00665	33	339	N/A	VFG019826(gb|WP_162471079)	(fleS)	391	353	87	31	87	27.358	9.35e-24	100	VFG019826(gb|WP_162471079) (fleS) two-component sensor [Flagella (VF0273) - Motility (VFC0204)] [Pseudomonas fluorescens SBW25]
NJIJBLEC_00909	8	582	N/A	VFG042202(gb|NP_219563)	(flhA)	605	584	302	8	98	52.431	0.0	537	VFG042202(gb|NP_219563) (flhA) FlhA, the flagella homolog of CdsV [TTSS (VF0344) - Effector delivery system (VFC0086)] [Chlamydia trachomatis D/UW-3/CX]
NJIJBLEC_00279	38	265	N/A	VFG007591(gb|WP_011262353)	(flhF)	492	285	61	14	80	26.522	1.94e-16	79.0	VFG007591(gb|WP_011262353) (flhF) flagellar biosynthesis protein [Flagella (VF0519) - Motility (VFC0204)] [Vibrio fischeri ES114]
NJIJBLEC_00179	16	382	N/A	VFG043297(gb|WP_011860700)	(fliI)	439	438	113	28	84	29.504	3.68e-35	135	VFG043297(gb|WP_011860700) (fliI) flagellar protein export ATPase FliI [Peritrichous flagella (VF0732) - Motility (VFC0204)] [Clostridium difficile 630]
NJIJBLEC_00768	32	248	N/A	VFG043047(gb|NP_460907)	(fliY)	266	251	60	9	86	27.149	1.08e-17	79.7	VFG043047(gb|NP_460907) (fliY) cystine ABC transporter substrate-binding protein [Peritrichous flagella (VF0967) - Motility (VFC0204)] [Salmonella enterica subsp. enterica serovar Typhimurium str. LT2]
NJIJBLEC_00014	8	247	N/A	VFG038840(gb|WP_005300916)	(flmH)	244	249	116	4	96	48.333	3.59e-78	236	VFG038840(gb|WP_005300916) (flmH) short chain dehydrogenase/reductase family oxidoreductase [Polar flagella (VF0473) - Motility (VFC0204)] [Aeromonas hydrophila ML09-119]
NJIJBLEC_00026	7	454	N/A	VFG047663(gb|WP_014715113)	(gadC)	469	469	145	19	96	31.385	3.06e-79	254	VFG047663(gb|WP_014715113) (gadC) glutamate:gamma-aminobutyric acid antiporter family protein [GadC (VF0555) - Nutritional/Metabolic factor (VFC0272)] [Francisella noatunensis subsp. orientalis str. Toba 04]
NJIJBLEC_00307	1	473	N/A	VFG050270(gb|NP_220318)	(glgA)	474	477	272	5	99	57.263	0.0	540	VFG050270(gb|NP_220318) (glgA) glycogen synthase [TTSS secreted effectors (VF0711) - Effector delivery system (VFC0086)] [Chlamydia trachomatis D/UW-3/CX]
NJIJBLEC_00890	1	657	N/A	VFG050222(gb|NP_219545)	(glgX)	666	660	417	0	99	63.470	0.0	868	VFG050222(gb|NP_219545) (glgX) glycogen hydrolase [TTSS secreted effectors (VF0711) - Effector delivery system (VFC0086)] [Chlamydia trachomatis D/UW-3/CX]
NJIJBLEC_00913	2	472	N/A	VFG048851(gb|WP_015958700)	(gndA)	468	481	236	6	98	50.000	9.32e-164	471	VFG048851(gb|WP_015958700) (gndA) NADP-dependent phosphogluconate dehydrogenase [Capsule (VF0560) - Immune modulation (VFC0258)] [Klebsiella pneumoniae subsp. pneumoniae MGH 78578]
NJIJBLEC_00139	3	532	N/A	VFG012095(gb|WP_003435012)	(groEL)	542	544	325	2	97	61.321	0.0	639	VFG012095(gb|WP_003435012) (groEL) chaperonin GroEL [GroEL (VF0594) - Adherence (VFC0001)] [Clostridium difficile 630]
NJIJBLEC_00351	7	501	N/A	VFG019134(gb|WP_012422966)	(groEL)	540	505	133	24	98	25.725	4.15e-56	196	VFG019134(gb|WP_012422966) (groEL) chaperonin GroEL [GroEL (VF0594) - Adherence (VFC0001)] [Clostridium botulinum B str. Eklund 17B]
NJIJBLEC_00469	1	525	N/A	VFG043550(gb|NP_214954)	(groEL2)	540	544	184	5	97	35.048	1.61e-104	324	VFG043550(gb|NP_214954) (groEL2) molecular chaperone GroEL [GroEL (VF0866) - Adherence (VFC0001)] [Mycobacterium tuberculosis H37Rv]
NJIJBLEC_00528	1	207	N/A	VFG013607(gb|WP_041604533)	(hemA)	433	339	66	43	61	27.731	3.50e-09	57.8	VFG013607(gb|WP_041604533) (hemA) glutamyl-tRNA reductase [Heme biosynthesis (VF0758) - Nutritional/Metabolic factor (VFC0272)] [Haemophilus somnus 129PT]
NJIJBLEC_00500	8	328	N/A	VFG013197(gb|WP_011608705)	(hemB)	340	330	146	3	97	45.201	3.65e-91	275	VFG013197(gb|WP_011608705) (hemB) porphobilinogen synthase [Heme biosynthesis (VF0758) - Nutritional/Metabolic factor (VFC0272)] [Haemophilus somnus 2336]
NJIJBLEC_00824	18	193	N/A	VFG013198(gb|WP_011608203)	(hemC)	321	258	57	2	68	32.022	4.87e-20	87.4	VFG013198(gb|WP_011608203) (hemC) hydroxymethylbilane synthase [Heme biosynthesis (VF0758) - Nutritional/Metabolic factor (VFC0272)] [Haemophilus somnus 2336]
NJIJBLEC_00360	7	316	N/A	VFG013200(gb|WP_012341396)	(hemE)	354	333	97	12	93	30.124	1.20e-44	155	VFG013200(gb|WP_012341396) (hemE) uroporphyrinogen decarboxylase [Heme biosynthesis (VF0758) - Nutritional/Metabolic factor (VFC0272)] [Haemophilus somnus 2336]
NJIJBLEC_00644	6	272	N/A	VFG013615(gb|WP_011272415)	(hemH)	323	328	81	25	81	28.521	4.75e-24	100	VFG013615(gb|WP_011272415) (hemH) ferrochelatase [Heme biosynthesis (VF0758) - Nutritional/Metabolic factor (VFC0272)] [Haemophilus influenzae 86-028NP]
NJIJBLEC_00129	4	422	N/A	VFG013618(gb|WP_011609384)	(hemL)	432	434	162	8	97	38.480	1.48e-94	291	VFG013618(gb|WP_011609384) (hemL) glutamate-1-semialdehyde 2,1-aminomutase [Heme biosynthesis (VF0758) - Nutritional/Metabolic factor (VFC0272)] [Haemophilus somnus 129PT]
NJIJBLEC_00361	5	442	N/A	VFG013630(gb|WP_011608629)	(hemN)	455	457	160	11	96	36.199	3.83e-97	299	VFG013630(gb|WP_011608629) (hemN) oxygen-independent coproporphyrinogen III oxidase [Heme biosynthesis (VF0758) - Nutritional/Metabolic factor (VFC0272)] [Haemophilus somnus 129PT]
NJIJBLEC_00898	6	326	N/A	VFG013626(gb|WP_011272071)	(hemN)	383	373	115	25	86	34.226	2.23e-49	170	VFG013626(gb|WP_011272071) (hemN) radical SAM family heme chaperone HemW [Heme biosynthesis (VF0758) - Nutritional/Metabolic factor (VFC0272)] [Haemophilus influenzae 86-028NP]
NJIJBLEC_00069	5	216	N/A	VFG000344(gb|WP_005693820)	(hitC)	356	228	82	16	93	36.123	2.32e-33	122	VFG000344(gb|WP_005693820) (hitC) iron(III) ABC transporter, ATP-binding protein [HitABC (VF0268) - Nutritional/Metabolic factor (VFC0272)] [Haemophilus influenzae Rd KW20]
NJIJBLEC_00102	8	254	N/A	VFG013192(gb|WP_012340414)	(hitC)	349	285	79	21	87	31.600	7.41e-32	120	VFG013192(gb|WP_012340414) (hitC) iron(III) ABC transporter, ATP-binding protein [HitABC (VF0268) - Nutritional/Metabolic factor (VFC0272)] [Haemophilus somnus 2336]
NJIJBLEC_00103	7	232	N/A	VFG013192(gb|WP_012340414)	(hitC)	349	257	77	7	88	33.478	5.34e-33	122	VFG013192(gb|WP_012340414) (hitC) iron(III) ABC transporter, ATP-binding protein [HitABC (VF0268) - Nutritional/Metabolic factor (VFC0272)] [Haemophilus somnus 2336]
NJIJBLEC_00127	1	240	N/A	VFG000344(gb|WP_005693820)	(hitC)	356	248	82	14	97	33.607	3.02e-36	131	VFG000344(gb|WP_005693820) (hitC) iron(III) ABC transporter, ATP-binding protein [HitABC (VF0268) - Nutritional/Metabolic factor (VFC0272)] [Haemophilus influenzae Rd KW20]
NJIJBLEC_00884	21	397	N/A	VFG038900(gb|WP_011706614)	(hlyA)	439	404	82	41	93	19.951	2.43e-09	58.5	VFG038900(gb|WP_011706614) (hlyA) Hemolysin A [Hemolysin HlyA (VF0646) - Exotoxin (VFC0235)] [Aeromonas hydrophila subsp. hydrophila ATCC 7966]
NJIJBLEC_00885	8	411	N/A	VFG038903(gb|WP_005334094)	(hlyA)	439	412	94	30	98	21.963	8.44e-27	111	VFG038903(gb|WP_005334094) (hlyA) Hemolysin A [Hemolysin HlyA (VF0646) - Exotoxin (VFC0235)] [Aeromonas veronii B565]
NJIJBLEC_00579	35	453	N/A	VFG001089(gb|NP_464364)	(hpt)	461	455	134	35	92	30.455	3.11e-50	177	VFG001089(gb|NP_464364) (hpt) hexose phosphate transport protein [Hpt (VF0264) - Nutritional/Metabolic factor (VFC0272)] [Listeria monocytogenes EGD-e]
NJIJBLEC_00169	26	312	N/A	VFG002025(gb|YP_002344527)	(htrB)	295	459	67	36	63	22.559	3.63e-10	60.8	VFG002025(gb|YP_002344527) (htrB) lipid A biosynthesis lauroyl acyltransferase [LOS (VF0326) - Immune modulation (VFC0258)] [Campylobacter jejuni subsp. jejuni NCTC 11168]
NJIJBLEC_00074	13	275	N/A	VFG017046(gb|WP_011006508)	(incA)	355	326	95	8	81	35.985	3.20e-55	183	VFG017046(gb|WP_011006508) (incA) type III secreted inclusion membrane protein A [TTSS secreted effectors (VF0711) - Effector delivery system (VFC0086)] [Chlamydophila caviae GPIC]
NJIJBLEC_00664	2	990	N/A	VFG017048(gb|WP_011458398)	(incA)	1012	990	360	34	99	35.468	0.0	555	VFG017048(gb|WP_011458398) (incA) type III secreted inclusion membrane protein A [TTSS secreted effectors (VF0711) - Effector delivery system (VFC0086)] [Chlamydophila felis Fe/C-56]
NJIJBLEC_00019	15	203	N/A	VFG017057(gb|WP_011006451)	(incB)	198	206	78	14	92	40.625	8.21e-41	137	VFG017057(gb|WP_011006451) (incB) Inclusion Membrane Protein B [TTSS secreted effectors (VF0711) - Effector delivery system (VFC0086)] [Chlamydophila caviae GPIC]
NJIJBLEC_00018	1	178	N/A	VFG017067(gb|WP_011006450)	(incC)	186	181	107	5	98	58.470	1.21e-59	184	VFG017067(gb|WP_011006450) (incC) Inclusion Membrane Protein C [TTSS secreted effectors (VF0711) - Effector delivery system (VFC0086)] [Chlamydophila caviae GPIC]
NJIJBLEC_00333	20	414	N/A	VFG009135(gb|YP_005360856)	(kasB)	416	416	140	14	95	35.088	2.51e-74	238	VFG009135(gb|YP_005360856) (kasB) 3-oxoacyl-(acyl carrier protein) synthase II [FAS-II (VF0809) - Nutritional/Metabolic factor (VFC0272)] [Mycobacterium tuberculosis RGTB327]
NJIJBLEC_00521	4	252	N/A	VFG011414(gb|WP_002964262)	(kdsA)	277	270	121	2	92	48.594	1.50e-71	221	VFG011414(gb|WP_002964262) (kdsA) 2-dehydro-3-deoxyphosphooctonate aldolase [LPS (VF0367) - Immune modulation (VFC0258)] [Brucella melitensis bv. 1 str. 16M]
NJIJBLEC_00766	4	234	N/A	VFG011414(gb|WP_002964262)	(kdsA)	277	242	67	22	95	26.908	3.17e-07	50.1	VFG011414(gb|WP_002964262) (kdsA) 2-dehydro-3-deoxyphosphooctonate aldolase [LPS (VF0367) - Immune modulation (VFC0258)] [Brucella melitensis bv. 1 str. 16M]
NJIJBLEC_00728	39	318	N/A	VFG013480(gb|WP_010945071)	(kpsF)	311	329	95	6	85	33.929	5.90e-49	166	VFG013480(gb|WP_010945071) (kpsF) KpsF/GutQ family sugar-phosphate isomerase [LOS (VF0044) - Immune modulation (VFC0258)] [Haemophilus ducreyi 35000HP]
NJIJBLEC_00095	9	247	N/A	VFG050160(gb|WP_000030755)	(kpsU)	246	254	100	4	94	41.667	6.94e-53	171	VFG050160(gb|WP_000030755) (kpsU) 3-deoxy-manno-octulosonate cytidylyltransferase [K1 capsule (VF0239) - Invasion (VFC0083)] [Escherichia coli O45:K1:H7 str. S88]
NJIJBLEC_00951	23	225	N/A	VFG006809(gb|WP_011703166)	(lgt)	277	295	71	40	69	31.839	1.18e-15	75.1	VFG006809(gb|WP_011703166) (lgt) prolipoprotein diacylglyceryl transferase [Lipoprotein diacylglyceryl transferase lgt (VF0790) - Post-translational modification (VFC0315)] [Listeria welshimeri serovar 6b str. SLCC5334]
NJIJBLEC_00080	28	3093	N/A	VFG034931(gb|WP_001239078)	(lifA/efa1)	3223	3120	1076	170	98	34.509	0.0	1792	VFG034931(gb|WP_001239078) (lifA/efa1) lymphostatin Efa1/LifA [Efa-1/LifA (VF0204) - Effector delivery system (VFC0086)] [Escherichia coli O26:H11 str. 11368]
NJIJBLEC_00117	13	659	N/A	VFG043491(gb|WP_001124831)	(ligA)	681	660	214	36	98	32.132	1.72e-102	327	VFG043491(gb|WP_001124831) (ligA) NAD-dependent DNA ligase LigA [LigA (VF1220) - Adherence (VFC0001)] [Leptospira interrogans serovar Lai str. 56601]
NJIJBLEC_00626	20	201	N/A	VFG032197(gb|WP_003724853)	(lplA1)	331	235	41	19	77	21.693	8.43e-09	54.7	VFG032197(gb|WP_003724853) (lplA1) lipoate protein ligase [LplA1 (VF0347) - Nutritional/Metabolic factor (VFC0272)] [Listeria monocytogenes J1816]
NJIJBLEC_00594	4	258	N/A	VFG013394(gb|WP_011609513)	(lpxA)	262	278	114	2	92	44.531	1.04e-63	200	VFG013394(gb|WP_011609513) (lpxA) UDP-N-acetylglucosamine acyltransferase [LOS (VF0044) - Immune modulation (VFC0258)] [Haemophilus somnus 129PT]
NJIJBLEC_00495	63	188	N/A	VFG047265(gb|WP_014715028)	(lpxA/glmU)	454	203	39	27	62	30.469	1.30e-07	50.8	VFG047265(gb|WP_014715028) (lpxA/glmU) UDP-N-acetylglucosamine pyrophosphorylase/glucosamine-1-phosphate N-acetyltransferase [LPS (VF0542) - Immune modulation (VFC0258)] [Francisella noatunensis subsp. orientalis str. Toba 04]
NJIJBLEC_00285	173	534	N/A	VFG013384(gb|WP_010869121)	(lpxB)	390	561	120	22	65	32.258	1.53e-42	156	VFG013384(gb|WP_010869121) (lpxB) lipid-A-disaccharide synthase [LOS (VF0044) - Immune modulation (VFC0258)] [Haemophilus influenzae Rd KW20]
NJIJBLEC_00592	6	276	N/A	VFG013170(gb|WP_012341458)	(lpxC)	305	280	108	5	97	39.273	2.04e-57	186	VFG013170(gb|WP_012341458) (lpxC) UDP-3-O-(R-3-hydroxymyristoyl)-N-acetylglucosamine deacetylase [LOS (VF0044) - Immune modulation (VFC0258)] [Haemophilus somnus 2336]
NJIJBLEC_00008	6	347	N/A	VFG047276(gb|WP_014548830)	(lpxD)	338	364	130	6	94	37.901	3.06e-68	218	VFG047276(gb|WP_014548830) (lpxD) UDP-3-O-[3-hydroxymyristoyl] glucosamine N-acyltransferase [LPS (VF0542) - Immune modulation (VFC0258)] [Francisella cf. tularensis subsp. novicida 3523]
NJIJBLEC_00725	30	322	N/A	VFG013247(gb|WP_011608812)	(lpxK)	331	366	94	27	80	31.438	5.27e-38	139	VFG013247(gb|WP_011608812) (lpxK) tetraacyldisaccharide 4'-kinase [LOS (VF0044) - Immune modulation (VFC0258)] [Haemophilus somnus 129PT]
NJIJBLEC_00435	15	495	N/A	VFG010811(gb|WP_011213621)	(lspE)	494	497	227	16	97	46.232	4.96e-143	419	VFG010811(gb|WP_011213621) (lspE) general secretion pathway protein E [Lsp T2SS (VF0154) - Effector delivery system (VFC0086)] [Legionella pneumophila str. Paris]
NJIJBLEC_00494	69	213	N/A	VFG042127(gb|WP_010913962)	(MAFF_RS25810)	223	218	47	4	67	31.973	9.96e-12	62.0	VFG042127(gb|WP_010913962) (MAFF_RS25810) response regulator transcription factor [T3SS (VF1274) - Effector delivery system (VFC0086)] [Mesorhizobium loti MAFF303099]
NJIJBLEC_00828	23	556	N/A	VFG013331(gb|WP_010945346)	(manB/yhxB)	553	602	187	59	89	33.938	3.21e-82	268	VFG013331(gb|WP_010945346) (manB/yhxB) phosphomannomutase [LOS (VF0044) - Immune modulation (VFC0258)] [Haemophilus ducreyi 35000HP]
NJIJBLEC_00868	1	157	N/A	VFG049605(gb|WP_011458175)	(mcsc)	157	158	130	0	99	82.803	2.93e-98	279	VFG049605(gb|WP_011458175) (mcsc) T3S chaperone [TTSS (VF0344) - Effector delivery system (VFC0086)] [Chlamydophila felis Fe/C-56]
NJIJBLEC_00583	38	241	N/A	VFG001864(gb|WP_011213317)	(mip)	233	254	68	14	80	31.628	8.95e-26	100	VFG001864(gb|WP_011213317) (mip) macrophage infectivity potentiator Mip [Mip (VF0153) - Post-translational modification (VFC0315)] [Legionella pneumophila subsp. pneumophila str. Philadelphia 1]
NJIJBLEC_00950	12	148	N/A	VFG050225(gb|NP_219604)	(mrcA)	153	148	51	0	93	37.226	1.15e-20	82.4	VFG050225(gb|NP_219604) (mrcA) inclusion membrane protein MrcA [TTSS secreted effectors (VF0711) - Effector delivery system (VFC0086)] [Chlamydia trachomatis D/UW-3/CX]
NJIJBLEC_00283	5	447	N/A	VFG013515(gb|WP_011961967)	(mrsA/glmM)	445	457	213	9	97	47.865	2.58e-125	371	VFG013515(gb|WP_011961967) (mrsA/glmM) phosphoglucosamine mutase [Exopolysaccharide (VF0755) - Immune modulation (VFC0258)] [Haemophilus influenzae PittEE]
NJIJBLEC_00864	117	620	N/A	VFG013253(gb|WP_011609176)	(msbA)	582	652	159	22	77	30.695	1.85e-73	247	VFG013253(gb|WP_011609176) (msbA) lipid transporter ATP-binding/permease [LOS (VF0044) - Immune modulation (VFC0258)] [Haemophilus somnus 129PT]
NJIJBLEC_00276	50	484	N/A	VFG014961(gb|WP_003245464)	(mucD)	474	487	173	25	89	38.359	3.27e-92	288	VFG014961(gb|WP_003245464) (mucD) serine protease MucD precursor [Alginate (VF0091) - Biofilm (VFC0271)] [Pseudomonas mendocina ymp]
NJIJBLEC_00625	2	133	N/A	VFG031486(gb|WP_009955946)	(ndk)	136	143	61	1	92	45.865	1.23e-34	117	VFG031486(gb|WP_009955946) (ndk) nucleoside-diphosphate kinase [Nucleoside diphosphate kinase (VF0851) - Immune modulation (VFC0258)] [Mycobacterium intracellulare ATCC 13950]
NJIJBLEC_00375	3	213	N/A	VFG049658(gb|WP_011097381)	(NUE)	220	213	175	0	99	82.938	3.61e-135	377	VFG049658(gb|WP_011097381) (NUE) SET domain-containing protein-lysine N-methyltransferase [TTSS secreted effectors (VF0711) - Effector delivery system (VFC0086)] [Chlamydophila abortus S26/3]
NJIJBLEC_00692	1	552	N/A	VFG051455(gb|WP_011458368.1)	(omcB)	558	552	483	6	100	86.559	0.0	1004	VFG051455(gb|WP_011458368.1) (omcB) outer membrane protein OmcB [OmcB (VF1347) - Adherence (VFC0001)] [Chlamydophila felis Fe/C-56]
NJIJBLEC_00010	6	762	N/A	VFG016675(gb|WP_005766757)	(omp89)	798	788	192	93	96	23.792	7.96e-36	145	VFG016675(gb|WP_005766757) (omp89) outer membrane protein assembly factor BamA [Omp89 (VF0676) - Adherence (VFC0001)] [Bartonella bacilliformis KC583]
NJIJBLEC_00400	5	344	N/A	VFG051465(gb|WP_011006020.1)	(ompA)	389	344	89	97	99	21.550	6.19e-09	56.6	VFG051465(gb|WP_011006020.1) (ompA) outer membrane protein OmpA [MOMP (VF1349) - Adherence (VFC0001)] [Chlamydophila caviae GPIC]
NJIJBLEC_00551	1	390	N/A	VFG051466(gb|WP_011458503.1)	(ompA)	392	390	306	4	100	77.863	0.0	624	VFG051466(gb|WP_011458503.1) (ompA) outer membrane protein OmpA [MOMP (VF1349) - Adherence (VFC0001)] [Chlamydophila felis Fe/C-56]
NJIJBLEC_00066	55	517	N/A	VFG006785(gb|WP_011702965)	(oppA)	559	527	128	47	88	25.911	7.29e-41	154	VFG006785(gb|WP_011702965) (oppA) peptide ABC transporter substrate-binding protein [Oligopeptide-binding protein oppA (VF0786) - Nutritional/Metabolic factor (VFC0272)] [Listeria welshimeri serovar 6b str. SLCC5334]
NJIJBLEC_00099	88	532	N/A	VFG032254(gb|WP_014093517)	(oppA)	559	532	127	47	84	26.681	6.50e-39	149	VFG032254(gb|WP_014093517) (oppA) peptide ABC transporter substrate-binding protein [Oligopeptide-binding protein oppA (VF0786) - Nutritional/Metabolic factor (VFC0272)] [Listeria ivanovii subsp. ivanovii PAM 55]
NJIJBLEC_00471	2	194	N/A	VFG013265(gb|WP_005694045)	(orfM)	195	206	75	3	94	38.660	9.60e-34	119	VFG013265(gb|WP_005694045) (orfM) deoxyribonucleotide triphosphate pyrophosphatase [LOS (VF0044) - Immune modulation (VFC0258)] [Haemophilus influenzae Rd KW20]
NJIJBLEC_00572	29	302	N/A	VFG038249(gb|WP_003384760)	(pbpG)	348	431	78	28	64	28.364	1.40e-09	59.3	VFG038249(gb|WP_003384760) (pbpG) D-alanyl-D-alanine endopeptidase PBP7/8 [PbpG (VF0468) - Immune modulation (VFC0258)] [Acinetobacter baumannii ACICU]
NJIJBLEC_00555	2	251	N/A	VFG016108(gb|WP_011061774)	(pchI)	588	257	74	28	97	28.906	1.22e-14	73.2	VFG016108(gb|WP_011061774) (pchI) ABC transporter ATP-binding protein [Pyochelin (VF0095) - Nutritional/Metabolic factor (VFC0272)] [Pseudomonas fluorescens Pf-5]
NJIJBLEC_00005	12	327	N/A	VFG016499(gb|WP_011206101)	(pdhB)	334	328	136	5	96	42.500	1.00e-82	253	VFG016499(gb|WP_011206101) (pdhB) alpha-ketoacid dehydrogenase subunit beta [PDH-B (VF0878) - Adherence (VFC0001)] [Mycoplasma hyopneumoniae 232]
NJIJBLEC_00228	35	505	N/A	VFG013535(gb|WP_011609092)	(pgi)	549	528	181	54	89	35.630	6.56e-87	278	VFG013535(gb|WP_011609092) (pgi) glucose-6-phosphate isomerase [Exopolysaccharide (VF0755) - Immune modulation (VFC0258)] [Haemophilus somnus 129PT]
NJIJBLEC_00663	5	372	N/A	VFG019760(gb|WP_012722471)	(pilR)	465	386	169	2	95	45.676	1.42e-116	347	VFG019760(gb|WP_012722471) (pilR) two-component response regulator PilR [Type IV pili (VF0082) - Adherence (VFC0001)] [Pseudomonas fluorescens SBW25]
NJIJBLEC_00539	1	500	N/A	VFG016987(gb|WP_011458511)	(pkn5)	501	500	309	1	100	61.677	0.0	641	VFG016987(gb|WP_011458511) (pkn5) serine/threonine protein kinase [TTSS (VF0344) - Effector delivery system (VFC0086)] [Chlamydophila felis Fe/C-56]
NJIJBLEC_00619	1	332	N/A	VFG005356(gb|WP_000260666)	(plr/gapA)	335	335	158	10	99	47.024	6.57e-101	300	VFG005356(gb|WP_000260666) (plr/gapA) type I glyceraldehyde-3-phosphate dehydrogenase [Streptococcal plasmin receptor/GAPDH (VF1042) - Adherence (VFC0001)] [Streptococcus pneumoniae D39]
NJIJBLEC_00715	1	932	N/A	VFG051295(gb|WP_011458350.1)	(pmpA)	937	932	644	5	100	68.730	0.0	1338	VFG051295(gb|WP_011458350.1) (pmpA) polymorphic membrane protein PmpA [Pmps (VF1346) - Adherence (VFC0001)] [Chlamydophila felis Fe/C-56]
NJIJBLEC_00714	1	1752	N/A	VFG051306(gb|WP_011006175.1)	(pmpB)	1795	1752	1033	159	100	55.747	0.0	1854	VFG051306(gb|WP_011006175.1) (pmpB) polymorphic membrane protein PmpB [Pmps (VF1346) - Adherence (VFC0001)] [Chlamydophila caviae GPIC]
NJIJBLEC_00291	1	1553	N/A	VFG051322(gb|WP_011006761.1)	(pmpD)	1537	1553	879	90	100	55.283	0.0	1634	VFG051322(gb|WP_011006761.1) (pmpD) polymorphic membrane protein PmpD [Pmps (VF1346) - Adherence (VFC0001)] [Chlamydophila caviae GPIC]
NJIJBLEC_00777	1	935	N/A	VFG051343(gb|WP_041467996.1)	(pmpE)	957	935	455	47	100	47.150	0.0	783	VFG051343(gb|WP_041467996.1) (pmpE) polymorphic membrane protein PmpE [Pmps (VF1346) - Adherence (VFC0001)] [Chlamydophila felis Fe/C-56]
NJIJBLEC_00778	1	250	N/A	VFG051332(gb|WP_011096945.1)	(pmpE)	988	250	120	2	100	47.809	1.63e-73	241	VFG051332(gb|WP_011096945.1) (pmpE) polymorphic membrane protein PmpE [Pmps (VF1346) - Adherence (VFC0001)] [Chlamydophila abortus S26/3]
NJIJBLEC_00779	44	651	N/A	VFG051343(gb|WP_041467996.1)	(pmpE)	957	666	335	36	91	53.344	0.0	613	VFG051343(gb|WP_041467996.1) (pmpE) polymorphic membrane protein PmpE [Pmps (VF1346) - Adherence (VFC0001)] [Chlamydophila felis Fe/C-56]
NJIJBLEC_00123	16	514	N/A	VFG051380(gb|WP_011006251.1)	(pmpG)	942	514	290	41	97	54.820	0.0	551	VFG051380(gb|WP_011006251.1) (pmpG) polymorphic membrane protein PmpG [Pmps (VF1346) - Adherence (VFC0001)] [Chlamydophila caviae GPIC]
NJIJBLEC_00124	1	308	N/A	VFG051387(gb|WP_011458272.1)	(pmpG)	866	308	226	0	100	73.377	1.69e-171	497	VFG051387(gb|WP_011458272.1) (pmpG) polymorphic membrane protein PmpG [Pmps (VF1346) - Adherence (VFC0001)] [Chlamydophila felis Fe/C-56]
NJIJBLEC_00712	3	470	N/A	VFG051380(gb|WP_011006251.1)	(pmpG)	942	482	274	38	97	54.691	1.14e-180	530	VFG051380(gb|WP_011006251.1) (pmpG) polymorphic membrane protein PmpG [Pmps (VF1346) - Adherence (VFC0001)] [Chlamydophila caviae GPIC]
NJIJBLEC_00713	1	308	N/A	VFG051387(gb|WP_011458272.1)	(pmpG)	866	308	227	0	100	73.701	1.35e-172	500	VFG051387(gb|WP_011458272.1) (pmpG) polymorphic membrane protein PmpG [Pmps (VF1346) - Adherence (VFC0001)] [Chlamydophila felis Fe/C-56]
NJIJBLEC_00781	1	976	N/A	VFG051385(gb|WP_011458280.1)	(pmpG)	988	976	564	36	100	56.400	0.0	1117	VFG051385(gb|WP_011458280.1) (pmpG) polymorphic membrane protein PmpG [Pmps (VF1346) - Adherence (VFC0001)] [Chlamydophila felis Fe/C-56]
NJIJBLEC_00872	1	527	N/A	VFG051380(gb|WP_011006251.1)	(pmpG)	942	527	298	13	100	56.333	0.0	563	VFG051380(gb|WP_011006251.1) (pmpG) polymorphic membrane protein PmpG [Pmps (VF1346) - Adherence (VFC0001)] [Chlamydophila caviae GPIC]
NJIJBLEC_00874	1	308	N/A	VFG051387(gb|WP_011458272.1)	(pmpG)	866	308	228	0	100	74.026	3.48e-173	501	VFG051387(gb|WP_011458272.1) (pmpG) polymorphic membrane protein PmpG [Pmps (VF1346) - Adherence (VFC0001)] [Chlamydophila felis Fe/C-56]
NJIJBLEC_00780	1	988	N/A	VFG051438(gb|WP_011006246.1)	(pmpH)	981	988	539	11	100	54.444	0.0	1059	VFG051438(gb|WP_011006246.1) (pmpH) polymorphic membrane protein PmpH [Pmps (VF1346) - Adherence (VFC0001)] [Chlamydophila caviae GPIC]
NJIJBLEC_00013	4	281	N/A	VFG022433(gb|WP_013829143)	(ppsE)	1468	308	86	33	90	29.352	1.37e-28	115	VFG022433(gb|WP_013829143) (ppsE) acyltransferase domain-containing protein [PDIM (VF0309) - Immune modulation (VFC0258)] [Mycobacterium sp. JDM601]
NJIJBLEC_00710	22	235	N/A	VFG005810(gb|WP_011836396)	(psaA)	309	279	58	16	77	25.439	1.71e-14	72.0	VFG005810(gb|WP_011836396) (psaA) manganese ABC transporter, manganese-binding adhesion liprotein [PsaA (VF0151) - Nutritional/Metabolic factor (VFC0272)] [Streptococcus sanguinis SK36]
NJIJBLEC_00037	75	272	N/A	VFG015992(gb|WP_011062368)	(pvdM)	457	323	51	34	61	23.502	1.69e-08	55.5	VFG015992(gb|WP_011062368) (pvdM) dipeptidase precursor [Pyoverdine (VF0094) - Nutritional/Metabolic factor (VFC0272)] [Pseudomonas fluorescens Pf-5]
NJIJBLEC_00557	89	398	N/A	VFG016002(gb|WP_011534367)	(pvdN)	425	414	74	38	75	22.840	3.11e-07	52.0	VFG016002(gb|WP_011534367) (pvdN) pyoverdine biosynthesis protein PvdN [Pyoverdine (VF0094) - Nutritional/Metabolic factor (VFC0272)] [Pseudomonas entomophila L48]
NJIJBLEC_00075	7	226	N/A	VFG046604(gb|WP_012280804)	(rpe)	222	231	84	5	95	38.009	4.66e-47	155	VFG046604(gb|WP_012280804) (rpe) ribulose-phosphate 3-epimerase [Capsule (VF0543) - Immune modulation (VFC0258)] [Francisella philomiragia subsp. philomiragia ATCC 25017]
NJIJBLEC_00475	38	419	N/A	VFG042736(gb|NP_253152)	(rpoN)	497	424	105	21	90	26.515	7.95e-35	134	VFG042736(gb|NP_253152) (rpoN) RNA polymerase factor sigma-54 [Type IV pili (VF0082) - Adherence (VFC0001)] [Pseudomonas aeruginosa PAO1]
NJIJBLEC_00937	1	146	N/A	VFG016845(gb|WP_011097076)	(scc1)	146	146	126	0	100	86.301	3.30e-94	268	VFG016845(gb|WP_011097076) (scc1) chaperone for CopN [TTSS (VF0344) - Effector delivery system (VFC0086)] [Chlamydophila abortus S26/3]
NJIJBLEC_00440	1	201	N/A	VFG016937(gb|WP_011457619)	(scc2)	227	230	174	0	87	86.567	2.15e-131	369	VFG016937(gb|WP_011457619) (scc2) chaperone for CopD [TTSS (VF0344) - Effector delivery system (VFC0086)] [Chlamydophila felis Fe/C-56]
NJIJBLEC_00233	3	173	N/A	VFG017027(gb|WP_011457829)	(scc3)	172	173	139	0	99	81.287	9.87e-103	292	VFG017027(gb|WP_011457829) (scc3) chaperone [TTSS (VF0344) - Effector delivery system (VFC0086)] [Chlamydophila felis Fe/C-56]
NJIJBLEC_00529	1	132	N/A	VFG049574(gb|WP_011006002)	(scc4)	134	132	114	0	100	86.364	1.46e-81	235	VFG049574(gb|WP_011006002) (scc4) chaperone for CopN [TTSS (VF0344) - Effector delivery system (VFC0086)] [Chlamydophila caviae GPIC]
NJIJBLEC_00918	24	237	N/A	VFG012576(gb|WP_000983716)	(sitB)	275	259	87	2	83	40.278	3.06e-54	176	VFG012576(gb|WP_000983716) (sitB) iron/manganese ABC transporter ATP-binding protein SitB [Iron/manganese transport (VF1116) - Nutritional/Metabolic factor (VFC0272)] [Escherichia coli CFT073]
NJIJBLEC_00708	11	288	N/A	VFG012590(gb|WP_000968139)	(sitD)	285	292	72	12	95	25.806	1.70e-16	77.8	VFG012590(gb|WP_000968139) (sitD) iron/manganese ABC transporter permease subunit SitD [Iron/manganese transport (VF1116) - Nutritional/Metabolic factor (VFC0272)] [Escherichia coli APEC O1]
NJIJBLEC_00920	42	243	N/A	VFG013057(gb|WP_000968135)	(sitD)	285	325	58	11	62	28.571	2.14e-13	69.3	VFG013057(gb|WP_000968135) (sitD) iron/manganese ABC transporter permease subunit SitD [Ferrous iron transport (VF0985) - Nutritional/Metabolic factor (VFC0272)] [Shigella dysenteriae Sd197]
NJIJBLEC_00891	1	166	N/A	VFG049593(gb|WP_006344044)	(slc1)	166	166	162	0	100	97.590	9.60e-123	342	VFG049593(gb|WP_006344044) (slc1) T3S chaperone for TARP, CT875 [TTSS (VF0344) - Effector delivery system (VFC0086)] [Chlamydophila abortus S26/3]
NJIJBLEC_00348	52	262	N/A	VFG005841(gb|WP_002262748)	(SMU_RS01255)	386	348	66	35	61	29.464	1.40e-12	67.8	VFG005841(gb|WP_002262748) (SMU_RS01255) rhamnose-glucose polysaccharide biosynthesis protein RgpB [Capsule (VF0144) - Immune modulation (VFC0258)] [Streptococcus mutans UA159]
NJIJBLEC_00829	5	204	N/A	VFG009706(gb|WP_011562419)	(sodA)	207	204	87	4	98	43.500	1.23e-52	167	VFG009706(gb|WP_011562419) (sodA) superoxide dismutase [SodA (VF0304) - Stress survival (VFC0282)] [Mycobacterium sp. JLS]
NJIJBLEC_00882	13	246	N/A	VFG032387(gb|WP_003748418)	(stp)	252	249	90	6	94	37.975	9.71e-41	140	VFG032387(gb|WP_003748418) (stp) Stp1/IreP family PP2C-type Ser/Thr phosphatase [Serine-threonine phosphatase stp (VF0787) - Post-translational modification (VFC0315)] [Listeria seeligeri serovar 1/2b str. SLCC3954]
NJIJBLEC_00562	8	312	N/A	VFG030679(gb|WP_011730288)	(sugC)	406	331	82	17	92	26.885	1.90e-28	113	VFG030679(gb|WP_011730288) (sugC) sn-glycerol-3-phosphate ABC transporter ATP-binding protein UgpC [Trehalose-recycling ABC transporter (VF0842) - Nutritional/Metabolic factor (VFC0272)] [Mycobacterium smegmatis str. MC2 155]
NJIJBLEC_00678	1	881	N/A	VFG017037(gb|WP_011458384)	(tarp)	912	882	432	113	99	45.666	0.0	641	VFG017037(gb|WP_011458384) (tarp) Type III secretion system translocated actin-recruiting protein [TTSS secreted effectors (VF0711) - Effector delivery system (VFC0086)] [Chlamydophila felis Fe/C-56]
NJIJBLEC_00407	44	330	N/A	VFG005552(gb|WP_011837486)	(tig/ropA)	427	439	78	27	65	25.828	2.82e-09	58.5	VFG005552(gb|WP_011837486) (tig/ropA) trigger factor [Trigger factor (VF1056) - Stress survival (VFC0282)] [Streptococcus sanguinis SK36]
NJIJBLEC_00742	123	377	N/A	VFG040669(gb|WP_012151505)	(tlyC)	302	378	86	11	67	32.700	1.41e-29	115	VFG040669(gb|WP_012151505) (tlyC) hemolysin C [TlyC (VF0489) - Exoenzyme (VFC0251)] [Rickettsia bellii OSU 85-389]
NJIJBLEC_00195	1	393	N/A	VFG046474(gb|WP_014714676)	(tufA)	394	394	274	4	99	69.367	0.0	561	VFG046474(gb|WP_014714676) (tufA) elongation factor Tu [EF-Tu (VF0460) - Adherence (VFC0001)] [Francisella noatunensis subsp. orientalis str. Toba 04]
NJIJBLEC_00112	21	421	N/A	VFG000141(gb|NP_253675)	(waaA)	425	437	123	24	92	29.710	9.11e-42	152	VFG000141(gb|NP_253675) (waaA) lipopolysaccharide core biosynthesis protein WaaP [LPS (VF0085) - Immune modulation (VFC0258)] [Pseudomonas aeruginosa PAO1]
NJIJBLEC_00068	27	212	N/A	VFG002901(gb|WP_002209736)	(YPA_RS10790)	228	216	53	12	86	26.768	9.22e-23	91.7	VFG002901(gb|WP_002209736) (YPA_RS10790) histidine ABC transporter permease HisQ [O-antigen (VF0392) - Immune modulation (VFC0258)] [Yersinia pestis Antiqua]
NJIJBLEC_00367	36	356	N/A	VFG002705(gb|WP_002208598)	(YPO_RS16520)	329	431	77	70	74	23.620	8.63e-13	68.9	VFG002705(gb|WP_002208598) (YPO_RS16520) CDP-6-deoxy-delta-3,4-glucoseen reductase [O-antigen (VF0392) - Immune modulation (VFC0258)] [Yersinia pestis CO92]
NJIJBLEC_00374	1	258	N/A	VFG050269(gb|NP_220257)	(yycJ)	262	263	172	0	98	66.667	1.52e-131	372	VFG050269(gb|NP_220257) (yycJ) Zn-dependent hydrolase [TTSS secreted effectors (VF0711) - Effector delivery system (VFC0086)] [Chlamydia trachomatis D/UW-3/CX]
NJIJBLEC_00567	139	373	N/A	EGF85279.1	SINC	502	373	87	5	63	36.709	2.34e-45	162	EGF85279.1 SINC hypothetical protein G5Q_0070 [Chlamydia psittaci Cal10]

## Sheet: 20-303_10
qseqid	qstart	qend	sstrand	sacc	gene	slen	qlen	nident	gaps	qcovhsp	pident	evalue	bitscore	stitle
BGLPADPM_00675	19	209	N/A	VFG035923(gb|WP_000621745)	(aatC)	209	223	75	11	86	38.462	8.48e-32	115	VFG035923(gb|WP_000621745) (aatC) ATP-binding protein AatC [Dispersin (VF0215) - Others (VFC0346)] [Escherichia coli O44:H18 042]
BGLPADPM_00635	7	72	N/A	VFG011430(gb|WP_002963616)	(acpXL)	78	79	35	0	84	53.030	1.78e-18	72.0	VFG011430(gb|WP_002963616) (acpXL) acyl carrier protein [LPS (VF0367) - Immune modulation (VFC0258)] [Brucella melitensis bv. 1 str. 16M]
BGLPADPM_00078	6	243	N/A	VFG038723(gb|WP_011705294)	(AHML_RS07540)	264	254	73	12	94	29.675	3.12e-18	81.3	VFG038723(gb|WP_011705294) (AHML_RS07540) CobQ/CobB/MinD/ParA family protein [Polar flagella (VF0473) - Motility (VFC0204)] [Aeromonas hydrophila ML09-119]
BGLPADPM_00099	1	185	N/A	VFG009680(gb|WP_011730169)	(ahpC)	195	196	66	20	94	33.503	2.27e-32	115	VFG009680(gb|WP_011730169) (ahpC) peroxiredoxin [AhpC (VF0306) - Stress survival (VFC0282)] [Mycobacterium smegmatis str. MC2 155]
BGLPADPM_00945	1	234	N/A	VFG038725(gb|WP_005353663)	(B565_RS05765)	264	260	57	21	90	22.984	5.88e-13	66.6	VFG038725(gb|WP_005353663) (B565_RS05765) CobQ/CobB/MinD/ParA family protein [Polar flagella (VF0473) - Motility (VFC0204)] [Aeromonas veronii B565]
BGLPADPM_00303	1	212	N/A	VFG000688(gb|AAP42181)	(bcs1')	474	212	68	34	100	28.452	2.96e-13	67.8	VFG000688(gb|AAP42181) (bcs1') Bcs1' [Capsule (VF0043) - Immune modulation (VFC0258)] [Haemophilus influenzae str. 1007]
BGLPADPM_00409	13	403	N/A	VFG047529(gb|WP_003029409)	(bioA)	428	426	137	31	92	33.252	9.70e-77	244	VFG047529(gb|WP_003029409) (bioA) adenosylmethionine-8-amino-7-oxononanoate aminotransferase [Biotin synthesis (VF0552) - Nutritional/Metabolic factor (VFC0272)] [Francisella tularensis subsp. tularensis SCHU S4]
BGLPADPM_00406	7	311	N/A	VFG047506(gb|WP_012281076)	(bioB)	313	331	155	5	92	50.325	2.47e-101	300	VFG047506(gb|WP_012281076) (bioB) biotin synthase [Biotin synthesis (VF0552) - Nutritional/Metabolic factor (VFC0272)] [Francisella philomiragia subsp. philomiragia ATCC 25017]
BGLPADPM_00408	5	189	N/A	VFG047456(gb|WP_003016414)	(bioD)	219	203	60	33	91	27.907	3.58e-10	57.4	VFG047456(gb|WP_003016414) (bioD) dethiobiotin synthetase [Biotin synthesis (VF0552) - Nutritional/Metabolic factor (VFC0272)] [Francisella tularensis subsp. holarctica FTNF002-00]
BGLPADPM_00407	8	372	N/A	VFG047495(gb|WP_003020974)	(bioF)	375	390	118	25	94	31.467	2.24e-52	178	VFG047495(gb|WP_003020974) (bioF) 8-amino-7-oxononanoate synthase [Biotin synthesis (VF0552) - Nutritional/Metabolic factor (VFC0272)] [Francisella tularensis subsp. tularensis SCHU S4]
BGLPADPM_00521	4	336	N/A	VFG047495(gb|WP_003020974)	(bioF)	375	362	86	46	92	24.294	4.90e-23	98.6	VFG047495(gb|WP_003020974) (bioF) 8-amino-7-oxononanoate synthase [Biotin synthesis (VF0552) - Nutritional/Metabolic factor (VFC0272)] [Francisella tularensis subsp. tularensis SCHU S4]
BGLPADPM_00020	31	181	N/A	VFG047453(gb|WP_013923073)	(birA)	324	190	51	23	79	31.098	4.98e-10	57.4	VFG047453(gb|WP_013923073) (birA) biotin--[acetyl-CoA-carboxylase] ligase [Biotin synthesis (VF0552) - Nutritional/Metabolic factor (VFC0272)] [Francisella sp. TX077308]
BGLPADPM_00599	1	545	N/A	VFG049675(gb|WP_011097070)	(CAB_RS02275)	579	580	311	6	94	56.752	0.0	558	VFG049675(gb|WP_011097070) (CAB_RS02275) hypothetical protein [TTSS secreted effectors (VF0711) - Effector delivery system (VFC0086)] [Chlamydophila abortus S26/3]
BGLPADPM_00446	1	174	N/A	VFG017005(gb|WP_011097294)	(CAB_RS03740)	176	174	147	2	100	83.523	9.52e-90	259	VFG017005(gb|WP_011097294) (CAB_RS03740) Type III secretion system effector [TTSS secreted effectors (VF0711) - Effector delivery system (VFC0086)] [Chlamydophila abortus S26/3]
BGLPADPM_00080	1	183	N/A	VFG049583(gb|WP_006344529)	(CAB_RS04770)	184	185	167	0	99	91.257	2.36e-124	347	VFG049583(gb|WP_006344529) (CAB_RS04770) type III secreted effector, putative [TTSS (VF0344) - Effector delivery system (VFC0086)] [Chlamydophila abortus S26/3]
BGLPADPM_00309	1	236	N/A	VFG039536(gb|NP_820549)	(CBU_1566)	244	238	91	2	99	38.397	9.48e-50	162	VFG039536(gb|NP_820549) (CBU_1566) Coxiella Dot/Icm type IVB secretion system translocated effector [T4SS secreted effectors (VF0696) - Effector delivery system (VFC0086)] [Coxiella burnetii RSA 493]
BGLPADPM_00172	1	905	N/A	VFG016995(gb|WP_011096786)	(cdsC)	908	905	774	15	100	84.683	0.0	1555	VFG016995(gb|WP_011096786) (cdsC) Type III secretion system protein CdsC [TTSS (VF0344) - Effector delivery system (VFC0086)] [Chlamydophila abortus S26/3]
BGLPADPM_00162	1	815	N/A	VFG049502(gb|WP_011006003)	(cdsD)	825	815	575	22	100	69.194	0.0	1103	VFG049502(gb|WP_011006003) (cdsD) Type III secretion system inner membrane ring complex protein CdsD [TTSS (VF0344) - Effector delivery system (VFC0086)] [Chlamydophila caviae GPIC]
BGLPADPM_00163	1	83	N/A	VFG049513(gb|WP_011458519)	(cdsE)	83	83	71	0	100	85.542	2.11e-46	142	VFG049513(gb|WP_011458519) (cdsE) Type III secretion system protein CdsE [TTSS (VF0344) - Effector delivery system (VFC0086)] [Chlamydophila felis Fe/C-56]
BGLPADPM_00164	1	86	N/A	VFG049522(gb|WP_011006005)	(cdsF)	86	86	83	0	100	96.512	1.51e-57	171	VFG049522(gb|WP_011006005) (cdsF) Type III secretion system needle-filament protein CdsF [TTSS (VF0344) - Effector delivery system (VFC0086)] [Chlamydophila caviae GPIC]
BGLPADPM_00165	1	149	N/A	VFG049532(gb|WP_011006006)	(cdsG)	149	149	141	0	100	94.631	4.25e-102	288	VFG049532(gb|WP_011006006) (cdsG) Type III secretion system protein CdsG [TTSS (VF0344) - Effector delivery system (VFC0086)] [Chlamydophila caviae GPIC]
BGLPADPM_00055	1	326	N/A	VFG016887(gb|WP_011457636)	(cdsJ)	330	326	279	6	100	84.290	0.0	535	VFG016887(gb|WP_011457636) (cdsJ) Type III secretion system inner membrane ring complex protein CdsJ [TTSS (VF0344) - Effector delivery system (VFC0086)] [Chlamydophila felis Fe/C-56]
BGLPADPM_00057	1	225	N/A	VFG016896(gb|WP_011006889)	(cdsL)	229	229	175	0	98	77.778	1.11e-126	357	VFG016896(gb|WP_011006889) (cdsL) type III secretion translocase [TTSS (VF0344) - Effector delivery system (VFC0086)] [Chlamydophila caviae GPIC]
BGLPADPM_00167	1	442	N/A	VFG016966(gb|WP_011006008)	(cdsN)	442	442	425	0	100	96.154	0.0	860	VFG016966(gb|WP_011006008) (cdsN) Type III secretion system ATPase [TTSS (VF0344) - Effector delivery system (VFC0086)] [Chlamydophila caviae GPIC]
BGLPADPM_00168	1	170	N/A	VFG049542(gb|WP_011006009)	(cdsO)	172	172	157	0	99	92.353	9.66e-108	305	VFG049542(gb|WP_011006009) (cdsO) Type III secretion system protein CdsO, YscO homolog [TTSS (VF0344) - Effector delivery system (VFC0086)] [Chlamydophila caviae GPIC]
BGLPADPM_00169	1	280	N/A	VFG049552(gb|WP_011006010)	(cdsP)	282	280	177	8	100	62.105	6.08e-118	339	VFG049552(gb|WP_011006010) (cdsP) Type III secretion system protein CdsP, YscP homolog [TTSS (VF0344) - Effector delivery system (VFC0086)] [Chlamydophila caviae GPIC]
BGLPADPM_00170	1	371	N/A	VFG016977(gb|WP_011458512)	(cdsQ)	371	371	281	0	100	75.741	0.0	595	VFG016977(gb|WP_011458512) (cdsQ) Type III secretion system C-ring protein CdsQ [TTSS (VF0344) - Effector delivery system (VFC0086)] [Chlamydophila felis Fe/C-56]
BGLPADPM_00058	1	303	N/A	VFG016907(gb|WP_011457633)	(cdsR)	305	303	264	2	100	86.557	0.0	529	VFG016907(gb|WP_011457633) (cdsR) type III secretion protein [TTSS (VF0344) - Effector delivery system (VFC0086)] [Chlamydophila felis Fe/C-56]
BGLPADPM_00059	1	94	N/A	VFG016915(gb|WP_006343598)	(cdsS)	94	94	90	0	100	95.745	2.56e-59	176	VFG016915(gb|WP_006343598) (cdsS) Yop proteins translocation protein S [TTSS (VF0344) - Effector delivery system (VFC0086)] [Chlamydophila abortus S26/3]
BGLPADPM_00060	1	286	N/A	VFG016927(gb|WP_011457631)	(cdsT)	289	290	249	0	99	87.063	0.0	499	VFG016927(gb|WP_011457631) (cdsT) Yop proteins translocation protein T [TTSS (VF0344) - Effector delivery system (VFC0086)] [Chlamydophila felis Fe/C-56]
BGLPADPM_00608	1	360	N/A	VFG016877(gb|WP_011458099)	(cdsU)	360	360	333	0	100	92.500	0.0	685	VFG016877(gb|WP_011458099) (cdsU) Type III secretion protein CdsU [TTSS (VF0344) - Effector delivery system (VFC0086)] [Chlamydophila felis Fe/C-56]
BGLPADPM_00607	1	708	N/A	VFG016866(gb|WP_011006421)	(cdsV)	709	708	686	1	100	96.756	0.0	1384	VFG016866(gb|WP_011006421) (cdsV) Type III secretion protein CdsV [TTSS (VF0344) - Effector delivery system (VFC0086)] [Chlamydophila caviae GPIC]
BGLPADPM_00883	1	241	N/A	VFG049565(gb|WP_011458337)	(cdsZ)	254	255	220	0	95	91.286	2.40e-162	449	VFG049565(gb|WP_011458337) (cdsZ) zinc ribbon domain-containing protein [TTSS (VF0344) - Effector delivery system (VFC0086)] [Chlamydophila felis Fe/C-56]
BGLPADPM_00442	40	419	N/A	VFG049648(gb|WP_148174344)	(CF_RS01310)	383	419	220	1	91	57.743	2.75e-149	428	VFG049648(gb|WP_148174344) (CF_RS01310) hypothetical protein [TTSS secreted effectors (VF0711) - Effector delivery system (VFC0086)] [Chlamydophila felis Fe/C-56]
BGLPADPM_00433	1	586	N/A	VFG049695(gb|WP_011457824)	(CF_RS01355)	596	594	373	2	99	63.543	0.0	828	VFG049695(gb|WP_011457824) (CF_RS01355) serine protease [CPAF (VF0580) - Exoenzyme (VFC0251)] [Chlamydophila felis Fe/C-56]
BGLPADPM_00845	12	1012	N/A	VFG049680(gb|WP_011458297)	(ChlaOTU)	1045	1014	374	64	99	35.687	0.0	637	VFG049680(gb|WP_011458297) (ChlaOTU) membrane protein [TTSS secreted effectors (VF0711) - Effector delivery system (VFC0086)] [Chlamydophila felis Fe/C-56]
BGLPADPM_00921	5	213	N/A	VFG044077(gb|YP_002344985)	(chuC)	258	239	71	16	87	32.420	8.53e-31	114	VFG044077(gb|YP_002344985) (chuC) hemin uptake ABC transporter ATP-binding protein [Direct heme uptake system (VF0724) - Nutritional/Metabolic factor (VFC0272)] [Campylobacter jejuni subsp. jejuni NCTC 11168]
BGLPADPM_00775	1	808	N/A	VFG000079(gb|NP_463763)	(clpC)	820	847	417	25	95	51.545	0.0	843	VFG000079(gb|NP_463763) (clpC) endopeptidase Clp ATP-binding chain C [ClpC (VF0072) - Stress survival (VFC0282)] [Listeria monocytogenes EGD-e]
BGLPADPM_00040	1	197	N/A	VFG000077(gb|NP_465991)	(clpP)	198	203	106	0	97	53.807	5.70e-75	224	VFG000077(gb|NP_465991) (clpP) ATP-dependent Clp protease proteolytic subunit [ClpP (VF0074) - Stress survival (VFC0282)] [Listeria monocytogenes EGD-e]
BGLPADPM_00879	14	188	N/A	VFG000077(gb|NP_465991)	(clpP)	198	192	78	2	91	44.571	4.45e-47	152	VFG000077(gb|NP_465991) (clpP) ATP-dependent Clp protease proteolytic subunit [ClpP (VF0074) - Stress survival (VFC0282)] [Listeria monocytogenes EGD-e]
BGLPADPM_00074	1	483	N/A	VFG016945(gb|WP_011097426)	(copB)	494	483	338	11	100	68.421	0.0	580	VFG016945(gb|WP_011097426) (copB) Type III secretion system translocator CopB [TTSS (VF0344) - Effector delivery system (VFC0086)] [Chlamydophila abortus S26/3]
BGLPADPM_00429	1	507	N/A	VFG017017(gb|WP_011457828)	(copB2)	504	507	274	13	100	53.516	4.59e-180	514	VFG017017(gb|WP_011457828) (copB2) Type III secretion system translocator CopB2 [TTSS (VF0344) - Effector delivery system (VFC0086)] [Chlamydophila felis Fe/C-56]
BGLPADPM_00075	1	430	N/A	VFG016955(gb|WP_011097427)	(copD)	440	431	309	15	99	69.910	2.89e-147	426	VFG016955(gb|WP_011097427) (copD) Type III secretion system translocator CopD [TTSS (VF0344) - Effector delivery system (VFC0086)] [Chlamydophila abortus S26/3]
BGLPADPM_00606	32	399	N/A	VFG016857(gb|WP_011458101)	(copN)	398	399	285	1	92	77.446	0.0	606	VFG016857(gb|WP_011458101) (copN) Type III secretion system effector CopN [TTSS (VF0344) - Effector delivery system (VFC0086)] [Chlamydophila felis Fe/C-56]
BGLPADPM_00578	1	255	N/A	VFG042156(gb|WP_010883005)	(CPN_RS01830)	257	256	194	1	99	75.781	5.85e-142	398	VFG042156(gb|WP_010883005) (CPN_RS01830) FliA/WhiG family RNA polymerase sigma factor [TTSS (VF0344) - Effector delivery system (VFC0086)] [Chlamydophila pneumoniae CWL029]
BGLPADPM_00761	1	136	N/A	VFG044462(gb|WP_010883066)	(CPN_RS02150)	142	143	118	0	95	86.765	1.06e-85	246	VFG044462(gb|WP_010883066) (CPN_RS02150) hypothetical protein [TTSS (VF0344) - Effector delivery system (VFC0086)] [Chlamydophila pneumoniae CWL029]
BGLPADPM_00166	1	224	N/A	VFG042150(gb|WP_010883346)	(CPN_RS03645)	224	224	148	4	100	65.487	3.49e-103	297	VFG042150(gb|WP_010883346) (CPN_RS03645) hypothetical protein [TTSS (VF0344) - Effector delivery system (VFC0086)] [Chlamydophila pneumoniae CWL029]
BGLPADPM_00056	1	277	N/A	VFG042145(gb|WP_010883464)	(CPN_RS04255)	277	277	196	0	100	70.758	6.37e-149	417	VFG042145(gb|WP_010883464) (CPN_RS04255) hypothetical protein [TTSS (VF0344) - Effector delivery system (VFC0086)] [Chlamydophila pneumoniae CWL029]
BGLPADPM_00028	1	432	N/A	VFG042144(gb|WP_010883493)	(CPN_RS04405)	433	438	349	0	99	80.787	0.0	724	VFG042144(gb|WP_010883493) (CPN_RS04405) FliI/YscN family ATPase [TTSS (VF0344) - Effector delivery system (VFC0086)] [Chlamydophila pneumoniae CWL029]
BGLPADPM_00027	1	177	N/A	VFG042143(gb|WP_010883494)	(CPN_RS04410)	178	177	107	3	100	59.777	1.83e-71	213	VFG042143(gb|WP_010883494) (CPN_RS04410) hypothetical protein [TTSS (VF0344) - Effector delivery system (VFC0086)] [Chlamydophila pneumoniae CWL029]
BGLPADPM_00026	1	340	N/A	VFG042142(gb|WP_010883495)	(CPN_RS04415)	341	341	184	2	99	53.959	9.26e-121	351	VFG042142(gb|WP_010883495) (CPN_RS04415) type III secretion system protein [TTSS (VF0344) - Effector delivery system (VFC0086)] [Chlamydophila pneumoniae CWL029]
BGLPADPM_00430	41	494	N/A	VFG042141(gb|WP_010883652)	(CPN_RS05260)	497	494	214	21	92	45.923	4.28e-119	358	VFG042141(gb|WP_010883652) (CPN_RS05260) type III secretion system translocon subunit CopD2 [TTSS (VF0344) - Effector delivery system (VFC0086)] [Chlamydophila pneumoniae CWL029]
BGLPADPM_00316	17	249	N/A	VFG045688(gb|WP_002294134)	(cpsA/uppS)	270	250	99	8	93	41.772	2.94e-61	193	VFG045688(gb|WP_002294134) (cpsA/uppS) undecaprenyl diphosphate synthase [Capsule (VF0361) - Immune modulation (VFC0258)] [Enterococcus faecium Aus0004]
BGLPADPM_00315	16	292	N/A	VFG045682(gb|WP_002296531)	(cpsB/cdsA)	266	304	86	25	91	30.605	3.39e-24	99.0	VFG045682(gb|WP_002296531) (cpsB/cdsA) phosphatidate cytidylyltransferase [Capsule (VF0361) - Immune modulation (VFC0258)] [Enterococcus faecium Aus0004]
BGLPADPM_00463	24	296	N/A	VFG002184(gb|WP_002359685)	(cpsG)	817	301	82	24	91	28.772	5.03e-28	113	VFG002184(gb|WP_002359685) (cpsG) MurB family protein [Capsule (VF0361) - Immune modulation (VFC0258)] [Enterococcus faecalis V583]
BGLPADPM_00905	56	153	N/A	VFG050253(gb|NP_219954)	(crpA)	150	154	42	3	64	42.424	5.04e-21	83.2	VFG050253(gb|NP_219954) (crpA) hypothetical protein [TTSS secreted effectors (VF0711) - Effector delivery system (VFC0086)] [Chlamydia trachomatis D/UW-3/CX]
BGLPADPM_00826	9	142	N/A	VFG050221(gb|NP_219508)	(CT_006)	189	151	40	0	89	29.851	3.20e-13	63.9	VFG050221(gb|NP_219508) (CT_006) hypothetical protein [TTSS secreted effectors (VF0711) - Effector delivery system (VFC0086)] [Chlamydia trachomatis D/UW-3/CX]
BGLPADPM_00567	1	148	N/A	VFG050223(gb|NP_219556)	(CT_053)	148	148	117	0	100	79.054	1.04e-84	244	VFG050223(gb|NP_219556) (CT_053) hypothetical protein [TTSS secreted effectors (VF0711) - Effector delivery system (VFC0086)] [Chlamydia trachomatis D/UW-3/CX]
BGLPADPM_00600	1	159	N/A	VFG050224(gb|NP_219586)	(CT_083)	160	160	84	3	99	52.174	1.62e-39	131	VFG050224(gb|NP_219586) (CT_083) hypothetical protein [TTSS secreted effectors (VF0711) - Effector delivery system (VFC0086)] [Chlamydia trachomatis D/UW-3/CX]
BGLPADPM_00669	5	270	N/A	VFG050230(gb|NP_219645)	(CT_142)	285	274	116	20	97	41.429	5.82e-59	189	VFG050230(gb|NP_219645) (CT_142) hypothetical protein [TTSS secreted effectors (VF0711) - Effector delivery system (VFC0086)] [Chlamydia trachomatis D/UW-3/CX]
BGLPADPM_00670	1	284	N/A	VFG050231(gb|NP_219646)	(CT_143)	280	284	121	12	100	42.014	6.43e-61	194	VFG050231(gb|NP_219646) (CT_143) hypothetical protein [TTSS secreted effectors (VF0711) - Effector delivery system (VFC0086)] [Chlamydia trachomatis D/UW-3/CX]
BGLPADPM_00671	1	265	N/A	VFG050232(gb|NP_219647)	(CT_144)	285	269	104	21	99	36.620	2.71e-47	159	VFG050232(gb|NP_219647) (CT_144) hypothetical protein [TTSS secreted effectors (VF0711) - Effector delivery system (VFC0086)] [Chlamydia trachomatis D/UW-3/CX]
BGLPADPM_00735	17	1369	N/A	VFG050233(gb|NP_219650)	(CT_147)	1449	1431	362	130	95	25.547	4.12e-92	328	VFG050233(gb|NP_219650) (CT_147) hypothetical protein [TTSS secreted effectors (VF0711) - Effector delivery system (VFC0086)] [Chlamydia trachomatis D/UW-3/CX]
BGLPADPM_00723	2	247	N/A	VFG050239(gb|NP_219707)	(CT_203)	251	257	192	0	96	78.049	1.57e-142	399	VFG050239(gb|NP_219707) (CT_203) hypothetical protein [TTSS secreted effectors (VF0711) - Effector delivery system (VFC0086)] [Chlamydia trachomatis D/UW-3/CX]
BGLPADPM_00779	5	474	N/A	VFG050247(gb|NP_219793)	(CT_288)	563	554	126	55	85	25.150	2.40e-31	127	VFG050247(gb|NP_219793) (CT_288) hypothetical protein [TTSS secreted effectors (VF0711) - Effector delivery system (VFC0086)] [Chlamydia trachomatis D/UW-3/CX]
BGLPADPM_00843	1	204	N/A	VFG050250(gb|NP_219893)	(CT_383)	243	233	82	12	88	38.863	9.83e-45	149	VFG050250(gb|NP_219893) (CT_383) hypothetical protein [TTSS secreted effectors (VF0711) - Effector delivery system (VFC0086)] [Chlamydia trachomatis D/UW-3/CX]
BGLPADPM_00877	1	295	N/A	VFG050251(gb|NP_219941)	(CT_429)	329	327	257	0	90	87.119	0.0	533	VFG050251(gb|NP_219941) (CT_429) hypothetical protein [TTSS secreted effectors (VF0711) - Effector delivery system (VFC0086)] [Chlamydia trachomatis D/UW-3/CX]
BGLPADPM_00287	19	100	N/A	VFG050255(gb|NP_219986)	(CT_473)	104	105	53	5	78	61.628	1.96e-29	101	VFG050255(gb|NP_219986) (CT_473) hypothetical protein [TTSS secreted effectors (VF0711) - Effector delivery system (VFC0086)] [Chlamydia trachomatis D/UW-3/CX]
BGLPADPM_00278	1	110	N/A	VFG050256(gb|NP_219997)	(CT_483)	121	117	41	4	94	37.273	1.65e-20	79.7	VFG050256(gb|NP_219997) (CT_483) hypothetical protein [TTSS secreted effectors (VF0711) - Effector delivery system (VFC0086)] [Chlamydia trachomatis D/UW-3/CX]
BGLPADPM_00227	32	310	N/A	VFG050257(gb|NP_220044)	(CT_529)	298	318	102	13	88	35.789	2.85e-51	171	VFG050257(gb|NP_220044) (CT_529) hypothetical protein [TTSS secreted effectors (VF0711) - Effector delivery system (VFC0086)] [Chlamydia trachomatis D/UW-3/CX]
BGLPADPM_00205	1	131	N/A	VFG050258(gb|NP_220065)	(CT_550)	141	133	77	5	98	57.037	1.43e-48	152	VFG050258(gb|NP_220065) (CT_550) hypothetical protein [TTSS secreted effectors (VF0711) - Effector delivery system (VFC0086)] [Chlamydia trachomatis D/UW-3/CX]
BGLPADPM_00061	1	145	N/A	VFG050259(gb|NP_220080)	(CT_565)	147	146	91	1	99	62.329	1.31e-60	183	VFG050259(gb|NP_220080) (CT_565) hypothetical protein [TTSS secreted effectors (VF0711) - Effector delivery system (VFC0086)] [Chlamydia trachomatis D/UW-3/CX]
BGLPADPM_00073	1	121	N/A	VFG002135(gb|NP_220092)	(CT_577)	119	121	58	8	100	46.774	2.42e-33	112	VFG002135(gb|NP_220092) (CT_577) hypothetical protein [TTSS secreted effectors (VF0711) - Effector delivery system (VFC0086)] [Chlamydia trachomatis D/UW-3/CX]
BGLPADPM_00104	1	77	N/A	VFG050260(gb|NP_220123)	(CT_606.1)	79	77	49	2	100	63.636	5.44e-26	90.9	VFG050260(gb|NP_220123) (CT_606.1) hypothetical protein [TTSS secreted effectors (VF0711) - Effector delivery system (VFC0086)] [Chlamydia trachomatis D/UW-3/CX]
BGLPADPM_00123	15	257	N/A	VFG050261(gb|NP_220135)	(CT_618)	266	263	73	12	92	29.084	4.85e-17	78.2	VFG050261(gb|NP_220135) (CT_618) hypothetical protein [TTSS secreted effectors (VF0711) - Effector delivery system (VFC0086)] [Chlamydia trachomatis D/UW-3/CX]
BGLPADPM_00148	1	875	N/A	VFG050262(gb|NP_220136)	(CT_619)	877	875	374	30	100	41.975	0.0	644	VFG050262(gb|NP_220136) (CT_619) hypothetical protein [TTSS secreted effectors (VF0711) - Effector delivery system (VFC0086)] [Chlamydia trachomatis D/UW-3/CX]
BGLPADPM_00149	9	829	N/A	VFG050263(gb|NP_220137)	(CT_620)	838	829	385	49	99	45.401	0.0	706	VFG050263(gb|NP_220137) (CT_620) hypothetical protein [TTSS secreted effectors (VF0711) - Effector delivery system (VFC0086)] [Chlamydia trachomatis D/UW-3/CX]
BGLPADPM_00147	64	624	N/A	VFG044459(gb|NP_220139)	(CT_622)	647	625	213	61	90	35.091	3.81e-69	236	VFG044459(gb|NP_220139) (CT_622) type III secreted effector [TTSS secreted effectors (VF0711) - Effector delivery system (VFC0086)] [Chlamydia trachomatis D/UW-3/CX]
BGLPADPM_00150	4	55	N/A	VFG050264(gb|NP_220171)	(CT_652.1)	59	58	37	0	90	71.154	2.42e-21	77.8	VFG050264(gb|NP_220171) (CT_652.1) hypothetical protein [TTSS secreted effectors (VF0711) - Effector delivery system (VFC0086)] [Chlamydia trachomatis D/UW-3/CX]
BGLPADPM_00157	1	96	N/A	VFG050265(gb|NP_220175)	(CT_656)	97	96	56	1	100	57.732	5.73e-39	125	VFG050265(gb|NP_220175) (CT_656) hypothetical protein [TTSS secreted effectors (VF0711) - Effector delivery system (VFC0086)] [Chlamydia trachomatis D/UW-3/CX]
BGLPADPM_00200	3	377	N/A	VFG050266(gb|NP_220214)	(CT_695)	398	382	118	54	98	29.064	1.29e-31	123	VFG050266(gb|NP_220214) (CT_695) hypothetical protein [TTSS secreted effectors (VF0711) - Effector delivery system (VFC0086)] [Chlamydia trachomatis D/UW-3/CX]
BGLPADPM_00034	1	750	N/A	VFG050267(gb|NP_220230)	(CT_711)	767	750	341	36	100	43.943	0.0	575	VFG050267(gb|NP_220230) (CT_711) hypothetical protein [TTSS secreted effectors (VF0711) - Effector delivery system (VFC0086)] [Chlamydia trachomatis D/UW-3/CX]
BGLPADPM_00033	1	383	N/A	VFG050268(gb|NP_220231)	(CT_712)	390	388	233	4	99	60.207	3.75e-167	473	VFG050268(gb|NP_220231) (CT_712) type III secretion system effector protein [TTSS secreted effectors (VF0711) - Effector delivery system (VFC0086)] [Chlamydia trachomatis D/UW-3/CX]
BGLPADPM_00445	1	172	N/A	VFG050271(gb|NP_220369)	(CT_848)	168	172	127	8	100	72.989	2.27e-84	245	VFG050271(gb|NP_220369) (CT_848) hypothetical protein [TTSS secreted effectors (VF0711) - Effector delivery system (VFC0086)] [Chlamydia trachomatis D/UW-3/CX]
BGLPADPM_00444	17	161	N/A	VFG050272(gb|NP_220370)	(CT_849)	159	161	121	0	90	83.448	1.48e-85	248	VFG050272(gb|NP_220370) (CT_849) hypothetical protein [TTSS secreted effectors (VF0711) - Effector delivery system (VFC0086)] [Chlamydia trachomatis D/UW-3/CX]
BGLPADPM_00427	1	476	N/A	VFG002153(gb|NP_220385)	(CT_863)	482	476	218	24	100	44.399	2.83e-111	337	VFG002153(gb|NP_220385) (CT_863) hypothetical protein [TTSS secreted effectors (VF0711) - Effector delivery system (VFC0086)] [Chlamydia trachomatis D/UW-3/CX]
BGLPADPM_00359	1	404	N/A	VFG051476(gb|WP_006344255.1)	(ctad1)	408	405	308	4	99	75.676	0.0	631	VFG051476(gb|WP_006344255.1) (ctad1) Chlamydia SH3 domain containing adhesin and invasin Ctad1 [Ctad1 (VF1348) - Invasion (VFC0083)] [Chlamydophila abortus S26/3]
BGLPADPM_00018	78	657	N/A	VFG031390(gb|NP_215484)	(ctpV)	770	657	186	26	88	31.208	2.89e-73	251	VFG031390(gb|NP_215484) (ctpV) copper-exporting ATPase [Copper exporter (VF0849) - Nutritional/Metabolic factor (VFC0272)] [Mycobacterium tuberculosis H37Rv]
BGLPADPM_00151	3	238	N/A	VFG022453(gb|WP_012393578)	(ddrA)	331	240	81	11	98	34.177	1.36e-35	128	VFG022453(gb|WP_012393578) (ddrA) ATP-binding cassette domain-containing protein [PDIM (VF0309) - Immune modulation (VFC0258)] [Mycobacterium marinum M]
BGLPADPM_00863	1	654	N/A	VFG043573(gb|NP_219906)	(dnaK)	660	655	573	6	99	86.818	0.0	1150	VFG043573(gb|NP_219906) (dnaK) chaperone protein DnaK [Adherence; porin (VF0713) - Adherence (VFC0001)] [Chlamydia trachomatis D/UW-3/CX]
BGLPADPM_00585	8	317	N/A	VFG045614(gb|WP_002286843)	(efaA)	316	320	82	38	97	24.848	3.34e-20	89.0	VFG045614(gb|WP_002286843) (efaA) endocarditis specific antigen [EfaA (VF0354) - Adherence (VFC0001)] [Enterococcus faecium Aus0004]
BGLPADPM_00083	5	421	N/A	VFG005579(gb|WP_000022815)	(eno)	434	423	225	10	99	52.693	2.16e-165	471	VFG005579(gb|WP_000022815) (eno) phosphopyruvate hydratase [Streptococcal enolase (VF1060) - Exoenzyme (VFC0251)] [Streptococcus pneumoniae D39]
BGLPADPM_00522	36	534	N/A	VFG037313(gb|WP_000744364)	(entE)	542	542	120	50	92	23.077	1.46e-26	113	VFG037313(gb|WP_000744364) (entE) non-ribosomal peptide synthetase adenylate-forming enzyme of acinetobactin synthesis [Acinetobactin (VF0467) - Nutritional/Metabolic factor (VFC0272)] [Acinetobacter baumannii 1656-2]
BGLPADPM_00066	1	384	N/A	VFG007093(gb|WP_011078942)	(epsF)	405	391	110	12	98	27.778	4.07e-54	184	VFG007093(gb|WP_011078942) (epsF) type II secretion system inner membrane protein GspF [Eps T2SS (VF0613) - Effector delivery system (VFC0086)] [Vibrio vulnificus CMCP6]
BGLPADPM_00092	13	217	N/A	VFG006288(gb|WP_002216612)	(exbB)	220	232	56	35	88	25.339	5.09e-12	63.2	VFG006288(gb|WP_002216612) (exbB) TonB-system energizer ExbB [Ton system (VF0895) - Nutritional/Metabolic factor (VFC0272)] [Neisseria meningitidis Z2491]
BGLPADPM_00068	256	722	N/A	VFG038272(gb|WP_011704540)	(exeD)	677	756	106	63	62	21.074	4.59e-16	82.4	VFG038272(gb|WP_011704540) (exeD) general secretion pathway protein D [Exe T2SS (VF0478) - Effector delivery system (VFC0086)] [Aeromonas hydrophila subsp. hydrophila ATCC 7966]
BGLPADPM_00225	9	144	N/A	VFG011402(gb|WP_004688426)	(fabZ)	157	154	62	2	88	45.588	1.04e-30	108	VFG011402(gb|WP_004688426) (fabZ) (3R)-hydroxymyristoyl ACP dehydratase [LPS (VF0367) - Immune modulation (VFC0258)] [Brucella suis 1330]
BGLPADPM_00709	2	207	N/A	VFG036559(gb|WP_013449339)	(fbpC)	353	234	69	10	88	32.093	4.32e-30	114	VFG036559(gb|WP_013449339) (fbpC) iron(III) ABC transporter, ATP-binding protein [FbpABC (VF0272) - Nutritional/Metabolic factor (VFC0272)] [Neisseria lactamica 020-06]
BGLPADPM_00195	14	247	N/A	VFG036559(gb|WP_013449339)	(fbpC)	353	319	67	22	73	28.033	8.44e-22	94.0	VFG036559(gb|WP_013449339) (fbpC) iron(III) ABC transporter, ATP-binding protein [FbpABC (VF0272) - Nutritional/Metabolic factor (VFC0272)] [Neisseria lactamica 020-06]
BGLPADPM_00297	33	339	N/A	VFG019826(gb|WP_162471079)	(fleS)	391	353	87	31	87	27.358	9.35e-24	100	VFG019826(gb|WP_162471079) (fleS) two-component sensor [Flagella (VF0273) - Motility (VFC0204)] [Pseudomonas fluorescens SBW25]
BGLPADPM_00577	8	582	N/A	VFG042202(gb|NP_219563)	(flhA)	605	584	302	8	98	52.431	0.0	537	VFG042202(gb|NP_219563) (flhA) FlhA, the flagella homolog of CdsV [TTSS (VF0344) - Effector delivery system (VFC0086)] [Chlamydia trachomatis D/UW-3/CX]
BGLPADPM_00474	38	265	N/A	VFG007591(gb|WP_011262353)	(flhF)	492	285	61	14	80	26.522	1.94e-16	79.0	VFG007591(gb|WP_011262353) (flhF) flagellar biosynthesis protein [Flagella (VF0519) - Motility (VFC0204)] [Vibrio fischeri ES114]
BGLPADPM_00374	16	382	N/A	VFG043297(gb|WP_011860700)	(fliI)	439	438	113	28	84	29.504	3.68e-35	135	VFG043297(gb|WP_011860700) (fliI) flagellar protein export ATPase FliI [Peritrichous flagella (VF0732) - Motility (VFC0204)] [Clostridium difficile 630]
BGLPADPM_00844	32	248	N/A	VFG043047(gb|NP_460907)	(fliY)	266	251	60	9	86	27.149	1.08e-17	79.7	VFG043047(gb|NP_460907) (fliY) cystine ABC transporter substrate-binding protein [Peritrichous flagella (VF0967) - Motility (VFC0204)] [Salmonella enterica subsp. enterica serovar Typhimurium str. LT2]
BGLPADPM_00634	8	247	N/A	VFG038840(gb|WP_005300916)	(flmH)	244	249	116	4	96	48.333	3.59e-78	236	VFG038840(gb|WP_005300916) (flmH) short chain dehydrogenase/reductase family oxidoreductase [Polar flagella (VF0473) - Motility (VFC0204)] [Aeromonas hydrophila ML09-119]
BGLPADPM_00646	7	454	N/A	VFG047663(gb|WP_014715113)	(gadC)	469	469	145	19	96	31.385	3.06e-79	254	VFG047663(gb|WP_014715113) (gadC) glutamate:gamma-aminobutyric acid antiporter family protein [GadC (VF0555) - Nutritional/Metabolic factor (VFC0272)] [Francisella noatunensis subsp. orientalis str. Toba 04]
BGLPADPM_00502	1	473	N/A	VFG050270(gb|NP_220318)	(glgA)	474	477	272	5	99	57.263	0.0	540	VFG050270(gb|NP_220318) (glgA) glycogen synthase [TTSS secreted effectors (VF0711) - Effector delivery system (VFC0086)] [Chlamydia trachomatis D/UW-3/CX]
BGLPADPM_00939	1	657	N/A	VFG050222(gb|NP_219545)	(glgX)	666	660	417	0	99	63.470	0.0	868	VFG050222(gb|NP_219545) (glgX) glycogen hydrolase [TTSS secreted effectors (VF0711) - Effector delivery system (VFC0086)] [Chlamydia trachomatis D/UW-3/CX]
BGLPADPM_00581	2	472	N/A	VFG048851(gb|WP_015958700)	(gndA)	468	481	236	6	98	50.000	9.32e-164	471	VFG048851(gb|WP_015958700) (gndA) NADP-dependent phosphogluconate dehydrogenase [Capsule (VF0560) - Immune modulation (VFC0258)] [Klebsiella pneumoniae subsp. pneumoniae MGH 78578]
BGLPADPM_00334	3	532	N/A	VFG012095(gb|WP_003435012)	(groEL)	542	544	325	2	97	61.321	0.0	639	VFG012095(gb|WP_003435012) (groEL) chaperonin GroEL [GroEL (VF0594) - Adherence (VFC0001)] [Clostridium difficile 630]
BGLPADPM_00546	7	501	N/A	VFG019134(gb|WP_012422966)	(groEL)	540	505	133	24	98	25.725	4.15e-56	196	VFG019134(gb|WP_012422966) (groEL) chaperonin GroEL [GroEL (VF0594) - Adherence (VFC0001)] [Clostridium botulinum B str. Eklund 17B]
BGLPADPM_00101	1	525	N/A	VFG043550(gb|NP_214954)	(groEL2)	540	544	184	5	97	35.048	1.61e-104	324	VFG043550(gb|NP_214954) (groEL2) molecular chaperone GroEL [GroEL (VF0866) - Adherence (VFC0001)] [Mycobacterium tuberculosis H37Rv]
BGLPADPM_00160	1	207	N/A	VFG013607(gb|WP_041604533)	(hemA)	433	339	66	43	61	27.731	3.50e-09	57.8	VFG013607(gb|WP_041604533) (hemA) glutamyl-tRNA reductase [Heme biosynthesis (VF0758) - Nutritional/Metabolic factor (VFC0272)] [Haemophilus somnus 129PT]
BGLPADPM_00132	8	328	N/A	VFG013197(gb|WP_011608705)	(hemB)	340	330	146	3	97	45.201	3.65e-91	275	VFG013197(gb|WP_011608705) (hemB) porphobilinogen synthase [Heme biosynthesis (VF0758) - Nutritional/Metabolic factor (VFC0272)] [Haemophilus somnus 2336]
BGLPADPM_00790	18	193	N/A	VFG013198(gb|WP_011608203)	(hemC)	321	258	57	2	68	32.022	4.87e-20	87.4	VFG013198(gb|WP_011608203) (hemC) hydroxymethylbilane synthase [Heme biosynthesis (VF0758) - Nutritional/Metabolic factor (VFC0272)] [Haemophilus somnus 2336]
BGLPADPM_00555	7	316	N/A	VFG013200(gb|WP_012341396)	(hemE)	354	333	97	12	93	30.124	1.20e-44	155	VFG013200(gb|WP_012341396) (hemE) uroporphyrinogen decarboxylase [Heme biosynthesis (VF0758) - Nutritional/Metabolic factor (VFC0272)] [Haemophilus somnus 2336]
BGLPADPM_00276	6	272	N/A	VFG013615(gb|WP_011272415)	(hemH)	323	328	81	25	81	28.521	4.75e-24	100	VFG013615(gb|WP_011272415) (hemH) ferrochelatase [Heme biosynthesis (VF0758) - Nutritional/Metabolic factor (VFC0272)] [Haemophilus influenzae 86-028NP]
BGLPADPM_00324	4	422	N/A	VFG013618(gb|WP_011609384)	(hemL)	432	434	162	8	97	38.480	1.48e-94	291	VFG013618(gb|WP_011609384) (hemL) glutamate-1-semialdehyde 2,1-aminomutase [Heme biosynthesis (VF0758) - Nutritional/Metabolic factor (VFC0272)] [Haemophilus somnus 129PT]
BGLPADPM_00556	5	442	N/A	VFG013630(gb|WP_011608629)	(hemN)	455	457	160	11	96	36.199	3.83e-97	299	VFG013630(gb|WP_011608629) (hemN) oxygen-independent coproporphyrinogen III oxidase [Heme biosynthesis (VF0758) - Nutritional/Metabolic factor (VFC0272)] [Haemophilus somnus 129PT]
BGLPADPM_00566	6	326	N/A	VFG013626(gb|WP_011272071)	(hemN)	383	373	115	25	86	34.226	2.23e-49	170	VFG013626(gb|WP_011272071) (hemN) radical SAM family heme chaperone HemW [Heme biosynthesis (VF0758) - Nutritional/Metabolic factor (VFC0272)] [Haemophilus influenzae 86-028NP]
BGLPADPM_00689	5	216	N/A	VFG000344(gb|WP_005693820)	(hitC)	356	228	82	16	93	36.123	2.32e-33	122	VFG000344(gb|WP_005693820) (hitC) iron(III) ABC transporter, ATP-binding protein [HitABC (VF0268) - Nutritional/Metabolic factor (VFC0272)] [Haemophilus influenzae Rd KW20]
BGLPADPM_00721	8	254	N/A	VFG013192(gb|WP_012340414)	(hitC)	349	285	79	21	87	31.600	7.41e-32	120	VFG013192(gb|WP_012340414) (hitC) iron(III) ABC transporter, ATP-binding protein [HitABC (VF0268) - Nutritional/Metabolic factor (VFC0272)] [Haemophilus somnus 2336]
BGLPADPM_00722	7	232	N/A	VFG013192(gb|WP_012340414)	(hitC)	349	257	77	7	88	33.478	5.34e-33	122	VFG013192(gb|WP_012340414) (hitC) iron(III) ABC transporter, ATP-binding protein [HitABC (VF0268) - Nutritional/Metabolic factor (VFC0272)] [Haemophilus somnus 2336]
BGLPADPM_00322	1	240	N/A	VFG000344(gb|WP_005693820)	(hitC)	356	248	82	14	97	33.607	3.02e-36	131	VFG000344(gb|WP_005693820) (hitC) iron(III) ABC transporter, ATP-binding protein [HitABC (VF0268) - Nutritional/Metabolic factor (VFC0272)] [Haemophilus influenzae Rd KW20]
BGLPADPM_00933	21	397	N/A	VFG038900(gb|WP_011706614)	(hlyA)	439	404	82	41	93	19.951	2.43e-09	58.5	VFG038900(gb|WP_011706614) (hlyA) Hemolysin A [Hemolysin HlyA (VF0646) - Exotoxin (VFC0235)] [Aeromonas hydrophila subsp. hydrophila ATCC 7966]
BGLPADPM_00934	8	411	N/A	VFG038903(gb|WP_005334094)	(hlyA)	439	412	94	30	98	21.963	8.44e-27	111	VFG038903(gb|WP_005334094) (hlyA) Hemolysin A [Hemolysin HlyA (VF0646) - Exotoxin (VFC0235)] [Aeromonas veronii B565]
BGLPADPM_00211	35	453	N/A	VFG001089(gb|NP_464364)	(hpt)	461	455	134	35	92	30.455	3.11e-50	177	VFG001089(gb|NP_464364) (hpt) hexose phosphate transport protein [Hpt (VF0264) - Nutritional/Metabolic factor (VFC0272)] [Listeria monocytogenes EGD-e]
BGLPADPM_00364	26	312	N/A	VFG002025(gb|YP_002344527)	(htrB)	295	459	67	36	63	22.559	3.63e-10	60.8	VFG002025(gb|YP_002344527) (htrB) lipid A biosynthesis lauroyl acyltransferase [LOS (VF0326) - Immune modulation (VFC0258)] [Campylobacter jejuni subsp. jejuni NCTC 11168]
BGLPADPM_00694	13	275	N/A	VFG017046(gb|WP_011006508)	(incA)	355	326	95	8	81	35.985	3.20e-55	183	VFG017046(gb|WP_011006508) (incA) type III secreted inclusion membrane protein A [TTSS secreted effectors (VF0711) - Effector delivery system (VFC0086)] [Chlamydophila caviae GPIC]
BGLPADPM_00296	2	990	N/A	VFG017048(gb|WP_011458398)	(incA)	1012	990	360	34	99	35.468	0.0	555	VFG017048(gb|WP_011458398) (incA) type III secreted inclusion membrane protein A [TTSS secreted effectors (VF0711) - Effector delivery system (VFC0086)] [Chlamydophila felis Fe/C-56]
BGLPADPM_00639	15	203	N/A	VFG017057(gb|WP_011006451)	(incB)	198	206	78	14	92	40.625	8.21e-41	137	VFG017057(gb|WP_011006451) (incB) Inclusion Membrane Protein B [TTSS secreted effectors (VF0711) - Effector delivery system (VFC0086)] [Chlamydophila caviae GPIC]
BGLPADPM_00638	1	178	N/A	VFG017067(gb|WP_011006450)	(incC)	186	181	107	5	98	58.470	1.21e-59	184	VFG017067(gb|WP_011006450) (incC) Inclusion Membrane Protein C [TTSS secreted effectors (VF0711) - Effector delivery system (VFC0086)] [Chlamydophila caviae GPIC]
BGLPADPM_00528	20	414	N/A	VFG009135(gb|YP_005360856)	(kasB)	416	416	140	14	95	35.088	2.51e-74	238	VFG009135(gb|YP_005360856) (kasB) 3-oxoacyl-(acyl carrier protein) synthase II [FAS-II (VF0809) - Nutritional/Metabolic factor (VFC0272)] [Mycobacterium tuberculosis RGTB327]
BGLPADPM_00153	3	251	N/A	VFG011414(gb|WP_002964262)	(kdsA)	277	269	121	2	93	48.594	1.58e-71	221	VFG011414(gb|WP_002964262) (kdsA) 2-dehydro-3-deoxyphosphooctonate aldolase [LPS (VF0367) - Immune modulation (VFC0258)] [Brucella melitensis bv. 1 str. 16M]
BGLPADPM_00846	4	234	N/A	VFG011414(gb|WP_002964262)	(kdsA)	277	242	67	22	95	26.908	3.17e-07	50.1	VFG011414(gb|WP_002964262) (kdsA) 2-dehydro-3-deoxyphosphooctonate aldolase [LPS (VF0367) - Immune modulation (VFC0258)] [Brucella melitensis bv. 1 str. 16M]
BGLPADPM_00884	39	318	N/A	VFG013480(gb|WP_010945071)	(kpsF)	311	329	95	6	85	33.929	5.90e-49	166	VFG013480(gb|WP_010945071) (kpsF) KpsF/GutQ family sugar-phosphate isomerase [LOS (VF0044) - Immune modulation (VFC0258)] [Haemophilus ducreyi 35000HP]
BGLPADPM_00714	9	247	N/A	VFG050160(gb|WP_000030755)	(kpsU)	246	254	100	4	94	41.667	6.94e-53	171	VFG050160(gb|WP_000030755) (kpsU) 3-deoxy-manno-octulosonate cytidylyltransferase [K1 capsule (VF0239) - Invasion (VFC0083)] [Escherichia coli O45:K1:H7 str. S88]
BGLPADPM_00619	23	225	N/A	VFG006809(gb|WP_011703166)	(lgt)	277	295	71	40	69	31.839	1.18e-15	75.1	VFG006809(gb|WP_011703166) (lgt) prolipoprotein diacylglyceryl transferase [Lipoprotein diacylglyceryl transferase lgt (VF0790) - Post-translational modification (VFC0315)] [Listeria welshimeri serovar 6b str. SLCC5334]
BGLPADPM_00699	36	3223	N/A	VFG034931(gb|WP_001239078)	(lifA/efa1)	3223	3250	1106	216	98	33.730	0.0	1814	VFG034931(gb|WP_001239078) (lifA/efa1) lymphostatin Efa1/LifA [Efa-1/LifA (VF0204) - Effector delivery system (VFC0086)] [Escherichia coli O26:H11 str. 11368]
BGLPADPM_00736	13	659	N/A	VFG043491(gb|WP_001124831)	(ligA)	681	660	214	36	98	32.132	1.72e-102	327	VFG043491(gb|WP_001124831) (ligA) NAD-dependent DNA ligase LigA [LigA (VF1220) - Adherence (VFC0001)] [Leptospira interrogans serovar Lai str. 56601]
BGLPADPM_00258	20	201	N/A	VFG032197(gb|WP_003724853)	(lplA1)	331	235	41	19	77	21.693	8.43e-09	54.7	VFG032197(gb|WP_003724853) (lplA1) lipoate protein ligase [LplA1 (VF0347) - Nutritional/Metabolic factor (VFC0272)] [Listeria monocytogenes J1816]
BGLPADPM_00226	4	258	N/A	VFG013394(gb|WP_011609513)	(lpxA)	262	278	114	2	92	44.531	1.04e-63	200	VFG013394(gb|WP_011609513) (lpxA) UDP-N-acetylglucosamine acyltransferase [LOS (VF0044) - Immune modulation (VFC0258)] [Haemophilus somnus 129PT]
BGLPADPM_00127	63	188	N/A	VFG047265(gb|WP_014715028)	(lpxA/glmU)	454	203	39	27	62	30.469	1.30e-07	50.8	VFG047265(gb|WP_014715028) (lpxA/glmU) UDP-N-acetylglucosamine pyrophosphorylase/glucosamine-1-phosphate N-acetyltransferase [LPS (VF0542) - Immune modulation (VFC0258)] [Francisella noatunensis subsp. orientalis str. Toba 04]
BGLPADPM_00480	173	534	N/A	VFG013384(gb|WP_010869121)	(lpxB)	390	561	120	22	65	32.258	1.53e-42	156	VFG013384(gb|WP_010869121) (lpxB) lipid-A-disaccharide synthase [LOS (VF0044) - Immune modulation (VFC0258)] [Haemophilus influenzae Rd KW20]
BGLPADPM_00224	6	276	N/A	VFG013170(gb|WP_012341458)	(lpxC)	305	280	108	5	97	39.273	2.04e-57	186	VFG013170(gb|WP_012341458) (lpxC) UDP-3-O-(R-3-hydroxymyristoyl)-N-acetylglucosamine deacetylase [LOS (VF0044) - Immune modulation (VFC0258)] [Haemophilus somnus 2336]
BGLPADPM_00628	6	347	N/A	VFG047276(gb|WP_014548830)	(lpxD)	338	364	130	6	94	37.901	3.06e-68	218	VFG047276(gb|WP_014548830) (lpxD) UDP-3-O-[3-hydroxymyristoyl] glucosamine N-acyltransferase [LPS (VF0542) - Immune modulation (VFC0258)] [Francisella cf. tularensis subsp. novicida 3523]
BGLPADPM_00887	30	322	N/A	VFG013247(gb|WP_011608812)	(lpxK)	331	366	94	27	80	31.438	5.27e-38	139	VFG013247(gb|WP_011608812) (lpxK) tetraacyldisaccharide 4'-kinase [LOS (VF0044) - Immune modulation (VFC0258)] [Haemophilus somnus 129PT]
BGLPADPM_00067	15	495	N/A	VFG010811(gb|WP_011213621)	(lspE)	494	497	227	16	97	46.232	4.96e-143	419	VFG010811(gb|WP_011213621) (lspE) general secretion pathway protein E [Lsp T2SS (VF0154) - Effector delivery system (VFC0086)] [Legionella pneumophila str. Paris]
BGLPADPM_00126	69	213	N/A	VFG042127(gb|WP_010913962)	(MAFF_RS25810)	223	218	47	4	67	31.973	9.96e-12	62.0	VFG042127(gb|WP_010913962) (MAFF_RS25810) response regulator transcription factor [T3SS (VF1274) - Effector delivery system (VFC0086)] [Mesorhizobium loti MAFF303099]
BGLPADPM_00786	23	556	N/A	VFG013331(gb|WP_010945346)	(manB/yhxB)	553	602	187	59	89	33.938	3.21e-82	268	VFG013331(gb|WP_010945346) (manB/yhxB) phosphomannomutase [LOS (VF0044) - Immune modulation (VFC0258)] [Haemophilus ducreyi 35000HP]
BGLPADPM_00746	1	157	N/A	VFG049605(gb|WP_011458175)	(mcsc)	157	158	130	0	99	82.803	2.93e-98	279	VFG049605(gb|WP_011458175) (mcsc) T3S chaperone [TTSS (VF0344) - Effector delivery system (VFC0086)] [Chlamydophila felis Fe/C-56]
BGLPADPM_00215	38	241	N/A	VFG001864(gb|WP_011213317)	(mip)	233	254	68	14	80	31.628	8.95e-26	100	VFG001864(gb|WP_011213317) (mip) macrophage infectivity potentiator Mip [Mip (VF0153) - Post-translational modification (VFC0315)] [Legionella pneumophila subsp. pneumophila str. Philadelphia 1]
BGLPADPM_00618	12	148	N/A	VFG050225(gb|NP_219604)	(mrcA)	153	148	51	0	93	37.226	1.15e-20	82.4	VFG050225(gb|NP_219604) (mrcA) inclusion membrane protein MrcA [TTSS secreted effectors (VF0711) - Effector delivery system (VFC0086)] [Chlamydia trachomatis D/UW-3/CX]
BGLPADPM_00478	5	447	N/A	VFG013515(gb|WP_011961967)	(mrsA/glmM)	445	457	213	9	97	47.865	2.58e-125	371	VFG013515(gb|WP_011961967) (mrsA/glmM) phosphoglucosamine mutase [Exopolysaccharide (VF0755) - Immune modulation (VFC0258)] [Haemophilus influenzae PittEE]
BGLPADPM_00750	117	620	N/A	VFG013253(gb|WP_011609176)	(msbA)	582	652	159	22	77	30.695	1.85e-73	247	VFG013253(gb|WP_011609176) (msbA) lipid transporter ATP-binding/permease [LOS (VF0044) - Immune modulation (VFC0258)] [Haemophilus somnus 129PT]
BGLPADPM_00471	50	484	N/A	VFG014961(gb|WP_003245464)	(mucD)	474	487	173	25	89	38.359	3.27e-92	288	VFG014961(gb|WP_003245464) (mucD) serine protease MucD precursor [Alginate (VF0091) - Biofilm (VFC0271)] [Pseudomonas mendocina ymp]
BGLPADPM_00257	2	133	N/A	VFG031486(gb|WP_009955946)	(ndk)	136	143	61	1	92	45.865	1.23e-34	117	VFG031486(gb|WP_009955946) (ndk) nucleoside-diphosphate kinase [Nucleoside diphosphate kinase (VF0851) - Immune modulation (VFC0258)] [Mycobacterium intracellulare ATCC 13950]
BGLPADPM_00007	3	213	N/A	VFG049658(gb|WP_011097381)	(NUE)	220	213	175	0	99	82.938	3.61e-135	377	VFG049658(gb|WP_011097381) (NUE) SET domain-containing protein-lysine N-methyltransferase [TTSS secreted effectors (VF0711) - Effector delivery system (VFC0086)] [Chlamydophila abortus S26/3]
BGLPADPM_00904	1	552	N/A	VFG051455(gb|WP_011458368.1)	(omcB)	558	552	483	6	100	86.559	0.0	1004	VFG051455(gb|WP_011458368.1) (omcB) outer membrane protein OmcB [OmcB (VF1347) - Adherence (VFC0001)] [Chlamydophila felis Fe/C-56]
BGLPADPM_00630	6	762	N/A	VFG016675(gb|WP_005766757)	(omp89)	798	788	192	93	96	23.792	7.96e-36	145	VFG016675(gb|WP_005766757) (omp89) outer membrane protein assembly factor BamA [Omp89 (VF0676) - Adherence (VFC0001)] [Bartonella bacilliformis KC583]
BGLPADPM_00032	5	344	N/A	VFG051465(gb|WP_011006020.1)	(ompA)	389	344	89	97	99	21.550	6.19e-09	56.6	VFG051465(gb|WP_011006020.1) (ompA) outer membrane protein OmpA [MOMP (VF1349) - Adherence (VFC0001)] [Chlamydophila caviae GPIC]
BGLPADPM_00183	1	390	N/A	VFG051466(gb|WP_011458503.1)	(ompA)	392	390	306	4	100	77.863	0.0	624	VFG051466(gb|WP_011458503.1) (ompA) outer membrane protein OmpA [MOMP (VF1349) - Adherence (VFC0001)] [Chlamydophila felis Fe/C-56]
BGLPADPM_00686	55	517	N/A	VFG006785(gb|WP_011702965)	(oppA)	559	527	128	47	88	25.911	7.29e-41	154	VFG006785(gb|WP_011702965) (oppA) peptide ABC transporter substrate-binding protein [Oligopeptide-binding protein oppA (VF0786) - Nutritional/Metabolic factor (VFC0272)] [Listeria welshimeri serovar 6b str. SLCC5334]
BGLPADPM_00718	88	532	N/A	VFG032254(gb|WP_014093517)	(oppA)	559	532	127	47	84	26.681	6.50e-39	149	VFG032254(gb|WP_014093517) (oppA) peptide ABC transporter substrate-binding protein [Oligopeptide-binding protein oppA (VF0786) - Nutritional/Metabolic factor (VFC0272)] [Listeria ivanovii subsp. ivanovii PAM 55]
BGLPADPM_00103	2	194	N/A	VFG013265(gb|WP_005694045)	(orfM)	195	206	75	3	94	38.660	9.60e-34	119	VFG013265(gb|WP_005694045) (orfM) deoxyribonucleotide triphosphate pyrophosphatase [LOS (VF0044) - Immune modulation (VFC0258)] [Haemophilus influenzae Rd KW20]
BGLPADPM_00204	29	302	N/A	VFG038249(gb|WP_003384760)	(pbpG)	348	431	78	28	64	28.364	1.40e-09	59.3	VFG038249(gb|WP_003384760) (pbpG) D-alanyl-D-alanine endopeptidase PBP7/8 [PbpG (VF0468) - Immune modulation (VFC0258)] [Acinetobacter baumannii ACICU]
BGLPADPM_00187	2	251	N/A	VFG016108(gb|WP_011061774)	(pchI)	588	257	74	28	97	28.906	1.22e-14	73.2	VFG016108(gb|WP_011061774) (pchI) ABC transporter ATP-binding protein [Pyochelin (VF0095) - Nutritional/Metabolic factor (VFC0272)] [Pseudomonas fluorescens Pf-5]
BGLPADPM_00625	12	327	N/A	VFG016499(gb|WP_011206101)	(pdhB)	334	328	136	5	96	42.500	1.00e-82	253	VFG016499(gb|WP_011206101) (pdhB) alpha-ketoacid dehydrogenase subunit beta [PDH-B (VF0878) - Adherence (VFC0001)] [Mycoplasma hyopneumoniae 232]
BGLPADPM_00423	35	505	N/A	VFG013535(gb|WP_011609092)	(pgi)	549	528	181	54	89	35.630	6.56e-87	278	VFG013535(gb|WP_011609092) (pgi) glucose-6-phosphate isomerase [Exopolysaccharide (VF0755) - Immune modulation (VFC0258)] [Haemophilus somnus 129PT]
BGLPADPM_00295	5	372	N/A	VFG019760(gb|WP_012722471)	(pilR)	465	386	169	2	95	45.676	1.42e-116	347	VFG019760(gb|WP_012722471) (pilR) two-component response regulator PilR [Type IV pili (VF0082) - Adherence (VFC0001)] [Pseudomonas fluorescens SBW25]
BGLPADPM_00171	1	500	N/A	VFG016987(gb|WP_011458511)	(pkn5)	501	500	309	1	100	61.677	0.0	641	VFG016987(gb|WP_011458511) (pkn5) serine/threonine protein kinase [TTSS (VF0344) - Effector delivery system (VFC0086)] [Chlamydophila felis Fe/C-56]
BGLPADPM_00251	1	332	N/A	VFG005356(gb|WP_000260666)	(plr/gapA)	335	335	158	10	99	47.024	6.57e-101	300	VFG005356(gb|WP_000260666) (plr/gapA) type I glyceraldehyde-3-phosphate dehydrogenase [Streptococcal plasmin receptor/GAPDH (VF1042) - Adherence (VFC0001)] [Streptococcus pneumoniae D39]
BGLPADPM_00897	1	932	N/A	VFG051295(gb|WP_011458350.1)	(pmpA)	937	932	644	5	100	68.730	0.0	1338	VFG051295(gb|WP_011458350.1) (pmpA) polymorphic membrane protein PmpA [Pmps (VF1346) - Adherence (VFC0001)] [Chlamydophila felis Fe/C-56]
BGLPADPM_00898	1	1752	N/A	VFG051306(gb|WP_011006175.1)	(pmpB)	1795	1752	1033	159	100	55.747	0.0	1854	VFG051306(gb|WP_011006175.1) (pmpB) polymorphic membrane protein PmpB [Pmps (VF1346) - Adherence (VFC0001)] [Chlamydophila caviae GPIC]
BGLPADPM_00486	1	1553	N/A	VFG051322(gb|WP_011006761.1)	(pmpD)	1537	1553	879	90	100	55.283	0.0	1634	VFG051322(gb|WP_011006761.1) (pmpD) polymorphic membrane protein PmpD [Pmps (VF1346) - Adherence (VFC0001)] [Chlamydophila caviae GPIC]
BGLPADPM_00835	44	936	N/A	VFG051343(gb|WP_041467996.1)	(pmpE)	957	936	428	31	95	47.189	0.0	763	VFG051343(gb|WP_041467996.1) (pmpE) polymorphic membrane protein PmpE [Pmps (VF1346) - Adherence (VFC0001)] [Chlamydophila felis Fe/C-56]
BGLPADPM_00899	1	308	N/A	VFG051387(gb|WP_011458272.1)	(pmpG)	866	308	227	0	100	73.701	1.35e-172	500	VFG051387(gb|WP_011458272.1) (pmpG) polymorphic membrane protein PmpG [Pmps (VF1346) - Adherence (VFC0001)] [Chlamydophila felis Fe/C-56]
BGLPADPM_00833	1	976	N/A	VFG051385(gb|WP_011458280.1)	(pmpG)	988	976	564	36	100	56.400	0.0	1117	VFG051385(gb|WP_011458280.1) (pmpG) polymorphic membrane protein PmpG [Pmps (VF1346) - Adherence (VFC0001)] [Chlamydophila felis Fe/C-56]
BGLPADPM_00834	1	988	N/A	VFG051438(gb|WP_011006246.1)	(pmpH)	981	988	539	11	100	54.444	0.0	1059	VFG051438(gb|WP_011006246.1) (pmpH) polymorphic membrane protein PmpH [Pmps (VF1346) - Adherence (VFC0001)] [Chlamydophila caviae GPIC]
BGLPADPM_00633	4	281	N/A	VFG022433(gb|WP_013829143)	(ppsE)	1468	308	86	33	90	29.352	1.37e-28	115	VFG022433(gb|WP_013829143) (ppsE) acyltransferase domain-containing protein [PDIM (VF0309) - Immune modulation (VFC0258)] [Mycobacterium sp. JDM601]
BGLPADPM_00922	22	235	N/A	VFG005810(gb|WP_011836396)	(psaA)	309	279	58	16	77	25.439	1.71e-14	72.0	VFG005810(gb|WP_011836396) (psaA) manganese ABC transporter, manganese-binding adhesion liprotein [PsaA (VF0151) - Nutritional/Metabolic factor (VFC0272)] [Streptococcus sanguinis SK36]
BGLPADPM_00657	75	272	N/A	VFG015992(gb|WP_011062368)	(pvdM)	457	323	51	34	61	23.502	1.69e-08	55.5	VFG015992(gb|WP_011062368) (pvdM) dipeptidase precursor [Pyoverdine (VF0094) - Nutritional/Metabolic factor (VFC0272)] [Pseudomonas fluorescens Pf-5]
BGLPADPM_00189	89	398	N/A	VFG016002(gb|WP_011534367)	(pvdN)	425	414	74	38	75	22.840	3.11e-07	52.0	VFG016002(gb|WP_011534367) (pvdN) pyoverdine biosynthesis protein PvdN [Pyoverdine (VF0094) - Nutritional/Metabolic factor (VFC0272)] [Pseudomonas entomophila L48]
BGLPADPM_00695	7	226	N/A	VFG046604(gb|WP_012280804)	(rpe)	222	231	84	5	95	38.009	4.66e-47	155	VFG046604(gb|WP_012280804) (rpe) ribulose-phosphate 3-epimerase [Capsule (VF0543) - Immune modulation (VFC0258)] [Francisella philomiragia subsp. philomiragia ATCC 25017]
BGLPADPM_00107	38	419	N/A	VFG042736(gb|NP_253152)	(rpoN)	497	424	105	21	90	26.515	7.95e-35	134	VFG042736(gb|NP_253152) (rpoN) RNA polymerase factor sigma-54 [Type IV pili (VF0082) - Adherence (VFC0001)] [Pseudomonas aeruginosa PAO1]
BGLPADPM_00605	1	146	N/A	VFG016845(gb|WP_011097076)	(scc1)	146	146	126	0	100	86.301	3.30e-94	268	VFG016845(gb|WP_011097076) (scc1) chaperone for CopN [TTSS (VF0344) - Effector delivery system (VFC0086)] [Chlamydophila abortus S26/3]
BGLPADPM_00072	1	201	N/A	VFG016937(gb|WP_011457619)	(scc2)	227	230	174	0	87	86.567	2.15e-131	369	VFG016937(gb|WP_011457619) (scc2) chaperone for CopD [TTSS (VF0344) - Effector delivery system (VFC0086)] [Chlamydophila felis Fe/C-56]
BGLPADPM_00428	3	173	N/A	VFG017027(gb|WP_011457829)	(scc3)	172	173	139	0	99	81.287	9.87e-103	292	VFG017027(gb|WP_011457829) (scc3) chaperone [TTSS (VF0344) - Effector delivery system (VFC0086)] [Chlamydophila felis Fe/C-56]
BGLPADPM_00161	1	132	N/A	VFG049574(gb|WP_011006002)	(scc4)	134	132	114	0	100	86.364	1.46e-81	235	VFG049574(gb|WP_011006002) (scc4) chaperone for CopN [TTSS (VF0344) - Effector delivery system (VFC0086)] [Chlamydophila caviae GPIC]
BGLPADPM_00586	24	237	N/A	VFG012576(gb|WP_000983716)	(sitB)	275	259	87	2	83	40.278	3.06e-54	176	VFG012576(gb|WP_000983716) (sitB) iron/manganese ABC transporter ATP-binding protein SitB [Iron/manganese transport (VF1116) - Nutritional/Metabolic factor (VFC0272)] [Escherichia coli CFT073]
BGLPADPM_00588	42	243	N/A	VFG013057(gb|WP_000968135)	(sitD)	285	325	58	11	62	28.571	2.14e-13	69.3	VFG013057(gb|WP_000968135) (sitD) iron/manganese ABC transporter permease subunit SitD [Ferrous iron transport (VF0985) - Nutritional/Metabolic factor (VFC0272)] [Shigella dysenteriae Sd197]
BGLPADPM_00920	11	288	N/A	VFG012590(gb|WP_000968139)	(sitD)	285	292	72	12	95	25.806	1.70e-16	77.8	VFG012590(gb|WP_000968139) (sitD) iron/manganese ABC transporter permease subunit SitD [Iron/manganese transport (VF1116) - Nutritional/Metabolic factor (VFC0272)] [Escherichia coli APEC O1]
BGLPADPM_00940	1	166	N/A	VFG049593(gb|WP_006344044)	(slc1)	166	166	162	0	100	97.590	9.60e-123	342	VFG049593(gb|WP_006344044) (slc1) T3S chaperone for TARP, CT875 [TTSS (VF0344) - Effector delivery system (VFC0086)] [Chlamydophila abortus S26/3]
BGLPADPM_00543	52	262	N/A	VFG005841(gb|WP_002262748)	(SMU_RS01255)	386	348	66	35	61	29.464	1.40e-12	67.8	VFG005841(gb|WP_002262748) (SMU_RS01255) rhamnose-glucose polysaccharide biosynthesis protein RgpB [Capsule (VF0144) - Immune modulation (VFC0258)] [Streptococcus mutans UA159]
BGLPADPM_00785	5	204	N/A	VFG009706(gb|WP_011562419)	(sodA)	207	204	87	4	98	43.500	1.23e-52	167	VFG009706(gb|WP_011562419) (sodA) superoxide dismutase [SodA (VF0304) - Stress survival (VFC0282)] [Mycobacterium sp. JLS]
BGLPADPM_00931	13	246	N/A	VFG032387(gb|WP_003748418)	(stp)	252	249	90	6	94	37.975	9.71e-41	140	VFG032387(gb|WP_003748418) (stp) Stp1/IreP family PP2C-type Ser/Thr phosphatase [Serine-threonine phosphatase stp (VF0787) - Post-translational modification (VFC0315)] [Listeria seeligeri serovar 1/2b str. SLCC3954]
BGLPADPM_00194	8	312	N/A	VFG030679(gb|WP_011730288)	(sugC)	406	331	82	17	92	26.885	1.90e-28	113	VFG030679(gb|WP_011730288) (sugC) sn-glycerol-3-phosphate ABC transporter ATP-binding protein UgpC [Trehalose-recycling ABC transporter (VF0842) - Nutritional/Metabolic factor (VFC0272)] [Mycobacterium smegmatis str. MC2 155]
BGLPADPM_00310	1	881	N/A	VFG017037(gb|WP_011458384)	(tarp)	912	882	432	113	99	45.666	0.0	641	VFG017037(gb|WP_011458384) (tarp) Type III secretion system translocated actin-recruiting protein [TTSS secreted effectors (VF0711) - Effector delivery system (VFC0086)] [Chlamydophila felis Fe/C-56]
BGLPADPM_00039	44	330	N/A	VFG005552(gb|WP_011837486)	(tig/ropA)	427	439	78	27	65	25.828	2.82e-09	58.5	VFG005552(gb|WP_011837486) (tig/ropA) trigger factor [Trigger factor (VF1056) - Stress survival (VFC0282)] [Streptococcus sanguinis SK36]
BGLPADPM_00870	123	377	N/A	VFG040669(gb|WP_012151505)	(tlyC)	302	378	86	11	67	32.700	1.41e-29	115	VFG040669(gb|WP_012151505) (tlyC) hemolysin C [TlyC (VF0489) - Exoenzyme (VFC0251)] [Rickettsia bellii OSU 85-389]
BGLPADPM_00390	1	393	N/A	VFG046474(gb|WP_014714676)	(tufA)	394	394	274	4	99	69.367	0.0	561	VFG046474(gb|WP_014714676) (tufA) elongation factor Tu [EF-Tu (VF0460) - Adherence (VFC0001)] [Francisella noatunensis subsp. orientalis str. Toba 04]
BGLPADPM_00731	21	421	N/A	VFG000141(gb|NP_253675)	(waaA)	425	437	123	24	92	29.710	9.11e-42	152	VFG000141(gb|NP_253675) (waaA) lipopolysaccharide core biosynthesis protein WaaP [LPS (VF0085) - Immune modulation (VFC0258)] [Pseudomonas aeruginosa PAO1]
BGLPADPM_00688	27	212	N/A	VFG002901(gb|WP_002209736)	(YPA_RS10790)	228	216	53	12	86	26.768	9.22e-23	91.7	VFG002901(gb|WP_002209736) (YPA_RS10790) histidine ABC transporter permease HisQ [O-antigen (VF0392) - Immune modulation (VFC0258)] [Yersinia pestis Antiqua]
BGLPADPM_00562	36	356	N/A	VFG002705(gb|WP_002208598)	(YPO_RS16520)	329	431	77	70	74	23.620	8.63e-13	68.9	VFG002705(gb|WP_002208598) (YPO_RS16520) CDP-6-deoxy-delta-3,4-glucoseen reductase [O-antigen (VF0392) - Immune modulation (VFC0258)] [Yersinia pestis CO92]
BGLPADPM_00006	1	258	N/A	VFG050269(gb|NP_220257)	(yycJ)	262	263	172	0	98	66.667	1.52e-131	372	VFG050269(gb|NP_220257) (yycJ) Zn-dependent hydrolase [TTSS secreted effectors (VF0711) - Effector delivery system (VFC0086)] [Chlamydia trachomatis D/UW-3/CX]
BGLPADPM_00199	139	373	N/A	EGF85279.1	SINC	502	373	87	5	63	36.709	2.34e-45	162	EGF85279.1 SINC hypothetical protein G5Q_0070 [Chlamydia psittaci Cal10]

## Sheet: 20-291_9
qseqid	qstart	qend	sstrand	sacc	gene	slen	qlen	nident	gaps	qcovhsp	pident	evalue	bitscore	stitle
FPLBENBB_00723	19	209	N/A	VFG035923(gb|WP_000621745)	(aatC)	209	223	75	11	86	38.462	8.48e-32	115	VFG035923(gb|WP_000621745) (aatC) ATP-binding protein AatC [Dispersin (VF0215) - Others (VFC0346)] [Escherichia coli O44:H18 042]
FPLBENBB_00763	7	72	N/A	VFG011430(gb|WP_002963616)	(acpXL)	78	79	35	0	84	53.030	1.78e-18	72.0	VFG011430(gb|WP_002963616) (acpXL) acyl carrier protein [LPS (VF0367) - Immune modulation (VFC0258)] [Brucella melitensis bv. 1 str. 16M]
FPLBENBB_00331	6	243	N/A	VFG038723(gb|WP_011705294)	(AHML_RS07540)	264	254	73	12	94	29.675	2.35e-18	81.6	VFG038723(gb|WP_011705294) (AHML_RS07540) CobQ/CobB/MinD/ParA family protein [Polar flagella (VF0473) - Motility (VFC0204)] [Aeromonas hydrophila ML09-119]
FPLBENBB_00310	1	185	N/A	VFG009680(gb|WP_011730169)	(ahpC)	195	196	66	20	94	33.503	2.27e-32	115	VFG009680(gb|WP_011730169) (ahpC) peroxiredoxin [AhpC (VF0306) - Stress survival (VFC0282)] [Mycobacterium smegmatis str. MC2 155]
FPLBENBB_00952	1	234	N/A	VFG038725(gb|WP_005353663)	(B565_RS05765)	264	260	57	21	90	22.984	5.88e-13	66.6	VFG038725(gb|WP_005353663) (B565_RS05765) CobQ/CobB/MinD/ParA family protein [Polar flagella (VF0473) - Motility (VFC0204)] [Aeromonas veronii B565]
FPLBENBB_00106	1	212	N/A	VFG000688(gb|AAP42181)	(bcs1')	474	212	68	34	100	28.452	2.96e-13	67.8	VFG000688(gb|AAP42181) (bcs1') Bcs1' [Capsule (VF0043) - Immune modulation (VFC0258)] [Haemophilus influenzae str. 1007]
FPLBENBB_00564	13	403	N/A	VFG047529(gb|WP_003029409)	(bioA)	428	426	137	31	92	33.252	9.70e-77	244	VFG047529(gb|WP_003029409) (bioA) adenosylmethionine-8-amino-7-oxononanoate aminotransferase [Biotin synthesis (VF0552) - Nutritional/Metabolic factor (VFC0272)] [Francisella tularensis subsp. tularensis SCHU S4]
FPLBENBB_00567	7	311	N/A	VFG047506(gb|WP_012281076)	(bioB)	313	331	155	5	92	50.325	2.47e-101	300	VFG047506(gb|WP_012281076) (bioB) biotin synthase [Biotin synthesis (VF0552) - Nutritional/Metabolic factor (VFC0272)] [Francisella philomiragia subsp. philomiragia ATCC 25017]
FPLBENBB_00565	5	189	N/A	VFG047456(gb|WP_003016414)	(bioD)	219	203	60	33	91	27.907	3.58e-10	57.4	VFG047456(gb|WP_003016414) (bioD) dethiobiotin synthetase [Biotin synthesis (VF0552) - Nutritional/Metabolic factor (VFC0272)] [Francisella tularensis subsp. holarctica FTNF002-00]
FPLBENBB_00451	4	336	N/A	VFG047500(gb|WP_014549693)	(bioF)	375	362	91	40	92	25.926	1.81e-23	100	VFG047500(gb|WP_014549693) (bioF) 8-amino-7-oxononanoate synthase [Biotin synthesis (VF0552) - Nutritional/Metabolic factor (VFC0272)] [Francisella cf. novicida Fx1]
FPLBENBB_00566	8	372	N/A	VFG047495(gb|WP_003020974)	(bioF)	375	390	118	25	94	31.467	2.24e-52	178	VFG047495(gb|WP_003020974) (bioF) 8-amino-7-oxononanoate synthase [Biotin synthesis (VF0552) - Nutritional/Metabolic factor (VFC0272)] [Francisella tularensis subsp. tularensis SCHU S4]
FPLBENBB_00389	31	181	N/A	VFG047453(gb|WP_013923073)	(birA)	324	190	51	23	79	31.098	4.98e-10	57.4	VFG047453(gb|WP_013923073) (birA) biotin--[acetyl-CoA-carboxylase] ligase [Biotin synthesis (VF0552) - Nutritional/Metabolic factor (VFC0272)] [Francisella sp. TX077308]
FPLBENBB_00527	1	174	N/A	VFG017005(gb|WP_011097294)	(CAB_RS03740)	176	174	147	2	100	83.523	9.52e-90	259	VFG017005(gb|WP_011097294) (CAB_RS03740) Type III secretion system effector [TTSS secreted effectors (VF0711) - Effector delivery system (VFC0086)] [Chlamydophila abortus S26/3]
FPLBENBB_00329	1	183	N/A	VFG049583(gb|WP_006344529)	(CAB_RS04770)	184	185	167	0	99	91.257	2.36e-124	347	VFG049583(gb|WP_006344529) (CAB_RS04770) type III secreted effector, putative [TTSS (VF0344) - Effector delivery system (VFC0086)] [Chlamydophila abortus S26/3]
FPLBENBB_00100	1	236	N/A	VFG039536(gb|NP_820549)	(CBU_1566)	244	238	91	2	99	38.397	9.48e-50	162	VFG039536(gb|NP_820549) (CBU_1566) Coxiella Dot/Icm type IVB secretion system translocated effector [T4SS secreted effectors (VF0696) - Effector delivery system (VFC0086)] [Coxiella burnetii RSA 493]
FPLBENBB_00799	1	545	N/A	VFG049676(gb|WP_011006413)	(CCA_RS02270)	579	580	311	5	94	56.752	0.0	587	VFG049676(gb|WP_011006413) (CCA_RS02270) hypothetical protein [TTSS secreted effectors (VF0711) - Effector delivery system (VFC0086)] [Chlamydophila caviae GPIC]
FPLBENBB_00237	1	905	N/A	VFG016995(gb|WP_011096786)	(cdsC)	908	905	773	15	100	84.573	0.0	1555	VFG016995(gb|WP_011096786) (cdsC) Type III secretion system protein CdsC [TTSS (VF0344) - Effector delivery system (VFC0086)] [Chlamydophila abortus S26/3]
FPLBENBB_00247	1	815	N/A	VFG049502(gb|WP_011006003)	(cdsD)	825	815	575	22	100	69.194	0.0	1103	VFG049502(gb|WP_011006003) (cdsD) Type III secretion system inner membrane ring complex protein CdsD [TTSS (VF0344) - Effector delivery system (VFC0086)] [Chlamydophila caviae GPIC]
FPLBENBB_00246	1	83	N/A	VFG049513(gb|WP_011458519)	(cdsE)	83	83	71	0	100	85.542	2.11e-46	142	VFG049513(gb|WP_011458519) (cdsE) Type III secretion system protein CdsE [TTSS (VF0344) - Effector delivery system (VFC0086)] [Chlamydophila felis Fe/C-56]
FPLBENBB_00245	1	86	N/A	VFG049522(gb|WP_011006005)	(cdsF)	86	86	83	0	100	96.512	1.51e-57	171	VFG049522(gb|WP_011006005) (cdsF) Type III secretion system needle-filament protein CdsF [TTSS (VF0344) - Effector delivery system (VFC0086)] [Chlamydophila caviae GPIC]
FPLBENBB_00244	1	149	N/A	VFG049532(gb|WP_011006006)	(cdsG)	149	149	141	0	100	94.631	4.25e-102	288	VFG049532(gb|WP_011006006) (cdsG) Type III secretion system protein CdsG [TTSS (VF0344) - Effector delivery system (VFC0086)] [Chlamydophila caviae GPIC]
FPLBENBB_00354	1	326	N/A	VFG016887(gb|WP_011457636)	(cdsJ)	330	326	279	6	100	84.290	0.0	535	VFG016887(gb|WP_011457636) (cdsJ) Type III secretion system inner membrane ring complex protein CdsJ [TTSS (VF0344) - Effector delivery system (VFC0086)] [Chlamydophila felis Fe/C-56]
FPLBENBB_00352	1	225	N/A	VFG016896(gb|WP_011006889)	(cdsL)	229	229	174	0	98	77.333	5.85e-126	355	VFG016896(gb|WP_011006889) (cdsL) type III secretion translocase [TTSS (VF0344) - Effector delivery system (VFC0086)] [Chlamydophila caviae GPIC]
FPLBENBB_00242	1	442	N/A	VFG016966(gb|WP_011006008)	(cdsN)	442	442	425	0	100	96.154	0.0	860	VFG016966(gb|WP_011006008) (cdsN) Type III secretion system ATPase [TTSS (VF0344) - Effector delivery system (VFC0086)] [Chlamydophila caviae GPIC]
FPLBENBB_00241	1	170	N/A	VFG049542(gb|WP_011006009)	(cdsO)	172	172	157	0	99	92.353	9.66e-108	305	VFG049542(gb|WP_011006009) (cdsO) Type III secretion system protein CdsO, YscO homolog [TTSS (VF0344) - Effector delivery system (VFC0086)] [Chlamydophila caviae GPIC]
FPLBENBB_00240	1	280	N/A	VFG049552(gb|WP_011006010)	(cdsP)	282	280	177	8	100	62.105	6.08e-118	339	VFG049552(gb|WP_011006010) (cdsP) Type III secretion system protein CdsP, YscP homolog [TTSS (VF0344) - Effector delivery system (VFC0086)] [Chlamydophila caviae GPIC]
FPLBENBB_00239	1	371	N/A	VFG016977(gb|WP_011458512)	(cdsQ)	371	371	281	0	100	75.741	0.0	595	VFG016977(gb|WP_011458512) (cdsQ) Type III secretion system C-ring protein CdsQ [TTSS (VF0344) - Effector delivery system (VFC0086)] [Chlamydophila felis Fe/C-56]
FPLBENBB_00351	1	303	N/A	VFG016907(gb|WP_011457633)	(cdsR)	305	303	264	2	100	86.557	0.0	529	VFG016907(gb|WP_011457633) (cdsR) type III secretion protein [TTSS (VF0344) - Effector delivery system (VFC0086)] [Chlamydophila felis Fe/C-56]
FPLBENBB_00350	1	94	N/A	VFG016915(gb|WP_006343598)	(cdsS)	94	94	90	0	100	95.745	2.56e-59	176	VFG016915(gb|WP_006343598) (cdsS) Yop proteins translocation protein S [TTSS (VF0344) - Effector delivery system (VFC0086)] [Chlamydophila abortus S26/3]
FPLBENBB_00349	1	286	N/A	VFG016927(gb|WP_011457631)	(cdsT)	289	290	249	0	99	87.063	0.0	499	VFG016927(gb|WP_011457631) (cdsT) Yop proteins translocation protein T [TTSS (VF0344) - Effector delivery system (VFC0086)] [Chlamydophila felis Fe/C-56]
FPLBENBB_00790	1	360	N/A	VFG016877(gb|WP_011458099)	(cdsU)	360	360	333	0	100	92.500	0.0	685	VFG016877(gb|WP_011458099) (cdsU) Type III secretion protein CdsU [TTSS (VF0344) - Effector delivery system (VFC0086)] [Chlamydophila felis Fe/C-56]
FPLBENBB_00791	1	708	N/A	VFG016866(gb|WP_011006421)	(cdsV)	709	708	686	1	100	96.756	0.0	1384	VFG016866(gb|WP_011006421) (cdsV) Type III secretion protein CdsV [TTSS (VF0344) - Effector delivery system (VFC0086)] [Chlamydophila caviae GPIC]
FPLBENBB_00048	1	241	N/A	VFG049565(gb|WP_011458337)	(cdsZ)	254	255	220	0	95	91.286	2.40e-162	449	VFG049565(gb|WP_011458337) (cdsZ) zinc ribbon domain-containing protein [TTSS (VF0344) - Effector delivery system (VFC0086)] [Chlamydophila felis Fe/C-56]
FPLBENBB_00531	40	419	N/A	VFG049648(gb|WP_148174344)	(CF_RS01310)	383	419	221	1	91	58.005	2.26e-149	428	VFG049648(gb|WP_148174344) (CF_RS01310) hypothetical protein [TTSS secreted effectors (VF0711) - Effector delivery system (VFC0086)] [Chlamydophila felis Fe/C-56]
FPLBENBB_00540	1	586	N/A	VFG049695(gb|WP_011457824)	(CF_RS01355)	596	594	373	2	99	63.543	0.0	828	VFG049695(gb|WP_011457824) (CF_RS01355) serine protease [CPAF (VF0580) - Exoenzyme (VFC0251)] [Chlamydophila felis Fe/C-56]
FPLBENBB_00010	12	1012	N/A	VFG049680(gb|WP_011458297)	(ChlaOTU)	1045	1014	373	64	99	35.592	0.0	635	VFG049680(gb|WP_011458297) (ChlaOTU) membrane protein [TTSS secreted effectors (VF0711) - Effector delivery system (VFC0086)] [Chlamydophila felis Fe/C-56]
FPLBENBB_00068	5	213	N/A	VFG044077(gb|YP_002344985)	(chuC)	258	239	71	16	87	32.420	8.53e-31	114	VFG044077(gb|YP_002344985) (chuC) hemin uptake ABC transporter ATP-binding protein [Direct heme uptake system (VF0724) - Nutritional/Metabolic factor (VFC0272)] [Campylobacter jejuni subsp. jejuni NCTC 11168]
FPLBENBB_00890	1	808	N/A	VFG000079(gb|NP_463763)	(clpC)	820	847	417	25	95	51.545	0.0	843	VFG000079(gb|NP_463763) (clpC) endopeptidase Clp ATP-binding chain C [ClpC (VF0072) - Stress survival (VFC0282)] [Listeria monocytogenes EGD-e]
FPLBENBB_00044	14	188	N/A	VFG000077(gb|NP_465991)	(clpP)	198	192	78	2	91	44.571	4.45e-47	152	VFG000077(gb|NP_465991) (clpP) ATP-dependent Clp protease proteolytic subunit [ClpP (VF0074) - Stress survival (VFC0282)] [Listeria monocytogenes EGD-e]
FPLBENBB_00369	1	197	N/A	VFG000077(gb|NP_465991)	(clpP)	198	203	106	0	97	53.807	5.70e-75	224	VFG000077(gb|NP_465991) (clpP) ATP-dependent Clp protease proteolytic subunit [ClpP (VF0074) - Stress survival (VFC0282)] [Listeria monocytogenes EGD-e]
FPLBENBB_00653	1	861	N/A	VFG049189(gb|WP_014226431)	(clpV)	857	866	421	12	99	48.727	0.0	808	VFG049189(gb|WP_014226431) (clpV) ATP-dependent chaperone ClpB [T6SS-II (VF0783) - Effector delivery system (VFC0086)] [Klebsiella oxytoca E718]
FPLBENBB_00335	1	483	N/A	VFG016945(gb|WP_011097426)	(copB)	494	483	338	11	100	68.421	0.0	580	VFG016945(gb|WP_011097426) (copB) Type III secretion system translocator CopB [TTSS (VF0344) - Effector delivery system (VFC0086)] [Chlamydophila abortus S26/3]
FPLBENBB_00544	1	507	N/A	VFG017017(gb|WP_011457828)	(copB2)	504	507	274	13	100	53.516	4.59e-180	514	VFG017017(gb|WP_011457828) (copB2) Type III secretion system translocator CopB2 [TTSS (VF0344) - Effector delivery system (VFC0086)] [Chlamydophila felis Fe/C-56]
FPLBENBB_00334	1	430	N/A	VFG016955(gb|WP_011097427)	(copD)	440	431	310	15	99	70.136	1.13e-147	427	VFG016955(gb|WP_011097427) (copD) Type III secretion system translocator CopD [TTSS (VF0344) - Effector delivery system (VFC0086)] [Chlamydophila abortus S26/3]
FPLBENBB_00792	32	399	N/A	VFG016857(gb|WP_011458101)	(copN)	398	399	285	1	92	77.446	0.0	606	VFG016857(gb|WP_011458101) (copN) Type III secretion system effector CopN [TTSS (VF0344) - Effector delivery system (VFC0086)] [Chlamydophila felis Fe/C-56]
FPLBENBB_00820	1	255	N/A	VFG042156(gb|WP_010883005)	(CPN_RS01830)	257	256	194	1	99	75.781	5.85e-142	398	VFG042156(gb|WP_010883005) (CPN_RS01830) FliA/WhiG family RNA polymerase sigma factor [TTSS (VF0344) - Effector delivery system (VFC0086)] [Chlamydophila pneumoniae CWL029]
FPLBENBB_00876	1	136	N/A	VFG044462(gb|WP_010883066)	(CPN_RS02150)	142	143	118	0	95	86.765	1.06e-85	246	VFG044462(gb|WP_010883066) (CPN_RS02150) hypothetical protein [TTSS (VF0344) - Effector delivery system (VFC0086)] [Chlamydophila pneumoniae CWL029]
FPLBENBB_00243	1	224	N/A	VFG042150(gb|WP_010883346)	(CPN_RS03645)	224	224	148	4	100	65.487	3.49e-103	297	VFG042150(gb|WP_010883346) (CPN_RS03645) hypothetical protein [TTSS (VF0344) - Effector delivery system (VFC0086)] [Chlamydophila pneumoniae CWL029]
FPLBENBB_00353	1	277	N/A	VFG042145(gb|WP_010883464)	(CPN_RS04255)	277	277	196	0	100	70.758	6.37e-149	417	VFG042145(gb|WP_010883464) (CPN_RS04255) hypothetical protein [TTSS (VF0344) - Effector delivery system (VFC0086)] [Chlamydophila pneumoniae CWL029]
FPLBENBB_00381	1	432	N/A	VFG042144(gb|WP_010883493)	(CPN_RS04405)	433	438	349	0	99	80.787	0.0	724	VFG042144(gb|WP_010883493) (CPN_RS04405) FliI/YscN family ATPase [TTSS (VF0344) - Effector delivery system (VFC0086)] [Chlamydophila pneumoniae CWL029]
FPLBENBB_00382	1	177	N/A	VFG042143(gb|WP_010883494)	(CPN_RS04410)	178	177	107	3	100	59.777	1.83e-71	213	VFG042143(gb|WP_010883494) (CPN_RS04410) hypothetical protein [TTSS (VF0344) - Effector delivery system (VFC0086)] [Chlamydophila pneumoniae CWL029]
FPLBENBB_00383	1	340	N/A	VFG042142(gb|WP_010883495)	(CPN_RS04415)	341	341	184	2	99	53.959	2.19e-120	350	VFG042142(gb|WP_010883495) (CPN_RS04415) type III secretion system protein [TTSS (VF0344) - Effector delivery system (VFC0086)] [Chlamydophila pneumoniae CWL029]
FPLBENBB_00543	41	494	N/A	VFG042141(gb|WP_010883652)	(CPN_RS05260)	497	494	214	21	92	45.923	4.28e-119	358	VFG042141(gb|WP_010883652) (CPN_RS05260) type III secretion system translocon subunit CopD2 [TTSS (VF0344) - Effector delivery system (VFC0086)] [Chlamydophila pneumoniae CWL029]
FPLBENBB_00093	17	249	N/A	VFG045688(gb|WP_002294134)	(cpsA/uppS)	270	250	99	8	93	41.772	2.94e-61	193	VFG045688(gb|WP_002294134) (cpsA/uppS) undecaprenyl diphosphate synthase [Capsule (VF0361) - Immune modulation (VFC0258)] [Enterococcus faecium Aus0004]
FPLBENBB_00094	16	291	N/A	VFG045682(gb|WP_002296531)	(cpsB/cdsA)	266	304	87	25	91	31.071	6.33e-24	98.2	VFG045682(gb|WP_002296531) (cpsB/cdsA) phosphatidate cytidylyltransferase [Capsule (VF0361) - Immune modulation (VFC0258)] [Enterococcus faecium Aus0004]
FPLBENBB_00510	24	296	N/A	VFG002184(gb|WP_002359685)	(cpsG)	817	301	82	24	91	28.772	5.03e-28	113	VFG002184(gb|WP_002359685) (cpsG) MurB family protein [Capsule (VF0361) - Immune modulation (VFC0258)] [Enterococcus faecalis V583]
FPLBENBB_00084	56	153	N/A	VFG050253(gb|NP_219954)	(crpA)	150	154	42	3	64	42.424	5.04e-21	83.2	VFG050253(gb|NP_219954) (crpA) hypothetical protein [TTSS secreted effectors (VF0711) - Effector delivery system (VFC0086)] [Chlamydia trachomatis D/UW-3/CX]
FPLBENBB_00941	9	142	N/A	VFG050221(gb|NP_219508)	(CT_006)	189	151	40	0	89	29.851	3.20e-13	63.9	VFG050221(gb|NP_219508) (CT_006) hypothetical protein [TTSS secreted effectors (VF0711) - Effector delivery system (VFC0086)] [Chlamydia trachomatis D/UW-3/CX]
FPLBENBB_00831	1	148	N/A	VFG050223(gb|NP_219556)	(CT_053)	148	148	117	0	100	79.054	1.04e-84	244	VFG050223(gb|NP_219556) (CT_053) hypothetical protein [TTSS secreted effectors (VF0711) - Effector delivery system (VFC0086)] [Chlamydia trachomatis D/UW-3/CX]
FPLBENBB_00798	1	159	N/A	VFG050224(gb|NP_219586)	(CT_083)	160	160	84	3	99	52.174	1.62e-39	131	VFG050224(gb|NP_219586) (CT_083) hypothetical protein [TTSS secreted effectors (VF0711) - Effector delivery system (VFC0086)] [Chlamydia trachomatis D/UW-3/CX]
FPLBENBB_00729	5	270	N/A	VFG050230(gb|NP_219645)	(CT_142)	285	274	116	20	97	41.429	5.82e-59	189	VFG050230(gb|NP_219645) (CT_142) hypothetical protein [TTSS secreted effectors (VF0711) - Effector delivery system (VFC0086)] [Chlamydia trachomatis D/UW-3/CX]
FPLBENBB_00728	1	284	N/A	VFG050231(gb|NP_219646)	(CT_143)	280	284	121	12	100	42.014	6.43e-61	194	VFG050231(gb|NP_219646) (CT_143) hypothetical protein [TTSS secreted effectors (VF0711) - Effector delivery system (VFC0086)] [Chlamydia trachomatis D/UW-3/CX]
FPLBENBB_00727	1	265	N/A	VFG050232(gb|NP_219647)	(CT_144)	285	269	104	21	99	36.620	2.71e-47	159	VFG050232(gb|NP_219647) (CT_144) hypothetical protein [TTSS secreted effectors (VF0711) - Effector delivery system (VFC0086)] [Chlamydia trachomatis D/UW-3/CX]
FPLBENBB_00662	17	1369	N/A	VFG050233(gb|NP_219650)	(CT_147)	1449	1431	364	130	95	25.688	4.78e-93	330	VFG050233(gb|NP_219650) (CT_147) hypothetical protein [TTSS secreted effectors (VF0711) - Effector delivery system (VFC0086)] [Chlamydia trachomatis D/UW-3/CX]
FPLBENBB_00674	2	247	N/A	VFG050239(gb|NP_219707)	(CT_203)	251	257	192	0	96	78.049	1.57e-142	399	VFG050239(gb|NP_219707) (CT_203) hypothetical protein [TTSS secreted effectors (VF0711) - Effector delivery system (VFC0086)] [Chlamydia trachomatis D/UW-3/CX]
FPLBENBB_00894	5	474	N/A	VFG050247(gb|NP_219793)	(CT_288)	563	554	127	69	85	25.000	1.53e-31	128	VFG050247(gb|NP_219793) (CT_288) hypothetical protein [TTSS secreted effectors (VF0711) - Effector delivery system (VFC0086)] [Chlamydia trachomatis D/UW-3/CX]
FPLBENBB_00008	1	204	N/A	VFG050250(gb|NP_219893)	(CT_383)	243	233	82	12	88	38.863	9.83e-45	149	VFG050250(gb|NP_219893) (CT_383) hypothetical protein [TTSS secreted effectors (VF0711) - Effector delivery system (VFC0086)] [Chlamydia trachomatis D/UW-3/CX]
FPLBENBB_00042	1	295	N/A	VFG050251(gb|NP_219941)	(CT_429)	329	327	257	0	90	87.119	0.0	533	VFG050251(gb|NP_219941) (CT_429) hypothetical protein [TTSS secreted effectors (VF0711) - Effector delivery system (VFC0086)] [Chlamydia trachomatis D/UW-3/CX]
FPLBENBB_00122	19	100	N/A	VFG050255(gb|NP_219986)	(CT_473)	104	105	53	5	78	61.628	1.96e-29	101	VFG050255(gb|NP_219986) (CT_473) hypothetical protein [TTSS secreted effectors (VF0711) - Effector delivery system (VFC0086)] [Chlamydia trachomatis D/UW-3/CX]
FPLBENBB_00131	1	110	N/A	VFG050256(gb|NP_219997)	(CT_483)	121	117	41	4	94	37.273	1.65e-20	79.7	VFG050256(gb|NP_219997) (CT_483) hypothetical protein [TTSS secreted effectors (VF0711) - Effector delivery system (VFC0086)] [Chlamydia trachomatis D/UW-3/CX]
FPLBENBB_00182	32	310	N/A	VFG050257(gb|NP_220044)	(CT_529)	298	318	102	13	88	35.789	2.91e-51	171	VFG050257(gb|NP_220044) (CT_529) hypothetical protein [TTSS secreted effectors (VF0711) - Effector delivery system (VFC0086)] [Chlamydia trachomatis D/UW-3/CX]
FPLBENBB_00204	1	131	N/A	VFG050258(gb|NP_220065)	(CT_550)	141	133	77	5	98	57.037	1.43e-48	152	VFG050258(gb|NP_220065) (CT_550) hypothetical protein [TTSS secreted effectors (VF0711) - Effector delivery system (VFC0086)] [Chlamydia trachomatis D/UW-3/CX]
FPLBENBB_00348	1	145	N/A	VFG050259(gb|NP_220080)	(CT_565)	147	146	91	1	99	62.329	1.31e-60	183	VFG050259(gb|NP_220080) (CT_565) hypothetical protein [TTSS secreted effectors (VF0711) - Effector delivery system (VFC0086)] [Chlamydia trachomatis D/UW-3/CX]
FPLBENBB_00336	1	121	N/A	VFG002135(gb|NP_220092)	(CT_577)	119	121	58	8	100	46.774	2.42e-33	112	VFG002135(gb|NP_220092) (CT_577) hypothetical protein [TTSS secreted effectors (VF0711) - Effector delivery system (VFC0086)] [Chlamydia trachomatis D/UW-3/CX]
FPLBENBB_00305	1	77	N/A	VFG050260(gb|NP_220123)	(CT_606.1)	79	77	49	2	100	63.636	5.44e-26	90.9	VFG050260(gb|NP_220123) (CT_606.1) hypothetical protein [TTSS secreted effectors (VF0711) - Effector delivery system (VFC0086)] [Chlamydia trachomatis D/UW-3/CX]
FPLBENBB_00286	15	257	N/A	VFG050261(gb|NP_220135)	(CT_618)	266	263	73	12	92	29.084	2.61e-17	79.0	VFG050261(gb|NP_220135) (CT_618) hypothetical protein [TTSS secreted effectors (VF0711) - Effector delivery system (VFC0086)] [Chlamydia trachomatis D/UW-3/CX]
FPLBENBB_00261	1	875	N/A	VFG050262(gb|NP_220136)	(CT_619)	877	875	375	30	100	42.088	0.0	647	VFG050262(gb|NP_220136) (CT_619) hypothetical protein [TTSS secreted effectors (VF0711) - Effector delivery system (VFC0086)] [Chlamydia trachomatis D/UW-3/CX]
FPLBENBB_00260	9	829	N/A	VFG050263(gb|NP_220137)	(CT_620)	838	829	387	49	99	45.637	0.0	710	VFG050263(gb|NP_220137) (CT_620) hypothetical protein [TTSS secreted effectors (VF0711) - Effector delivery system (VFC0086)] [Chlamydia trachomatis D/UW-3/CX]
FPLBENBB_00262	84	644	N/A	VFG044459(gb|NP_220139)	(CT_622)	647	645	213	61	87	35.091	6.61e-69	236	VFG044459(gb|NP_220139) (CT_622) type III secreted effector [TTSS secreted effectors (VF0711) - Effector delivery system (VFC0086)] [Chlamydia trachomatis D/UW-3/CX]
FPLBENBB_00259	4	55	N/A	VFG050264(gb|NP_220171)	(CT_652.1)	59	58	37	0	90	71.154	2.42e-21	77.8	VFG050264(gb|NP_220171) (CT_652.1) hypothetical protein [TTSS secreted effectors (VF0711) - Effector delivery system (VFC0086)] [Chlamydia trachomatis D/UW-3/CX]
FPLBENBB_00252	1	96	N/A	VFG050265(gb|NP_220175)	(CT_656)	97	96	56	1	100	57.732	5.73e-39	125	VFG050265(gb|NP_220175) (CT_656) hypothetical protein [TTSS secreted effectors (VF0711) - Effector delivery system (VFC0086)] [Chlamydia trachomatis D/UW-3/CX]
FPLBENBB_00209	3	377	N/A	VFG050266(gb|NP_220214)	(CT_695)	398	382	118	54	98	29.064	6.69e-32	124	VFG050266(gb|NP_220214) (CT_695) hypothetical protein [TTSS secreted effectors (VF0711) - Effector delivery system (VFC0086)] [Chlamydia trachomatis D/UW-3/CX]
FPLBENBB_00375	1	751	N/A	VFG050267(gb|NP_220230)	(CT_711)	767	751	342	35	100	44.072	0.0	582	VFG050267(gb|NP_220230) (CT_711) hypothetical protein [TTSS secreted effectors (VF0711) - Effector delivery system (VFC0086)] [Chlamydia trachomatis D/UW-3/CX]
FPLBENBB_00376	1	383	N/A	VFG050268(gb|NP_220231)	(CT_712)	390	388	233	4	99	60.207	3.75e-167	473	VFG050268(gb|NP_220231) (CT_712) type III secretion system effector protein [TTSS secreted effectors (VF0711) - Effector delivery system (VFC0086)] [Chlamydia trachomatis D/UW-3/CX]
FPLBENBB_00528	1	172	N/A	VFG050271(gb|NP_220369)	(CT_848)	168	172	127	8	100	72.989	2.27e-84	245	VFG050271(gb|NP_220369) (CT_848) hypothetical protein [TTSS secreted effectors (VF0711) - Effector delivery system (VFC0086)] [Chlamydia trachomatis D/UW-3/CX]
FPLBENBB_00529	17	161	N/A	VFG050272(gb|NP_220370)	(CT_849)	159	161	121	0	90	83.448	1.48e-85	248	VFG050272(gb|NP_220370) (CT_849) hypothetical protein [TTSS secreted effectors (VF0711) - Effector delivery system (VFC0086)] [Chlamydia trachomatis D/UW-3/CX]
FPLBENBB_00546	1	476	N/A	VFG002153(gb|NP_220385)	(CT_863)	482	476	218	24	100	44.399	9.49e-111	336	VFG002153(gb|NP_220385) (CT_863) hypothetical protein [TTSS secreted effectors (VF0711) - Effector delivery system (VFC0086)] [Chlamydia trachomatis D/UW-3/CX]
FPLBENBB_00614	1	404	N/A	VFG051476(gb|WP_006344255.1)	(ctad1)	408	405	308	4	99	75.676	0.0	630	VFG051476(gb|WP_006344255.1) (ctad1) Chlamydia SH3 domain containing adhesin and invasin Ctad1 [Ctad1 (VF1348) - Invasion (VFC0083)] [Chlamydophila abortus S26/3]
FPLBENBB_00391	78	657	N/A	VFG031390(gb|NP_215484)	(ctpV)	770	657	186	26	88	31.208	2.89e-73	251	VFG031390(gb|NP_215484) (ctpV) copper-exporting ATPase [Copper exporter (VF0849) - Nutritional/Metabolic factor (VFC0272)] [Mycobacterium tuberculosis H37Rv]
FPLBENBB_00258	3	238	N/A	VFG022453(gb|WP_012393578)	(ddrA)	331	240	81	11	98	34.177	1.36e-35	128	VFG022453(gb|WP_012393578) (ddrA) ATP-binding cassette domain-containing protein [PDIM (VF0309) - Immune modulation (VFC0258)] [Mycobacterium marinum M]
FPLBENBB_00028	1	654	N/A	VFG043573(gb|NP_219906)	(dnaK)	660	655	573	6	99	86.818	0.0	1150	VFG043573(gb|NP_219906) (dnaK) chaperone protein DnaK [Adherence; porin (VF0713) - Adherence (VFC0001)] [Chlamydia trachomatis D/UW-3/CX]
FPLBENBB_00813	8	317	N/A	VFG045614(gb|WP_002286843)	(efaA)	316	320	82	38	97	24.848	3.34e-20	89.0	VFG045614(gb|WP_002286843) (efaA) endocarditis specific antigen [EfaA (VF0354) - Adherence (VFC0001)] [Enterococcus faecium Aus0004]
FPLBENBB_00326	5	421	N/A	VFG005579(gb|WP_000022815)	(eno)	434	423	225	10	99	52.693	3.10e-165	471	VFG005579(gb|WP_000022815) (eno) phosphopyruvate hydratase [Streptococcal enolase (VF1060) - Exoenzyme (VFC0251)] [Streptococcus pneumoniae D39]
FPLBENBB_00450	18	534	N/A	VFG037313(gb|WP_000744364)	(entE)	542	542	125	53	95	23.105	1.13e-26	113	VFG037313(gb|WP_000744364) (entE) non-ribosomal peptide synthetase adenylate-forming enzyme of acinetobactin synthesis [Acinetobactin (VF0467) - Nutritional/Metabolic factor (VFC0272)] [Acinetobacter baumannii 1656-2]
FPLBENBB_00343	1	384	N/A	VFG007093(gb|WP_011078942)	(epsF)	405	391	110	12	98	27.778	4.77e-54	184	VFG007093(gb|WP_011078942) (epsF) type II secretion system inner membrane protein GspF [Eps T2SS (VF0613) - Effector delivery system (VFC0086)] [Vibrio vulnificus CMCP6]
FPLBENBB_00317	13	217	N/A	VFG006288(gb|WP_002216612)	(exbB)	220	232	56	35	88	25.339	5.09e-12	63.2	VFG006288(gb|WP_002216612) (exbB) TonB-system energizer ExbB [Ton system (VF0895) - Nutritional/Metabolic factor (VFC0272)] [Neisseria meningitidis Z2491]
FPLBENBB_00341	256	722	N/A	VFG038272(gb|WP_011704540)	(exeD)	677	756	106	63	62	21.074	4.03e-16	82.4	VFG038272(gb|WP_011704540) (exeD) general secretion pathway protein D [Exe T2SS (VF0478) - Effector delivery system (VFC0086)] [Aeromonas hydrophila subsp. hydrophila ATCC 7966]
FPLBENBB_00184	9	144	N/A	VFG011402(gb|WP_004688426)	(fabZ)	157	154	62	2	88	45.588	1.04e-30	108	VFG011402(gb|WP_004688426) (fabZ) (3R)-hydroxymyristoyl ACP dehydratase [LPS (VF0367) - Immune modulation (VFC0258)] [Brucella suis 1330]
FPLBENBB_00214	14	247	N/A	VFG036559(gb|WP_013449339)	(fbpC)	353	319	67	22	73	28.033	8.44e-22	94.0	VFG036559(gb|WP_013449339) (fbpC) iron(III) ABC transporter, ATP-binding protein [FbpABC (VF0272) - Nutritional/Metabolic factor (VFC0272)] [Neisseria lactamica 020-06]
FPLBENBB_00688	2	207	N/A	VFG036559(gb|WP_013449339)	(fbpC)	353	234	69	10	88	32.093	4.32e-30	114	VFG036559(gb|WP_013449339) (fbpC) iron(III) ABC transporter, ATP-binding protein [FbpABC (VF0272) - Nutritional/Metabolic factor (VFC0272)] [Neisseria lactamica 020-06]
FPLBENBB_00112	33	339	N/A	VFG019826(gb|WP_162471079)	(fleS)	391	353	87	31	87	27.358	9.35e-24	100	VFG019826(gb|WP_162471079) (fleS) two-component sensor [Flagella (VF0273) - Motility (VFC0204)] [Pseudomonas fluorescens SBW25]
FPLBENBB_00821	8	582	N/A	VFG042202(gb|NP_219563)	(flhA)	605	584	302	8	98	52.431	0.0	537	VFG042202(gb|NP_219563) (flhA) FlhA, the flagella homolog of CdsV [TTSS (VF0344) - Effector delivery system (VFC0086)] [Chlamydia trachomatis D/UW-3/CX]
FPLBENBB_00499	38	265	N/A	VFG007591(gb|WP_011262353)	(flhF)	492	285	61	14	80	26.522	1.94e-16	79.0	VFG007591(gb|WP_011262353) (flhF) flagellar biosynthesis protein [Flagella (VF0519) - Motility (VFC0204)] [Vibrio fischeri ES114]
FPLBENBB_00599	16	382	N/A	VFG043297(gb|WP_011860700)	(fliI)	439	438	113	28	84	29.504	3.68e-35	135	VFG043297(gb|WP_011860700) (fliI) flagellar protein export ATPase FliI [Peritrichous flagella (VF0732) - Motility (VFC0204)] [Clostridium difficile 630]
FPLBENBB_00009	32	248	N/A	VFG043047(gb|NP_460907)	(fliY)	266	251	60	9	86	27.149	9.99e-18	80.1	VFG043047(gb|NP_460907) (fliY) cystine ABC transporter substrate-binding protein [Peritrichous flagella (VF0967) - Motility (VFC0204)] [Salmonella enterica subsp. enterica serovar Typhimurium str. LT2]
FPLBENBB_00764	8	247	N/A	VFG038840(gb|WP_005300916)	(flmH)	244	249	116	4	96	48.333	3.59e-78	236	VFG038840(gb|WP_005300916) (flmH) short chain dehydrogenase/reductase family oxidoreductase [Polar flagella (VF0473) - Motility (VFC0204)] [Aeromonas hydrophila ML09-119]
FPLBENBB_00752	7	454	N/A	VFG047663(gb|WP_014715113)	(gadC)	469	469	145	19	96	31.385	3.06e-79	254	VFG047663(gb|WP_014715113) (gadC) glutamate:gamma-aminobutyric acid antiporter family protein [GadC (VF0555) - Nutritional/Metabolic factor (VFC0272)] [Francisella noatunensis subsp. orientalis str. Toba 04]
FPLBENBB_00470	1	473	N/A	VFG050270(gb|NP_220318)	(glgA)	474	477	272	5	99	57.263	0.0	540	VFG050270(gb|NP_220318) (glgA) glycogen synthase [TTSS secreted effectors (VF0711) - Effector delivery system (VFC0086)] [Chlamydia trachomatis D/UW-3/CX]
FPLBENBB_00840	1	657	N/A	VFG050222(gb|NP_219545)	(glgX)	666	660	417	0	99	63.470	0.0	868	VFG050222(gb|NP_219545) (glgX) glycogen hydrolase [TTSS secreted effectors (VF0711) - Effector delivery system (VFC0086)] [Chlamydia trachomatis D/UW-3/CX]
FPLBENBB_00817	2	472	N/A	VFG048851(gb|WP_015958700)	(gndA)	468	481	236	6	98	50.000	9.32e-164	471	VFG048851(gb|WP_015958700) (gndA) NADP-dependent phosphogluconate dehydrogenase [Capsule (VF0560) - Immune modulation (VFC0258)] [Klebsiella pneumoniae subsp. pneumoniae MGH 78578]
FPLBENBB_00426	7	501	N/A	VFG019134(gb|WP_012422966)	(groEL)	540	505	133	24	98	25.725	3.56e-56	196	VFG019134(gb|WP_012422966) (groEL) chaperonin GroEL [GroEL (VF0594) - Adherence (VFC0001)] [Clostridium botulinum B str. Eklund 17B]
FPLBENBB_00639	3	532	N/A	VFG012095(gb|WP_003435012)	(groEL)	542	544	325	2	97	61.321	0.0	639	VFG012095(gb|WP_003435012) (groEL) chaperonin GroEL [GroEL (VF0594) - Adherence (VFC0001)] [Clostridium difficile 630]
FPLBENBB_00308	1	525	N/A	VFG043550(gb|NP_214954)	(groEL2)	540	544	184	5	97	35.048	1.12e-104	324	VFG043550(gb|NP_214954) (groEL2) molecular chaperone GroEL [GroEL (VF0866) - Adherence (VFC0001)] [Mycobacterium tuberculosis H37Rv]
FPLBENBB_00249	1	207	N/A	VFG013607(gb|WP_041604533)	(hemA)	433	339	66	43	61	27.731	3.50e-09	57.8	VFG013607(gb|WP_041604533) (hemA) glutamyl-tRNA reductase [Heme biosynthesis (VF0758) - Nutritional/Metabolic factor (VFC0272)] [Haemophilus somnus 129PT]
FPLBENBB_00277	8	328	N/A	VFG013197(gb|WP_011608705)	(hemB)	340	330	146	3	97	45.201	2.61e-91	276	VFG013197(gb|WP_011608705) (hemB) porphobilinogen synthase [Heme biosynthesis (VF0758) - Nutritional/Metabolic factor (VFC0272)] [Haemophilus somnus 2336]
FPLBENBB_00905	18	193	N/A	VFG013198(gb|WP_011608203)	(hemC)	321	258	57	2	68	32.022	4.87e-20	87.4	VFG013198(gb|WP_011608203) (hemC) hydroxymethylbilane synthase [Heme biosynthesis (VF0758) - Nutritional/Metabolic factor (VFC0272)] [Haemophilus somnus 2336]
FPLBENBB_00417	7	316	N/A	VFG013200(gb|WP_012341396)	(hemE)	354	333	97	12	93	30.124	1.20e-44	155	VFG013200(gb|WP_012341396) (hemE) uroporphyrinogen decarboxylase [Heme biosynthesis (VF0758) - Nutritional/Metabolic factor (VFC0272)] [Haemophilus somnus 2336]
FPLBENBB_00133	6	272	N/A	VFG013615(gb|WP_011272415)	(hemH)	323	328	81	25	81	28.521	3.41e-24	100	VFG013615(gb|WP_011272415) (hemH) ferrochelatase [Heme biosynthesis (VF0758) - Nutritional/Metabolic factor (VFC0272)] [Haemophilus influenzae 86-028NP]
FPLBENBB_00649	4	422	N/A	VFG013618(gb|WP_011609384)	(hemL)	432	434	162	8	97	38.480	1.48e-94	291	VFG013618(gb|WP_011609384) (hemL) glutamate-1-semialdehyde 2,1-aminomutase [Heme biosynthesis (VF0758) - Nutritional/Metabolic factor (VFC0272)] [Haemophilus somnus 129PT]
FPLBENBB_00416	5	442	N/A	VFG013630(gb|WP_011608629)	(hemN)	455	457	160	11	96	36.199	3.83e-97	299	VFG013630(gb|WP_011608629) (hemN) oxygen-independent coproporphyrinogen III oxidase [Heme biosynthesis (VF0758) - Nutritional/Metabolic factor (VFC0272)] [Haemophilus somnus 129PT]
FPLBENBB_00832	6	326	N/A	VFG013626(gb|WP_011272071)	(hemN)	383	373	116	25	86	34.524	6.16e-50	172	VFG013626(gb|WP_011272071) (hemN) radical SAM family heme chaperone HemW [Heme biosynthesis (VF0758) - Nutritional/Metabolic factor (VFC0272)] [Haemophilus influenzae 86-028NP]
FPLBENBB_00651	1	240	N/A	VFG000344(gb|WP_005693820)	(hitC)	356	248	82	14	97	33.607	3.02e-36	131	VFG000344(gb|WP_005693820) (hitC) iron(III) ABC transporter, ATP-binding protein [HitABC (VF0268) - Nutritional/Metabolic factor (VFC0272)] [Haemophilus influenzae Rd KW20]
FPLBENBB_00675	7	232	N/A	VFG013192(gb|WP_012340414)	(hitC)	349	257	77	7	88	33.478	5.34e-33	122	VFG013192(gb|WP_012340414) (hitC) iron(III) ABC transporter, ATP-binding protein [HitABC (VF0268) - Nutritional/Metabolic factor (VFC0272)] [Haemophilus somnus 2336]
FPLBENBB_00676	8	254	N/A	VFG013192(gb|WP_012340414)	(hitC)	349	285	79	21	87	31.600	7.41e-32	120	VFG013192(gb|WP_012340414) (hitC) iron(III) ABC transporter, ATP-binding protein [HitABC (VF0268) - Nutritional/Metabolic factor (VFC0272)] [Haemophilus somnus 2336]
FPLBENBB_00709	5	216	N/A	VFG000344(gb|WP_005693820)	(hitC)	356	228	82	16	93	36.123	2.32e-33	122	VFG000344(gb|WP_005693820) (hitC) iron(III) ABC transporter, ATP-binding protein [HitABC (VF0268) - Nutritional/Metabolic factor (VFC0272)] [Haemophilus influenzae Rd KW20]
FPLBENBB_00845	8	411	N/A	VFG038903(gb|WP_005334094)	(hlyA)	439	412	94	30	98	21.963	8.44e-27	111	VFG038903(gb|WP_005334094) (hlyA) Hemolysin A [Hemolysin HlyA (VF0646) - Exotoxin (VFC0235)] [Aeromonas veronii B565]
FPLBENBB_00846	7	397	N/A	VFG038902(gb|WP_011898555)	(hlyA)	439	404	88	43	97	20.609	3.49e-10	61.2	VFG038902(gb|WP_011898555) (hlyA) Hemolysin A [Hemolysin HlyA (VF0646) - Exotoxin (VFC0235)] [Aeromonas salmonicida subsp. salmonicida A449]
FPLBENBB_00198	35	453	N/A	VFG001089(gb|NP_464364)	(hpt)	461	455	134	35	92	30.455	3.11e-50	177	VFG001089(gb|NP_464364) (hpt) hexose phosphate transport protein [Hpt (VF0264) - Nutritional/Metabolic factor (VFC0272)] [Listeria monocytogenes EGD-e]
FPLBENBB_00609	26	312	N/A	VFG002025(gb|YP_002344527)	(htrB)	295	459	67	36	63	22.559	3.63e-10	60.8	VFG002025(gb|YP_002344527) (htrB) lipid A biosynthesis lauroyl acyltransferase [LOS (VF0326) - Immune modulation (VFC0258)] [Campylobacter jejuni subsp. jejuni NCTC 11168]
FPLBENBB_00113	11	999	N/A	VFG017048(gb|WP_011458398)	(incA)	1012	999	360	34	99	35.468	0.0	555	VFG017048(gb|WP_011458398) (incA) type III secreted inclusion membrane protein A [TTSS secreted effectors (VF0711) - Effector delivery system (VFC0086)] [Chlamydophila felis Fe/C-56]
FPLBENBB_00704	13	275	N/A	VFG017046(gb|WP_011006508)	(incA)	355	326	95	8	81	35.985	3.64e-55	183	VFG017046(gb|WP_011006508) (incA) type III secreted inclusion membrane protein A [TTSS secreted effectors (VF0711) - Effector delivery system (VFC0086)] [Chlamydophila caviae GPIC]
FPLBENBB_00759	15	203	N/A	VFG017057(gb|WP_011006451)	(incB)	198	206	78	14	92	40.625	8.21e-41	137	VFG017057(gb|WP_011006451) (incB) Inclusion Membrane Protein B [TTSS secreted effectors (VF0711) - Effector delivery system (VFC0086)] [Chlamydophila caviae GPIC]
FPLBENBB_00760	1	178	N/A	VFG017067(gb|WP_011006450)	(incC)	186	181	107	5	98	58.470	1.21e-59	184	VFG017067(gb|WP_011006450) (incC) Inclusion Membrane Protein C [TTSS secreted effectors (VF0711) - Effector delivery system (VFC0086)] [Chlamydophila caviae GPIC]
FPLBENBB_00444	20	414	N/A	VFG009135(gb|YP_005360856)	(kasB)	416	416	140	14	95	35.088	2.51e-74	238	VFG009135(gb|YP_005360856) (kasB) 3-oxoacyl-(acyl carrier protein) synthase II [FAS-II (VF0809) - Nutritional/Metabolic factor (VFC0272)] [Mycobacterium tuberculosis RGTB327]
FPLBENBB_00011	4	234	N/A	VFG011414(gb|WP_002964262)	(kdsA)	277	242	67	22	95	26.908	3.17e-07	50.1	VFG011414(gb|WP_002964262) (kdsA) 2-dehydro-3-deoxyphosphooctonate aldolase [LPS (VF0367) - Immune modulation (VFC0258)] [Brucella melitensis bv. 1 str. 16M]
FPLBENBB_00256	4	252	N/A	VFG011414(gb|WP_002964262)	(kdsA)	277	270	121	2	92	48.594	1.50e-71	221	VFG011414(gb|WP_002964262) (kdsA) 2-dehydro-3-deoxyphosphooctonate aldolase [LPS (VF0367) - Immune modulation (VFC0258)] [Brucella melitensis bv. 1 str. 16M]
FPLBENBB_00049	41	319	N/A	VFG013478(gb|WP_005687393)	(kpsF)	311	329	100	6	85	35.842	7.54e-50	168	VFG013478(gb|WP_005687393) (kpsF) KpsF/GutQ family sugar isomerase [LOS (VF0044) - Immune modulation (VFC0258)] [Haemophilus influenzae PittEE]
FPLBENBB_00683	9	247	N/A	VFG050160(gb|WP_000030755)	(kpsU)	246	254	100	4	94	41.667	6.94e-53	171	VFG050160(gb|WP_000030755) (kpsU) 3-deoxy-manno-octulosonate cytidylyltransferase [K1 capsule (VF0239) - Invasion (VFC0083)] [Escherichia coli O45:K1:H7 str. S88]
FPLBENBB_00779	23	225	N/A	VFG006809(gb|WP_011703166)	(lgt)	277	295	71	40	69	31.839	1.18e-15	75.1	VFG006809(gb|WP_011703166) (lgt) prolipoprotein diacylglyceryl transferase [Lipoprotein diacylglyceryl transferase lgt (VF0790) - Post-translational modification (VFC0315)] [Listeria welshimeri serovar 6b str. SLCC5334]
FPLBENBB_00698	28	3093	N/A	VFG034931(gb|WP_001239078)	(lifA/efa1)	3223	3120	1076	170	98	34.509	0.0	1794	VFG034931(gb|WP_001239078) (lifA/efa1) lymphostatin Efa1/LifA [Efa-1/LifA (VF0204) - Effector delivery system (VFC0086)] [Escherichia coli O26:H11 str. 11368]
FPLBENBB_00661	13	659	N/A	VFG043491(gb|WP_001124831)	(ligA)	681	660	215	36	98	32.282	3.49e-103	328	VFG043491(gb|WP_001124831) (ligA) NAD-dependent DNA ligase LigA [LigA (VF1220) - Adherence (VFC0001)] [Leptospira interrogans serovar Lai str. 56601]
FPLBENBB_00151	20	201	N/A	VFG032197(gb|WP_003724853)	(lplA1)	331	235	41	19	77	21.693	8.43e-09	54.7	VFG032197(gb|WP_003724853) (lplA1) lipoate protein ligase [LplA1 (VF0347) - Nutritional/Metabolic factor (VFC0272)] [Listeria monocytogenes J1816]
FPLBENBB_00183	4	258	N/A	VFG013390(gb|WP_005651701)	(lpxA)	262	278	111	2	92	43.359	9.39e-63	198	VFG013390(gb|WP_005651701) (lpxA) UDP-N-acetylglucosamine acyltransferase [LOS (VF0044) - Immune modulation (VFC0258)] [Haemophilus influenzae Rd KW20]
FPLBENBB_00282	63	188	N/A	VFG047265(gb|WP_014715028)	(lpxA/glmU)	454	203	40	27	62	31.250	8.88e-08	51.2	VFG047265(gb|WP_014715028) (lpxA/glmU) UDP-N-acetylglucosamine pyrophosphorylase/glucosamine-1-phosphate N-acetyltransferase [LPS (VF0542) - Immune modulation (VFC0258)] [Francisella noatunensis subsp. orientalis str. Toba 04]
FPLBENBB_00493	173	534	N/A	VFG013384(gb|WP_010869121)	(lpxB)	390	561	120	22	65	32.258	1.59e-42	156	VFG013384(gb|WP_010869121) (lpxB) lipid-A-disaccharide synthase [LOS (VF0044) - Immune modulation (VFC0258)] [Haemophilus influenzae Rd KW20]
FPLBENBB_00185	6	276	N/A	VFG013170(gb|WP_012341458)	(lpxC)	305	280	108	5	97	39.273	2.04e-57	186	VFG013170(gb|WP_012341458) (lpxC) UDP-3-O-(R-3-hydroxymyristoyl)-N-acetylglucosamine deacetylase [LOS (VF0044) - Immune modulation (VFC0258)] [Haemophilus somnus 2336]
FPLBENBB_00770	6	347	N/A	VFG047276(gb|WP_014548830)	(lpxD)	338	364	130	6	94	37.901	3.06e-68	218	VFG047276(gb|WP_014548830) (lpxD) UDP-3-O-[3-hydroxymyristoyl] glucosamine N-acyltransferase [LPS (VF0542) - Immune modulation (VFC0258)] [Francisella cf. tularensis subsp. novicida 3523]
FPLBENBB_00052	30	322	N/A	VFG013247(gb|WP_011608812)	(lpxK)	331	366	94	27	80	31.438	5.27e-38	139	VFG013247(gb|WP_011608812) (lpxK) tetraacyldisaccharide 4'-kinase [LOS (VF0044) - Immune modulation (VFC0258)] [Haemophilus somnus 129PT]
FPLBENBB_00342	15	495	N/A	VFG010811(gb|WP_011213621)	(lspE)	494	497	227	16	97	46.232	4.85e-143	419	VFG010811(gb|WP_011213621) (lspE) general secretion pathway protein E [Lsp T2SS (VF0154) - Effector delivery system (VFC0086)] [Legionella pneumophila str. Paris]
FPLBENBB_00283	69	213	N/A	VFG042127(gb|WP_010913962)	(MAFF_RS25810)	223	218	47	4	67	31.973	1.12e-11	62.0	VFG042127(gb|WP_010913962) (MAFF_RS25810) response regulator transcription factor [T3SS (VF1274) - Effector delivery system (VFC0086)] [Mesorhizobium loti MAFF303099]
FPLBENBB_00901	23	556	N/A	VFG013331(gb|WP_010945346)	(manB/yhxB)	553	602	187	59	89	33.938	3.21e-82	268	VFG013331(gb|WP_010945346) (manB/yhxB) phosphomannomutase [LOS (VF0044) - Immune modulation (VFC0258)] [Haemophilus ducreyi 35000HP]
FPLBENBB_00861	1	157	N/A	VFG049605(gb|WP_011458175)	(mcsc)	157	158	130	0	99	82.803	2.93e-98	279	VFG049605(gb|WP_011458175) (mcsc) T3S chaperone [TTSS (VF0344) - Effector delivery system (VFC0086)] [Chlamydophila felis Fe/C-56]
FPLBENBB_00194	38	241	N/A	VFG001864(gb|WP_011213317)	(mip)	233	254	68	14	80	31.628	8.95e-26	100	VFG001864(gb|WP_011213317) (mip) macrophage infectivity potentiator Mip [Mip (VF0153) - Post-translational modification (VFC0315)] [Legionella pneumophila subsp. pneumophila str. Philadelphia 1]
FPLBENBB_00780	12	148	N/A	VFG050225(gb|NP_219604)	(mrcA)	153	148	51	0	93	37.226	1.15e-20	82.4	VFG050225(gb|NP_219604) (mrcA) inclusion membrane protein MrcA [TTSS secreted effectors (VF0711) - Effector delivery system (VFC0086)] [Chlamydia trachomatis D/UW-3/CX]
FPLBENBB_00495	5	447	N/A	VFG013515(gb|WP_011961967)	(mrsA/glmM)	445	457	213	9	97	47.865	2.58e-125	371	VFG013515(gb|WP_011961967) (mrsA/glmM) phosphoglucosamine mutase [Exopolysaccharide (VF0755) - Immune modulation (VFC0258)] [Haemophilus influenzae PittEE]
FPLBENBB_00865	117	620	N/A	VFG013253(gb|WP_011609176)	(msbA)	582	652	159	22	77	30.695	1.85e-73	247	VFG013253(gb|WP_011609176) (msbA) lipid transporter ATP-binding/permease [LOS (VF0044) - Immune modulation (VFC0258)] [Haemophilus somnus 129PT]
FPLBENBB_00502	50	484	N/A	VFG014961(gb|WP_003245464)	(mucD)	474	487	173	25	89	38.359	3.27e-92	288	VFG014961(gb|WP_003245464) (mucD) serine protease MucD precursor [Alginate (VF0091) - Biofilm (VFC0271)] [Pseudomonas mendocina ymp]
FPLBENBB_00152	2	133	N/A	VFG031486(gb|WP_009955946)	(ndk)	136	143	61	1	92	45.865	1.23e-34	117	VFG031486(gb|WP_009955946) (ndk) nucleoside-diphosphate kinase [Nucleoside diphosphate kinase (VF0851) - Immune modulation (VFC0258)] [Mycobacterium intracellulare ATCC 13950]
FPLBENBB_00402	3	213	N/A	VFG049658(gb|WP_011097381)	(NUE)	220	213	175	0	99	82.938	3.61e-135	377	VFG049658(gb|WP_011097381) (NUE) SET domain-containing protein-lysine N-methyltransferase [TTSS secreted effectors (VF0711) - Effector delivery system (VFC0086)] [Chlamydophila abortus S26/3]
FPLBENBB_00085	1	552	N/A	VFG051455(gb|WP_011458368.1)	(omcB)	558	552	483	6	100	86.559	0.0	1004	VFG051455(gb|WP_011458368.1) (omcB) outer membrane protein OmcB [OmcB (VF1347) - Adherence (VFC0001)] [Chlamydophila felis Fe/C-56]
FPLBENBB_00768	6	762	N/A	VFG016675(gb|WP_005766757)	(omp89)	798	788	192	93	96	23.792	7.96e-36	145	VFG016675(gb|WP_005766757) (omp89) outer membrane protein assembly factor BamA [Omp89 (VF0676) - Adherence (VFC0001)] [Bartonella bacilliformis KC583]
FPLBENBB_00226	1	390	N/A	VFG051466(gb|WP_011458503.1)	(ompA)	392	390	303	4	100	77.099	0.0	624	VFG051466(gb|WP_011458503.1) (ompA) outer membrane protein OmpA [MOMP (VF1349) - Adherence (VFC0001)] [Chlamydophila felis Fe/C-56]
FPLBENBB_00377	5	344	N/A	VFG051465(gb|WP_011006020.1)	(ompA)	389	344	89	97	99	21.550	6.19e-09	56.6	VFG051465(gb|WP_011006020.1) (ompA) outer membrane protein OmpA [MOMP (VF1349) - Adherence (VFC0001)] [Chlamydophila caviae GPIC]
FPLBENBB_00679	88	532	N/A	VFG032254(gb|WP_014093517)	(oppA)	559	532	126	47	84	26.471	3.30e-38	147	VFG032254(gb|WP_014093517) (oppA) peptide ABC transporter substrate-binding protein [Oligopeptide-binding protein oppA (VF0786) - Nutritional/Metabolic factor (VFC0272)] [Listeria ivanovii subsp. ivanovii PAM 55]
FPLBENBB_00712	55	517	N/A	VFG006785(gb|WP_011702965)	(oppA)	559	527	129	47	88	26.113	3.07e-41	155	VFG006785(gb|WP_011702965) (oppA) peptide ABC transporter substrate-binding protein [Oligopeptide-binding protein oppA (VF0786) - Nutritional/Metabolic factor (VFC0272)] [Listeria welshimeri serovar 6b str. SLCC5334]
FPLBENBB_00306	2	194	N/A	VFG013265(gb|WP_005694045)	(orfM)	195	206	75	3	94	38.660	9.60e-34	119	VFG013265(gb|WP_005694045) (orfM) deoxyribonucleotide triphosphate pyrophosphatase [LOS (VF0044) - Immune modulation (VFC0258)] [Haemophilus influenzae Rd KW20]
FPLBENBB_00205	29	302	N/A	VFG038249(gb|WP_003384760)	(pbpG)	348	431	78	28	64	28.364	1.40e-09	59.3	VFG038249(gb|WP_003384760) (pbpG) D-alanyl-D-alanine endopeptidase PBP7/8 [PbpG (VF0468) - Immune modulation (VFC0258)] [Acinetobacter baumannii ACICU]
FPLBENBB_00222	2	251	N/A	VFG016108(gb|WP_011061774)	(pchI)	588	257	73	28	97	28.516	1.38e-13	69.7	VFG016108(gb|WP_011061774) (pchI) ABC transporter ATP-binding protein [Pyochelin (VF0095) - Nutritional/Metabolic factor (VFC0272)] [Pseudomonas fluorescens Pf-5]
FPLBENBB_00773	12	327	N/A	VFG016499(gb|WP_011206101)	(pdhB)	334	328	136	5	96	42.500	4.70e-83	254	VFG016499(gb|WP_011206101) (pdhB) alpha-ketoacid dehydrogenase subunit beta [PDH-B (VF0878) - Adherence (VFC0001)] [Mycoplasma hyopneumoniae 232]
FPLBENBB_00550	35	505	N/A	VFG013535(gb|WP_011609092)	(pgi)	549	528	181	54	89	35.630	6.56e-87	278	VFG013535(gb|WP_011609092) (pgi) glucose-6-phosphate isomerase [Exopolysaccharide (VF0755) - Immune modulation (VFC0258)] [Haemophilus somnus 129PT]
FPLBENBB_00114	5	372	N/A	VFG019760(gb|WP_012722471)	(pilR)	465	386	169	2	95	45.676	1.42e-116	347	VFG019760(gb|WP_012722471) (pilR) two-component response regulator PilR [Type IV pili (VF0082) - Adherence (VFC0001)] [Pseudomonas fluorescens SBW25]
FPLBENBB_00238	1	500	N/A	VFG016987(gb|WP_011458511)	(pkn5)	501	500	308	1	100	61.477	0.0	637	VFG016987(gb|WP_011458511) (pkn5) serine/threonine protein kinase [TTSS (VF0344) - Effector delivery system (VFC0086)] [Chlamydophila felis Fe/C-56]
FPLBENBB_00158	1	332	N/A	VFG005356(gb|WP_000260666)	(plr/gapA)	335	335	158	10	99	47.024	6.57e-101	300	VFG005356(gb|WP_000260666) (plr/gapA) type I glyceraldehyde-3-phosphate dehydrogenase [Streptococcal plasmin receptor/GAPDH (VF1042) - Adherence (VFC0001)] [Streptococcus pneumoniae D39]
FPLBENBB_00062	1	932	N/A	VFG051295(gb|WP_011458350.1)	(pmpA)	937	932	644	5	100	68.730	0.0	1338	VFG051295(gb|WP_011458350.1) (pmpA) polymorphic membrane protein PmpA [Pmps (VF1346) - Adherence (VFC0001)] [Chlamydophila felis Fe/C-56]
FPLBENBB_00063	1	1758	N/A	VFG051307(gb|WP_011458351.1)	(pmpB)	1873	1758	1086	179	100	57.008	0.0	1953	VFG051307(gb|WP_011458351.1) (pmpB) polymorphic membrane protein PmpB [Pmps (VF1346) - Adherence (VFC0001)] [Chlamydophila felis Fe/C-56]
FPLBENBB_00486	1	1554	N/A	VFG051323(gb|WP_011457763.1)	(pmpD)	1536	1554	874	108	100	54.659	0.0	1652	VFG051323(gb|WP_011457763.1) (pmpD) polymorphic membrane protein PmpD [Pmps (VF1346) - Adherence (VFC0001)] [Chlamydophila felis Fe/C-56]
FPLBENBB_00958	2	324	N/A	VFG051337(gb|WP_011006241.1)	(pmpE)	941	337	204	9	96	62.195	8.02e-135	406	VFG051337(gb|WP_011006241.1) (pmpE) polymorphic membrane protein PmpE [Pmps (VF1346) - Adherence (VFC0001)] [Chlamydophila caviae GPIC]
FPLBENBB_00064	1	308	N/A	VFG051387(gb|WP_011458272.1)	(pmpG)	866	308	227	0	100	73.701	2.57e-172	499	VFG051387(gb|WP_011458272.1) (pmpG) polymorphic membrane protein PmpG [Pmps (VF1346) - Adherence (VFC0001)] [Chlamydophila felis Fe/C-56]
FPLBENBB_00065	3	494	N/A	VFG051380(gb|WP_011006251.1)	(pmpG)	942	494	294	36	99	56.214	0.0	565	VFG051380(gb|WP_011006251.1) (pmpG) polymorphic membrane protein PmpG [Pmps (VF1346) - Adherence (VFC0001)] [Chlamydophila caviae GPIC]
FPLBENBB_00654	1	308	N/A	VFG051387(gb|WP_011458272.1)	(pmpG)	866	308	228	0	100	74.026	8.36e-173	500	VFG051387(gb|WP_011458272.1) (pmpG) polymorphic membrane protein PmpG [Pmps (VF1346) - Adherence (VFC0001)] [Chlamydophila felis Fe/C-56]
FPLBENBB_00655	16	505	N/A	VFG051380(gb|WP_011006251.1)	(pmpG)	942	505	276	38	97	52.772	0.0	535	VFG051380(gb|WP_011006251.1) (pmpG) polymorphic membrane protein PmpG [Pmps (VF1346) - Adherence (VFC0001)] [Chlamydophila caviae GPIC]
FPLBENBB_00856	1	308	N/A	VFG051387(gb|WP_011458272.1)	(pmpG)	866	308	228	0	100	74.026	8.36e-173	500	VFG051387(gb|WP_011458272.1) (pmpG) polymorphic membrane protein PmpG [Pmps (VF1346) - Adherence (VFC0001)] [Chlamydophila felis Fe/C-56]
FPLBENBB_00857	1	501	N/A	VFG051380(gb|WP_011006251.1)	(pmpG)	942	513	288	15	98	56.917	0.0	543	VFG051380(gb|WP_011006251.1) (pmpG) polymorphic membrane protein PmpG [Pmps (VF1346) - Adherence (VFC0001)] [Chlamydophila caviae GPIC]
FPLBENBB_00947	202	1292	N/A	VFG051383(gb|WP_083747995.1)	(pmpG)	1182	1292	542	232	84	43.887	0.0	909	VFG051383(gb|WP_083747995.1) (pmpG) polymorphic membrane protein PmpG [Pmps (VF1346) - Adherence (VFC0001)] [Chlamydophila caviae GPIC]
FPLBENBB_00948	1	975	N/A	VFG051385(gb|WP_011458280.1)	(pmpG)	988	975	562	37	100	56.200	0.0	1114	VFG051385(gb|WP_011458280.1) (pmpG) polymorphic membrane protein PmpG [Pmps (VF1346) - Adherence (VFC0001)] [Chlamydophila felis Fe/C-56]
FPLBENBB_00949	1	989	N/A	VFG051438(gb|WP_011006246.1)	(pmpH)	981	989	541	12	100	54.591	0.0	1062	VFG051438(gb|WP_011006246.1) (pmpH) polymorphic membrane protein PmpH [Pmps (VF1346) - Adherence (VFC0001)] [Chlamydophila caviae GPIC]
FPLBENBB_00765	4	281	N/A	VFG022433(gb|WP_013829143)	(ppsE)	1468	308	86	33	90	29.352	1.37e-28	115	VFG022433(gb|WP_013829143) (ppsE) acyltransferase domain-containing protein [PDIM (VF0309) - Immune modulation (VFC0258)] [Mycobacterium sp. JDM601]
FPLBENBB_00067	22	235	N/A	VFG005810(gb|WP_011836396)	(psaA)	309	279	58	16	77	25.439	1.71e-14	72.0	VFG005810(gb|WP_011836396) (psaA) manganese ABC transporter, manganese-binding adhesion liprotein [PsaA (VF0151) - Nutritional/Metabolic factor (VFC0272)] [Streptococcus sanguinis SK36]
FPLBENBB_00741	75	272	N/A	VFG015992(gb|WP_011062368)	(pvdM)	457	323	51	34	61	23.502	1.69e-08	55.5	VFG015992(gb|WP_011062368) (pvdM) dipeptidase precursor [Pyoverdine (VF0094) - Nutritional/Metabolic factor (VFC0272)] [Pseudomonas fluorescens Pf-5]
FPLBENBB_00220	89	398	N/A	VFG016002(gb|WP_011534367)	(pvdN)	425	414	74	38	75	22.840	2.39e-07	52.4	VFG016002(gb|WP_011534367) (pvdN) pyoverdine biosynthesis protein PvdN [Pyoverdine (VF0094) - Nutritional/Metabolic factor (VFC0272)] [Pseudomonas entomophila L48]
FPLBENBB_00703	7	226	N/A	VFG046604(gb|WP_012280804)	(rpe)	222	231	83	5	95	37.557	1.39e-46	154	VFG046604(gb|WP_012280804) (rpe) ribulose-phosphate 3-epimerase [Capsule (VF0543) - Immune modulation (VFC0258)] [Francisella philomiragia subsp. philomiragia ATCC 25017]
FPLBENBB_00302	38	419	N/A	VFG042736(gb|NP_253152)	(rpoN)	497	424	105	21	90	26.515	7.95e-35	134	VFG042736(gb|NP_253152) (rpoN) RNA polymerase factor sigma-54 [Type IV pili (VF0082) - Adherence (VFC0001)] [Pseudomonas aeruginosa PAO1]
FPLBENBB_00793	1	146	N/A	VFG016845(gb|WP_011097076)	(scc1)	146	146	126	0	100	86.301	3.30e-94	268	VFG016845(gb|WP_011097076) (scc1) chaperone for CopN [TTSS (VF0344) - Effector delivery system (VFC0086)] [Chlamydophila abortus S26/3]
FPLBENBB_00337	1	201	N/A	VFG016937(gb|WP_011457619)	(scc2)	227	230	174	0	87	86.567	2.15e-131	369	VFG016937(gb|WP_011457619) (scc2) chaperone for CopD [TTSS (VF0344) - Effector delivery system (VFC0086)] [Chlamydophila felis Fe/C-56]
FPLBENBB_00545	3	173	N/A	VFG017027(gb|WP_011457829)	(scc3)	172	173	139	0	99	81.287	9.87e-103	292	VFG017027(gb|WP_011457829) (scc3) chaperone [TTSS (VF0344) - Effector delivery system (VFC0086)] [Chlamydophila felis Fe/C-56]
FPLBENBB_00248	1	132	N/A	VFG049574(gb|WP_011006002)	(scc4)	134	132	114	0	100	86.364	1.46e-81	235	VFG049574(gb|WP_011006002) (scc4) chaperone for CopN [TTSS (VF0344) - Effector delivery system (VFC0086)] [Chlamydophila caviae GPIC]
FPLBENBB_00812	24	237	N/A	VFG012576(gb|WP_000983716)	(sitB)	275	259	87	2	83	40.278	3.06e-54	176	VFG012576(gb|WP_000983716) (sitB) iron/manganese ABC transporter ATP-binding protein SitB [Iron/manganese transport (VF1116) - Nutritional/Metabolic factor (VFC0272)] [Escherichia coli CFT073]
FPLBENBB_00069	11	288	N/A	VFG012590(gb|WP_000968139)	(sitD)	285	292	72	12	95	25.806	1.70e-16	77.8	VFG012590(gb|WP_000968139) (sitD) iron/manganese ABC transporter permease subunit SitD [Iron/manganese transport (VF1116) - Nutritional/Metabolic factor (VFC0272)] [Escherichia coli APEC O1]
FPLBENBB_00810	42	243	N/A	VFG013057(gb|WP_000968135)	(sitD)	285	325	58	11	62	28.571	2.14e-13	69.3	VFG013057(gb|WP_000968135) (sitD) iron/manganese ABC transporter permease subunit SitD [Ferrous iron transport (VF0985) - Nutritional/Metabolic factor (VFC0272)] [Shigella dysenteriae Sd197]
FPLBENBB_00839	1	166	N/A	VFG049593(gb|WP_006344044)	(slc1)	166	166	162	0	100	97.590	9.60e-123	342	VFG049593(gb|WP_006344044) (slc1) T3S chaperone for TARP, CT875 [TTSS (VF0344) - Effector delivery system (VFC0086)] [Chlamydophila abortus S26/3]
FPLBENBB_00429	52	262	N/A	VFG005841(gb|WP_002262748)	(SMU_RS01255)	386	348	66	35	61	29.464	1.40e-12	67.8	VFG005841(gb|WP_002262748) (SMU_RS01255) rhamnose-glucose polysaccharide biosynthesis protein RgpB [Capsule (VF0144) - Immune modulation (VFC0258)] [Streptococcus mutans UA159]
FPLBENBB_00900	5	204	N/A	VFG009706(gb|WP_011562419)	(sodA)	207	204	87	4	98	43.500	1.23e-52	167	VFG009706(gb|WP_011562419) (sodA) superoxide dismutase [SodA (VF0304) - Stress survival (VFC0282)] [Mycobacterium sp. JLS]
FPLBENBB_00848	13	246	N/A	VFG032387(gb|WP_003748418)	(stp)	252	249	90	6	94	37.975	9.71e-41	140	VFG032387(gb|WP_003748418) (stp) Stp1/IreP family PP2C-type Ser/Thr phosphatase [Serine-threonine phosphatase stp (VF0787) - Post-translational modification (VFC0315)] [Listeria seeligeri serovar 1/2b str. SLCC3954]
FPLBENBB_00215	8	312	N/A	VFG030679(gb|WP_011730288)	(sugC)	406	331	82	17	92	26.885	1.90e-28	113	VFG030679(gb|WP_011730288) (sugC) sn-glycerol-3-phosphate ABC transporter ATP-binding protein UgpC [Trehalose-recycling ABC transporter (VF0842) - Nutritional/Metabolic factor (VFC0272)] [Mycobacterium smegmatis str. MC2 155]
FPLBENBB_00099	1	881	N/A	VFG017037(gb|WP_011458384)	(tarp)	912	882	430	113	99	45.455	0.0	638	VFG017037(gb|WP_011458384) (tarp) Type III secretion system translocated actin-recruiting protein [TTSS secreted effectors (VF0711) - Effector delivery system (VFC0086)] [Chlamydophila felis Fe/C-56]
FPLBENBB_00370	44	330	N/A	VFG005552(gb|WP_011837486)	(tig/ropA)	427	439	78	27	65	25.828	2.82e-09	58.5	VFG005552(gb|WP_011837486) (tig/ropA) trigger factor [Trigger factor (VF1056) - Stress survival (VFC0282)] [Streptococcus sanguinis SK36]
FPLBENBB_00035	123	377	N/A	VFG040669(gb|WP_012151505)	(tlyC)	302	378	86	11	67	32.700	1.48e-29	115	VFG040669(gb|WP_012151505) (tlyC) hemolysin C [TlyC (VF0489) - Exoenzyme (VFC0251)] [Rickettsia bellii OSU 85-389]
FPLBENBB_00583	1	393	N/A	VFG046474(gb|WP_014714676)	(tufA)	394	394	274	4	99	69.367	0.0	561	VFG046474(gb|WP_014714676) (tufA) elongation factor Tu [EF-Tu (VF0460) - Adherence (VFC0001)] [Francisella noatunensis subsp. orientalis str. Toba 04]
FPLBENBB_00666	21	421	N/A	VFG000141(gb|NP_253675)	(waaA)	425	437	123	24	92	29.710	9.11e-42	152	VFG000141(gb|NP_253675) (waaA) lipopolysaccharide core biosynthesis protein WaaP [LPS (VF0085) - Immune modulation (VFC0258)] [Pseudomonas aeruginosa PAO1]
FPLBENBB_00710	27	212	N/A	VFG002901(gb|WP_002209736)	(YPA_RS10790)	228	216	53	12	86	26.768	9.22e-23	91.7	VFG002901(gb|WP_002209736) (YPA_RS10790) histidine ABC transporter permease HisQ [O-antigen (VF0392) - Immune modulation (VFC0258)] [Yersinia pestis Antiqua]
FPLBENBB_00410	36	356	N/A	VFG002705(gb|WP_002208598)	(YPO_RS16520)	329	431	77	70	74	23.620	8.63e-13	68.9	VFG002705(gb|WP_002208598) (YPO_RS16520) CDP-6-deoxy-delta-3,4-glucoseen reductase [O-antigen (VF0392) - Immune modulation (VFC0258)] [Yersinia pestis CO92]
FPLBENBB_00403	1	258	N/A	VFG050269(gb|NP_220257)	(yycJ)	262	263	172	0	98	66.667	1.52e-131	372	VFG050269(gb|NP_220257) (yycJ) Zn-dependent hydrolase [TTSS secreted effectors (VF0711) - Effector delivery system (VFC0086)] [Chlamydia trachomatis D/UW-3/CX]
FPLBENBB_00210	139	373	N/A	EGF85279.1	SINC	502	373	87	5	63	36.709	2.34e-45	162	EGF85279.1 SINC hypothetical protein G5Q_0070 [Chlamydia psittaci Cal10]

## Sheet: 19-530_1
qseqid	qstart	qend	sstrand	sacc	gene	slen	qlen	nident	gaps	qcovhsp	pident	evalue	bitscore	stitle
CKLLGABF_00055	19	209	N/A	VFG035923(gb|WP_000621745)	(aatC)	209	223	75	11	86	38.462	8.48e-32	115	VFG035923(gb|WP_000621745) (aatC) ATP-binding protein AatC [Dispersin (VF0215) - Others (VFC0346)] [Escherichia coli O44:H18 042]
CKLLGABF_00015	7	72	N/A	VFG011430(gb|WP_002963616)	(acpXL)	78	79	35	0	84	53.030	1.78e-18	72.0	VFG011430(gb|WP_002963616) (acpXL) acyl carrier protein [LPS (VF0367) - Immune modulation (VFC0258)] [Brucella melitensis bv. 1 str. 16M]
CKLLGABF_00446	6	243	N/A	VFG038723(gb|WP_011705294)	(AHML_RS07540)	264	254	73	12	94	29.675	2.35e-18	81.6	VFG038723(gb|WP_011705294) (AHML_RS07540) CobQ/CobB/MinD/ParA family protein [Polar flagella (VF0473) - Motility (VFC0204)] [Aeromonas hydrophila ML09-119]
CKLLGABF_00467	1	185	N/A	VFG009680(gb|WP_011730169)	(ahpC)	195	196	66	20	94	33.503	2.27e-32	115	VFG009680(gb|WP_011730169) (ahpC) peroxiredoxin [AhpC (VF0306) - Stress survival (VFC0282)] [Mycobacterium smegmatis str. MC2 155]
CKLLGABF_00951	1	234	N/A	VFG038725(gb|WP_005353663)	(B565_RS05765)	264	260	57	21	90	22.984	5.88e-13	66.6	VFG038725(gb|WP_005353663) (B565_RS05765) CobQ/CobB/MinD/ParA family protein [Polar flagella (VF0473) - Motility (VFC0204)] [Aeromonas veronii B565]
CKLLGABF_00671	1	212	N/A	VFG000688(gb|AAP42181)	(bcs1')	474	212	68	34	100	28.452	2.96e-13	67.8	VFG000688(gb|AAP42181) (bcs1') Bcs1' [Capsule (VF0043) - Immune modulation (VFC0258)] [Haemophilus influenzae str. 1007]
CKLLGABF_00214	13	403	N/A	VFG047529(gb|WP_003029409)	(bioA)	428	426	136	31	92	33.010	2.54e-76	243	VFG047529(gb|WP_003029409) (bioA) adenosylmethionine-8-amino-7-oxononanoate aminotransferase [Biotin synthesis (VF0552) - Nutritional/Metabolic factor (VFC0272)] [Francisella tularensis subsp. tularensis SCHU S4]
CKLLGABF_00211	7	311	N/A	VFG047506(gb|WP_012281076)	(bioB)	313	331	156	5	92	50.649	1.30e-101	301	VFG047506(gb|WP_012281076) (bioB) biotin synthase [Biotin synthesis (VF0552) - Nutritional/Metabolic factor (VFC0272)] [Francisella philomiragia subsp. philomiragia ATCC 25017]
CKLLGABF_00213	5	189	N/A	VFG047456(gb|WP_003016414)	(bioD)	219	203	60	33	91	27.907	3.58e-10	57.4	VFG047456(gb|WP_003016414) (bioD) dethiobiotin synthetase [Biotin synthesis (VF0552) - Nutritional/Metabolic factor (VFC0272)] [Francisella tularensis subsp. holarctica FTNF002-00]
CKLLGABF_00212	8	372	N/A	VFG047495(gb|WP_003020974)	(bioF)	375	390	122	25	94	32.533	9.91e-54	182	VFG047495(gb|WP_003020974) (bioF) 8-amino-7-oxononanoate synthase [Biotin synthesis (VF0552) - Nutritional/Metabolic factor (VFC0272)] [Francisella tularensis subsp. tularensis SCHU S4]
CKLLGABF_00328	4	336	N/A	VFG047500(gb|WP_014549693)	(bioF)	375	362	91	40	92	25.926	1.00e-23	100	VFG047500(gb|WP_014549693) (bioF) 8-amino-7-oxononanoate synthase [Biotin synthesis (VF0552) - Nutritional/Metabolic factor (VFC0272)] [Francisella cf. novicida Fx1]
CKLLGABF_00389	31	181	N/A	VFG047451(gb|WP_014549690)	(birA)	320	190	52	23	79	31.707	3.02e-10	58.2	VFG047451(gb|WP_014549690) (birA) biotin--[acetyl-CoA-carboxylase] ligase [Biotin synthesis (VF0552) - Nutritional/Metabolic factor (VFC0272)] [Francisella cf. novicida Fx1]
CKLLGABF_00928	1	545	N/A	VFG049675(gb|WP_011097070)	(CAB_RS02275)	579	580	311	6	94	56.752	0.0	558	VFG049675(gb|WP_011097070) (CAB_RS02275) hypothetical protein [TTSS secreted effectors (VF0711) - Effector delivery system (VFC0086)] [Chlamydophila abortus S26/3]
CKLLGABF_00251	1	174	N/A	VFG017005(gb|WP_011097294)	(CAB_RS03740)	176	174	147	2	100	83.523	9.52e-90	259	VFG017005(gb|WP_011097294) (CAB_RS03740) Type III secretion system effector [TTSS secreted effectors (VF0711) - Effector delivery system (VFC0086)] [Chlamydophila abortus S26/3]
CKLLGABF_00448	1	183	N/A	VFG049583(gb|WP_006344529)	(CAB_RS04770)	184	185	168	0	99	91.803	1.46e-124	348	VFG049583(gb|WP_006344529) (CAB_RS04770) type III secreted effector, putative [TTSS (VF0344) - Effector delivery system (VFC0086)] [Chlamydophila abortus S26/3]
CKLLGABF_00677	1	236	N/A	VFG039536(gb|NP_820549)	(CBU_1566)	244	238	91	2	99	38.397	9.48e-50	162	VFG039536(gb|NP_820549) (CBU_1566) Coxiella Dot/Icm type IVB secretion system translocated effector [T4SS secreted effectors (VF0696) - Effector delivery system (VFC0086)] [Coxiella burnetii RSA 493]
CKLLGABF_00540	1	905	N/A	VFG016995(gb|WP_011096786)	(cdsC)	908	905	774	15	100	84.683	0.0	1555	VFG016995(gb|WP_011096786) (cdsC) Type III secretion system protein CdsC [TTSS (VF0344) - Effector delivery system (VFC0086)] [Chlamydophila abortus S26/3]
CKLLGABF_00530	1	815	N/A	VFG049502(gb|WP_011006003)	(cdsD)	825	815	575	22	100	69.194	0.0	1103	VFG049502(gb|WP_011006003) (cdsD) Type III secretion system inner membrane ring complex protein CdsD [TTSS (VF0344) - Effector delivery system (VFC0086)] [Chlamydophila caviae GPIC]
CKLLGABF_00531	1	83	N/A	VFG049513(gb|WP_011458519)	(cdsE)	83	83	71	0	100	85.542	2.11e-46	142	VFG049513(gb|WP_011458519) (cdsE) Type III secretion system protein CdsE [TTSS (VF0344) - Effector delivery system (VFC0086)] [Chlamydophila felis Fe/C-56]
CKLLGABF_00532	1	86	N/A	VFG049522(gb|WP_011006005)	(cdsF)	86	86	83	0	100	96.512	1.51e-57	171	VFG049522(gb|WP_011006005) (cdsF) Type III secretion system needle-filament protein CdsF [TTSS (VF0344) - Effector delivery system (VFC0086)] [Chlamydophila caviae GPIC]
CKLLGABF_00533	1	149	N/A	VFG049532(gb|WP_011006006)	(cdsG)	149	149	141	0	100	94.631	4.25e-102	288	VFG049532(gb|WP_011006006) (cdsG) Type III secretion system protein CdsG [TTSS (VF0344) - Effector delivery system (VFC0086)] [Chlamydophila caviae GPIC]
CKLLGABF_00423	1	326	N/A	VFG016887(gb|WP_011457636)	(cdsJ)	330	326	279	6	100	84.290	0.0	535	VFG016887(gb|WP_011457636) (cdsJ) Type III secretion system inner membrane ring complex protein CdsJ [TTSS (VF0344) - Effector delivery system (VFC0086)] [Chlamydophila felis Fe/C-56]
CKLLGABF_00425	1	225	N/A	VFG016896(gb|WP_011006889)	(cdsL)	229	229	174	0	98	77.333	5.85e-126	355	VFG016896(gb|WP_011006889) (cdsL) type III secretion translocase [TTSS (VF0344) - Effector delivery system (VFC0086)] [Chlamydophila caviae GPIC]
CKLLGABF_00535	1	442	N/A	VFG016966(gb|WP_011006008)	(cdsN)	442	442	425	0	100	96.154	0.0	860	VFG016966(gb|WP_011006008) (cdsN) Type III secretion system ATPase [TTSS (VF0344) - Effector delivery system (VFC0086)] [Chlamydophila caviae GPIC]
CKLLGABF_00536	1	170	N/A	VFG049542(gb|WP_011006009)	(cdsO)	172	172	157	0	99	92.353	9.66e-108	305	VFG049542(gb|WP_011006009) (cdsO) Type III secretion system protein CdsO, YscO homolog [TTSS (VF0344) - Effector delivery system (VFC0086)] [Chlamydophila caviae GPIC]
CKLLGABF_00537	1	280	N/A	VFG049552(gb|WP_011006010)	(cdsP)	282	280	177	8	100	62.105	6.08e-118	339	VFG049552(gb|WP_011006010) (cdsP) Type III secretion system protein CdsP, YscP homolog [TTSS (VF0344) - Effector delivery system (VFC0086)] [Chlamydophila caviae GPIC]
CKLLGABF_00538	1	371	N/A	VFG016977(gb|WP_011458512)	(cdsQ)	371	371	281	0	100	75.741	0.0	595	VFG016977(gb|WP_011458512) (cdsQ) Type III secretion system C-ring protein CdsQ [TTSS (VF0344) - Effector delivery system (VFC0086)] [Chlamydophila felis Fe/C-56]
CKLLGABF_00426	1	303	N/A	VFG016907(gb|WP_011457633)	(cdsR)	305	303	264	2	100	86.557	0.0	529	VFG016907(gb|WP_011457633) (cdsR) type III secretion protein [TTSS (VF0344) - Effector delivery system (VFC0086)] [Chlamydophila felis Fe/C-56]
CKLLGABF_00427	1	94	N/A	VFG016915(gb|WP_006343598)	(cdsS)	94	94	90	0	100	95.745	2.56e-59	176	VFG016915(gb|WP_006343598) (cdsS) Yop proteins translocation protein S [TTSS (VF0344) - Effector delivery system (VFC0086)] [Chlamydophila abortus S26/3]
CKLLGABF_00428	1	286	N/A	VFG016927(gb|WP_011457631)	(cdsT)	289	290	249	0	99	87.063	0.0	499	VFG016927(gb|WP_011457631) (cdsT) Yop proteins translocation protein T [TTSS (VF0344) - Effector delivery system (VFC0086)] [Chlamydophila felis Fe/C-56]
CKLLGABF_00937	1	360	N/A	VFG016877(gb|WP_011458099)	(cdsU)	360	360	333	0	100	92.500	0.0	685	VFG016877(gb|WP_011458099) (cdsU) Type III secretion protein CdsU [TTSS (VF0344) - Effector delivery system (VFC0086)] [Chlamydophila felis Fe/C-56]
CKLLGABF_00936	1	708	N/A	VFG016866(gb|WP_011006421)	(cdsV)	709	708	686	1	100	96.756	0.0	1384	VFG016866(gb|WP_011006421) (cdsV) Type III secretion protein CdsV [TTSS (VF0344) - Effector delivery system (VFC0086)] [Chlamydophila caviae GPIC]
CKLLGABF_00729	1	241	N/A	VFG049565(gb|WP_011458337)	(cdsZ)	254	255	220	0	95	91.286	2.40e-162	449	VFG049565(gb|WP_011458337) (cdsZ) zinc ribbon domain-containing protein [TTSS (VF0344) - Effector delivery system (VFC0086)] [Chlamydophila felis Fe/C-56]
CKLLGABF_00247	40	419	N/A	VFG049648(gb|WP_148174344)	(CF_RS01310)	383	419	221	1	91	58.005	1.34e-149	429	VFG049648(gb|WP_148174344) (CF_RS01310) hypothetical protein [TTSS secreted effectors (VF0711) - Effector delivery system (VFC0086)] [Chlamydophila felis Fe/C-56]
CKLLGABF_00238	1	586	N/A	VFG049695(gb|WP_011457824)	(CF_RS01355)	596	594	373	2	99	63.543	0.0	828	VFG049695(gb|WP_011457824) (CF_RS01355) serine protease [CPAF (VF0580) - Exoenzyme (VFC0251)] [Chlamydophila felis Fe/C-56]
CKLLGABF_00767	12	1012	N/A	VFG049680(gb|WP_011458297)	(ChlaOTU)	1045	1014	374	64	99	35.687	0.0	638	VFG049680(gb|WP_011458297) (ChlaOTU) membrane protein [TTSS secreted effectors (VF0711) - Effector delivery system (VFC0086)] [Chlamydophila felis Fe/C-56]
CKLLGABF_00709	5	213	N/A	VFG044077(gb|YP_002344985)	(chuC)	258	239	71	16	87	32.420	8.53e-31	114	VFG044077(gb|YP_002344985) (chuC) hemin uptake ABC transporter ATP-binding protein [Direct heme uptake system (VF0724) - Nutritional/Metabolic factor (VFC0272)] [Campylobacter jejuni subsp. jejuni NCTC 11168]
CKLLGABF_00838	1	808	N/A	VFG000079(gb|NP_463763)	(clpC)	820	847	417	25	95	51.545	0.0	843	VFG000079(gb|NP_463763) (clpC) endopeptidase Clp ATP-binding chain C [ClpC (VF0072) - Stress survival (VFC0282)] [Listeria monocytogenes EGD-e]
CKLLGABF_00408	1	197	N/A	VFG000077(gb|NP_465991)	(clpP)	198	203	106	0	97	53.807	5.70e-75	224	VFG000077(gb|NP_465991) (clpP) ATP-dependent Clp protease proteolytic subunit [ClpP (VF0074) - Stress survival (VFC0282)] [Listeria monocytogenes EGD-e]
CKLLGABF_00733	14	188	N/A	VFG000077(gb|NP_465991)	(clpP)	198	192	78	2	91	44.571	4.45e-47	152	VFG000077(gb|NP_465991) (clpP) ATP-dependent Clp protease proteolytic subunit [ClpP (VF0074) - Stress survival (VFC0282)] [Listeria monocytogenes EGD-e]
CKLLGABF_00125	1	861	N/A	VFG049189(gb|WP_014226431)	(clpV)	857	866	421	12	99	48.727	0.0	808	VFG049189(gb|WP_014226431) (clpV) ATP-dependent chaperone ClpB [T6SS-II (VF0783) - Effector delivery system (VFC0086)] [Klebsiella oxytoca E718]
CKLLGABF_00442	1	483	N/A	VFG016945(gb|WP_011097426)	(copB)	494	483	338	11	100	68.421	0.0	580	VFG016945(gb|WP_011097426) (copB) Type III secretion system translocator CopB [TTSS (VF0344) - Effector delivery system (VFC0086)] [Chlamydophila abortus S26/3]
CKLLGABF_00234	1	507	N/A	VFG017017(gb|WP_011457828)	(copB2)	504	507	274	13	100	53.516	4.59e-180	514	VFG017017(gb|WP_011457828) (copB2) Type III secretion system translocator CopB2 [TTSS (VF0344) - Effector delivery system (VFC0086)] [Chlamydophila felis Fe/C-56]
CKLLGABF_00443	1	430	N/A	VFG016955(gb|WP_011097427)	(copD)	440	431	311	15	99	70.362	1.76e-148	429	VFG016955(gb|WP_011097427) (copD) Type III secretion system translocator CopD [TTSS (VF0344) - Effector delivery system (VFC0086)] [Chlamydophila abortus S26/3]
CKLLGABF_00935	32	399	N/A	VFG016857(gb|WP_011458101)	(copN)	398	399	285	1	92	77.446	0.0	606	VFG016857(gb|WP_011458101) (copN) Type III secretion system effector CopN [TTSS (VF0344) - Effector delivery system (VFC0086)] [Chlamydophila felis Fe/C-56]
CKLLGABF_00907	1	255	N/A	VFG042156(gb|WP_010883005)	(CPN_RS01830)	257	256	194	1	99	75.781	5.85e-142	398	VFG042156(gb|WP_010883005) (CPN_RS01830) FliA/WhiG family RNA polymerase sigma factor [TTSS (VF0344) - Effector delivery system (VFC0086)] [Chlamydophila pneumoniae CWL029]
CKLLGABF_00852	1	136	N/A	VFG044462(gb|WP_010883066)	(CPN_RS02150)	142	143	118	0	95	86.765	1.06e-85	246	VFG044462(gb|WP_010883066) (CPN_RS02150) hypothetical protein [TTSS (VF0344) - Effector delivery system (VFC0086)] [Chlamydophila pneumoniae CWL029]
CKLLGABF_00534	1	224	N/A	VFG042150(gb|WP_010883346)	(CPN_RS03645)	224	224	148	4	100	65.487	3.49e-103	297	VFG042150(gb|WP_010883346) (CPN_RS03645) hypothetical protein [TTSS (VF0344) - Effector delivery system (VFC0086)] [Chlamydophila pneumoniae CWL029]
CKLLGABF_00424	1	277	N/A	VFG042145(gb|WP_010883464)	(CPN_RS04255)	277	277	196	0	100	70.758	6.37e-149	417	VFG042145(gb|WP_010883464) (CPN_RS04255) hypothetical protein [TTSS (VF0344) - Effector delivery system (VFC0086)] [Chlamydophila pneumoniae CWL029]
CKLLGABF_00397	1	432	N/A	VFG042144(gb|WP_010883493)	(CPN_RS04405)	433	438	349	0	99	80.787	0.0	724	VFG042144(gb|WP_010883493) (CPN_RS04405) FliI/YscN family ATPase [TTSS (VF0344) - Effector delivery system (VFC0086)] [Chlamydophila pneumoniae CWL029]
CKLLGABF_00396	1	177	N/A	VFG042143(gb|WP_010883494)	(CPN_RS04410)	178	177	107	3	100	59.777	1.83e-71	213	VFG042143(gb|WP_010883494) (CPN_RS04410) hypothetical protein [TTSS (VF0344) - Effector delivery system (VFC0086)] [Chlamydophila pneumoniae CWL029]
CKLLGABF_00395	1	340	N/A	VFG042142(gb|WP_010883495)	(CPN_RS04415)	341	341	184	2	99	53.959	2.19e-120	350	VFG042142(gb|WP_010883495) (CPN_RS04415) type III secretion system protein [TTSS (VF0344) - Effector delivery system (VFC0086)] [Chlamydophila pneumoniae CWL029]
CKLLGABF_00235	41	494	N/A	VFG042141(gb|WP_010883652)	(CPN_RS05260)	497	494	214	21	92	45.923	4.28e-119	358	VFG042141(gb|WP_010883652) (CPN_RS05260) type III secretion system translocon subunit CopD2 [TTSS (VF0344) - Effector delivery system (VFC0086)] [Chlamydophila pneumoniae CWL029]
CKLLGABF_00684	17	249	N/A	VFG045688(gb|WP_002294134)	(cpsA/uppS)	270	250	99	8	93	41.772	2.94e-61	193	VFG045688(gb|WP_002294134) (cpsA/uppS) undecaprenyl diphosphate synthase [Capsule (VF0361) - Immune modulation (VFC0258)] [Enterococcus faecium Aus0004]
CKLLGABF_00683	16	292	N/A	VFG045682(gb|WP_002296531)	(cpsB/cdsA)	266	304	87	25	91	30.961	4.38e-24	98.6	VFG045682(gb|WP_002296531) (cpsB/cdsA) phosphatidate cytidylyltransferase [Capsule (VF0361) - Immune modulation (VFC0258)] [Enterococcus faecium Aus0004]
CKLLGABF_00268	24	296	N/A	VFG002184(gb|WP_002359685)	(cpsG)	817	301	82	24	91	28.772	5.03e-28	113	VFG002184(gb|WP_002359685) (cpsG) MurB family protein [Capsule (VF0361) - Immune modulation (VFC0258)] [Enterococcus faecalis V583]
CKLLGABF_00693	56	153	N/A	VFG050253(gb|NP_219954)	(crpA)	150	154	42	3	64	42.424	5.04e-21	83.2	VFG050253(gb|NP_219954) (crpA) hypothetical protein [TTSS secreted effectors (VF0711) - Effector delivery system (VFC0086)] [Chlamydia trachomatis D/UW-3/CX]
CKLLGABF_00787	9	142	N/A	VFG050221(gb|NP_219508)	(CT_006)	189	151	40	0	89	29.851	3.20e-13	63.9	VFG050221(gb|NP_219508) (CT_006) hypothetical protein [TTSS secreted effectors (VF0711) - Effector delivery system (VFC0086)] [Chlamydia trachomatis D/UW-3/CX]
CKLLGABF_00896	1	148	N/A	VFG050223(gb|NP_219556)	(CT_053)	148	148	117	0	100	79.054	1.04e-84	244	VFG050223(gb|NP_219556) (CT_053) hypothetical protein [TTSS secreted effectors (VF0711) - Effector delivery system (VFC0086)] [Chlamydia trachomatis D/UW-3/CX]
CKLLGABF_00929	1	159	N/A	VFG050224(gb|NP_219586)	(CT_083)	160	160	84	3	99	52.174	1.62e-39	131	VFG050224(gb|NP_219586) (CT_083) hypothetical protein [TTSS secreted effectors (VF0711) - Effector delivery system (VFC0086)] [Chlamydia trachomatis D/UW-3/CX]
CKLLGABF_00049	5	270	N/A	VFG050230(gb|NP_219645)	(CT_142)	285	274	116	20	97	41.429	5.82e-59	189	VFG050230(gb|NP_219645) (CT_142) hypothetical protein [TTSS secreted effectors (VF0711) - Effector delivery system (VFC0086)] [Chlamydia trachomatis D/UW-3/CX]
CKLLGABF_00050	1	284	N/A	VFG050231(gb|NP_219646)	(CT_143)	280	284	121	12	100	42.014	6.36e-61	194	VFG050231(gb|NP_219646) (CT_143) hypothetical protein [TTSS secreted effectors (VF0711) - Effector delivery system (VFC0086)] [Chlamydia trachomatis D/UW-3/CX]
CKLLGABF_00051	1	265	N/A	VFG050232(gb|NP_219647)	(CT_144)	285	269	104	21	99	36.620	2.71e-47	159	VFG050232(gb|NP_219647) (CT_144) hypothetical protein [TTSS secreted effectors (VF0711) - Effector delivery system (VFC0086)] [Chlamydia trachomatis D/UW-3/CX]
CKLLGABF_00116	17	1369	N/A	VFG050233(gb|NP_219650)	(CT_147)	1449	1431	359	140	95	25.246	1.00e-91	327	VFG050233(gb|NP_219650) (CT_147) hypothetical protein [TTSS secreted effectors (VF0711) - Effector delivery system (VFC0086)] [Chlamydia trachomatis D/UW-3/CX]
CKLLGABF_00104	2	247	N/A	VFG050239(gb|NP_219707)	(CT_203)	251	257	192	0	96	78.049	1.57e-142	399	VFG050239(gb|NP_219707) (CT_203) hypothetical protein [TTSS secreted effectors (VF0711) - Effector delivery system (VFC0086)] [Chlamydia trachomatis D/UW-3/CX]
CKLLGABF_00834	5	474	N/A	VFG050247(gb|NP_219793)	(CT_288)	563	554	127	69	85	25.000	4.12e-31	127	VFG050247(gb|NP_219793) (CT_288) hypothetical protein [TTSS secreted effectors (VF0711) - Effector delivery system (VFC0086)] [Chlamydia trachomatis D/UW-3/CX]
CKLLGABF_00769	1	204	N/A	VFG050250(gb|NP_219893)	(CT_383)	243	233	82	12	88	38.863	9.83e-45	149	VFG050250(gb|NP_219893) (CT_383) hypothetical protein [TTSS secreted effectors (VF0711) - Effector delivery system (VFC0086)] [Chlamydia trachomatis D/UW-3/CX]
CKLLGABF_00735	1	295	N/A	VFG050251(gb|NP_219941)	(CT_429)	329	327	257	0	90	87.119	0.0	533	VFG050251(gb|NP_219941) (CT_429) hypothetical protein [TTSS secreted effectors (VF0711) - Effector delivery system (VFC0086)] [Chlamydia trachomatis D/UW-3/CX]
CKLLGABF_00655	19	100	N/A	VFG050255(gb|NP_219986)	(CT_473)	104	105	53	5	78	61.628	1.96e-29	101	VFG050255(gb|NP_219986) (CT_473) hypothetical protein [TTSS secreted effectors (VF0711) - Effector delivery system (VFC0086)] [Chlamydia trachomatis D/UW-3/CX]
CKLLGABF_00646	1	110	N/A	VFG050256(gb|NP_219997)	(CT_483)	121	117	41	4	94	37.273	1.65e-20	79.7	VFG050256(gb|NP_219997) (CT_483) hypothetical protein [TTSS secreted effectors (VF0711) - Effector delivery system (VFC0086)] [Chlamydia trachomatis D/UW-3/CX]
CKLLGABF_00595	32	310	N/A	VFG050257(gb|NP_220044)	(CT_529)	298	318	102	13	88	35.789	2.85e-51	171	VFG050257(gb|NP_220044) (CT_529) hypothetical protein [TTSS secreted effectors (VF0711) - Effector delivery system (VFC0086)] [Chlamydia trachomatis D/UW-3/CX]
CKLLGABF_00573	1	131	N/A	VFG050258(gb|NP_220065)	(CT_550)	141	133	77	5	98	57.037	1.43e-48	152	VFG050258(gb|NP_220065) (CT_550) hypothetical protein [TTSS secreted effectors (VF0711) - Effector delivery system (VFC0086)] [Chlamydia trachomatis D/UW-3/CX]
CKLLGABF_00429	1	145	N/A	VFG050259(gb|NP_220080)	(CT_565)	147	146	91	1	99	62.329	1.31e-60	183	VFG050259(gb|NP_220080) (CT_565) hypothetical protein [TTSS secreted effectors (VF0711) - Effector delivery system (VFC0086)] [Chlamydia trachomatis D/UW-3/CX]
CKLLGABF_00441	1	121	N/A	VFG002135(gb|NP_220092)	(CT_577)	119	121	58	8	100	46.774	2.42e-33	112	VFG002135(gb|NP_220092) (CT_577) hypothetical protein [TTSS secreted effectors (VF0711) - Effector delivery system (VFC0086)] [Chlamydia trachomatis D/UW-3/CX]
CKLLGABF_00472	1	77	N/A	VFG050260(gb|NP_220123)	(CT_606.1)	79	77	49	2	100	63.636	5.44e-26	90.9	VFG050260(gb|NP_220123) (CT_606.1) hypothetical protein [TTSS secreted effectors (VF0711) - Effector delivery system (VFC0086)] [Chlamydia trachomatis D/UW-3/CX]
CKLLGABF_00491	15	257	N/A	VFG050261(gb|NP_220135)	(CT_618)	266	263	74	12	92	29.482	1.70e-18	82.4	VFG050261(gb|NP_220135) (CT_618) hypothetical protein [TTSS secreted effectors (VF0711) - Effector delivery system (VFC0086)] [Chlamydia trachomatis D/UW-3/CX]
CKLLGABF_00516	1	875	N/A	VFG050262(gb|NP_220136)	(CT_619)	877	875	374	30	100	41.975	0.0	644	VFG050262(gb|NP_220136) (CT_619) hypothetical protein [TTSS secreted effectors (VF0711) - Effector delivery system (VFC0086)] [Chlamydia trachomatis D/UW-3/CX]
CKLLGABF_00517	9	829	N/A	VFG050263(gb|NP_220137)	(CT_620)	838	829	386	49	99	45.519	0.0	705	VFG050263(gb|NP_220137) (CT_620) hypothetical protein [TTSS secreted effectors (VF0711) - Effector delivery system (VFC0086)] [Chlamydia trachomatis D/UW-3/CX]
CKLLGABF_00515	64	624	N/A	VFG044459(gb|NP_220139)	(CT_622)	647	625	214	63	90	35.197	2.86e-69	236	VFG044459(gb|NP_220139) (CT_622) type III secreted effector [TTSS secreted effectors (VF0711) - Effector delivery system (VFC0086)] [Chlamydia trachomatis D/UW-3/CX]
CKLLGABF_00518	4	55	N/A	VFG050264(gb|NP_220171)	(CT_652.1)	59	58	37	0	90	71.154	2.42e-21	77.8	VFG050264(gb|NP_220171) (CT_652.1) hypothetical protein [TTSS secreted effectors (VF0711) - Effector delivery system (VFC0086)] [Chlamydia trachomatis D/UW-3/CX]
CKLLGABF_00525	1	96	N/A	VFG050265(gb|NP_220175)	(CT_656)	97	96	56	1	100	57.732	5.73e-39	125	VFG050265(gb|NP_220175) (CT_656) hypothetical protein [TTSS secreted effectors (VF0711) - Effector delivery system (VFC0086)] [Chlamydia trachomatis D/UW-3/CX]
CKLLGABF_00568	3	377	N/A	VFG050266(gb|NP_220214)	(CT_695)	398	382	118	54	98	29.064	6.69e-32	124	VFG050266(gb|NP_220214) (CT_695) hypothetical protein [TTSS secreted effectors (VF0711) - Effector delivery system (VFC0086)] [Chlamydia trachomatis D/UW-3/CX]
CKLLGABF_00402	1	751	N/A	VFG050267(gb|NP_220230)	(CT_711)	767	751	344	35	100	44.330	0.0	584	VFG050267(gb|NP_220230) (CT_711) hypothetical protein [TTSS secreted effectors (VF0711) - Effector delivery system (VFC0086)] [Chlamydia trachomatis D/UW-3/CX]
CKLLGABF_00401	1	383	N/A	VFG050268(gb|NP_220231)	(CT_712)	390	388	233	4	99	60.207	3.75e-167	473	VFG050268(gb|NP_220231) (CT_712) type III secretion system effector protein [TTSS secreted effectors (VF0711) - Effector delivery system (VFC0086)] [Chlamydia trachomatis D/UW-3/CX]
CKLLGABF_00250	1	172	N/A	VFG050271(gb|NP_220369)	(CT_848)	168	172	127	8	100	72.989	2.27e-84	245	VFG050271(gb|NP_220369) (CT_848) hypothetical protein [TTSS secreted effectors (VF0711) - Effector delivery system (VFC0086)] [Chlamydia trachomatis D/UW-3/CX]
CKLLGABF_00249	17	161	N/A	VFG050272(gb|NP_220370)	(CT_849)	159	161	121	0	90	83.448	1.48e-85	248	VFG050272(gb|NP_220370) (CT_849) hypothetical protein [TTSS secreted effectors (VF0711) - Effector delivery system (VFC0086)] [Chlamydia trachomatis D/UW-3/CX]
CKLLGABF_00232	1	476	N/A	VFG002153(gb|NP_220385)	(CT_863)	482	476	218	24	100	44.399	9.49e-111	336	VFG002153(gb|NP_220385) (CT_863) hypothetical protein [TTSS secreted effectors (VF0711) - Effector delivery system (VFC0086)] [Chlamydia trachomatis D/UW-3/CX]
CKLLGABF_00164	1	404	N/A	VFG051476(gb|WP_006344255.1)	(ctad1)	408	405	308	4	99	75.676	0.0	631	VFG051476(gb|WP_006344255.1) (ctad1) Chlamydia SH3 domain containing adhesin and invasin Ctad1 [Ctad1 (VF1348) - Invasion (VFC0083)] [Chlamydophila abortus S26/3]
CKLLGABF_00387	78	657	N/A	VFG031390(gb|NP_215484)	(ctpV)	770	657	186	26	88	31.208	2.89e-73	251	VFG031390(gb|NP_215484) (ctpV) copper-exporting ATPase [Copper exporter (VF0849) - Nutritional/Metabolic factor (VFC0272)] [Mycobacterium tuberculosis H37Rv]
CKLLGABF_00519	3	238	N/A	VFG022453(gb|WP_012393578)	(ddrA)	331	240	81	11	98	34.177	1.36e-35	128	VFG022453(gb|WP_012393578) (ddrA) ATP-binding cassette domain-containing protein [PDIM (VF0309) - Immune modulation (VFC0258)] [Mycobacterium marinum M]
CKLLGABF_00749	1	654	N/A	VFG043573(gb|NP_219906)	(dnaK)	660	655	573	6	99	86.818	0.0	1150	VFG043573(gb|NP_219906) (dnaK) chaperone protein DnaK [Adherence; porin (VF0713) - Adherence (VFC0001)] [Chlamydia trachomatis D/UW-3/CX]
CKLLGABF_00914	8	317	N/A	VFG045614(gb|WP_002286843)	(efaA)	316	320	82	38	97	24.848	1.03e-20	90.5	VFG045614(gb|WP_002286843) (efaA) endocarditis specific antigen [EfaA (VF0354) - Adherence (VFC0001)] [Enterococcus faecium Aus0004]
CKLLGABF_00451	5	421	N/A	VFG005579(gb|WP_000022815)	(eno)	434	423	225	10	99	52.693	3.10e-165	471	VFG005579(gb|WP_000022815) (eno) phosphopyruvate hydratase [Streptococcal enolase (VF1060) - Exoenzyme (VFC0251)] [Streptococcus pneumoniae D39]
CKLLGABF_00329	36	534	N/A	VFG037313(gb|WP_000744364)	(entE)	542	542	120	50	92	23.077	1.46e-26	113	VFG037313(gb|WP_000744364) (entE) non-ribosomal peptide synthetase adenylate-forming enzyme of acinetobactin synthesis [Acinetobactin (VF0467) - Nutritional/Metabolic factor (VFC0272)] [Acinetobacter baumannii 1656-2]
CKLLGABF_00434	1	384	N/A	VFG007093(gb|WP_011078942)	(epsF)	405	391	110	12	98	27.778	4.07e-54	184	VFG007093(gb|WP_011078942) (epsF) type II secretion system inner membrane protein GspF [Eps T2SS (VF0613) - Effector delivery system (VFC0086)] [Vibrio vulnificus CMCP6]
CKLLGABF_00460	13	217	N/A	VFG006288(gb|WP_002216612)	(exbB)	220	232	56	35	88	25.339	5.09e-12	63.2	VFG006288(gb|WP_002216612) (exbB) TonB-system energizer ExbB [Ton system (VF0895) - Nutritional/Metabolic factor (VFC0272)] [Neisseria meningitidis Z2491]
CKLLGABF_00436	256	722	N/A	VFG038272(gb|WP_011704540)	(exeD)	677	756	106	63	62	21.074	3.67e-16	82.4	VFG038272(gb|WP_011704540) (exeD) general secretion pathway protein D [Exe T2SS (VF0478) - Effector delivery system (VFC0086)] [Aeromonas hydrophila subsp. hydrophila ATCC 7966]
CKLLGABF_00593	9	144	N/A	VFG011402(gb|WP_004688426)	(fabZ)	157	154	62	2	88	45.588	1.04e-30	108	VFG011402(gb|WP_004688426) (fabZ) (3R)-hydroxymyristoyl ACP dehydratase [LPS (VF0367) - Immune modulation (VFC0258)] [Brucella suis 1330]
CKLLGABF_00090	2	207	N/A	VFG036559(gb|WP_013449339)	(fbpC)	353	234	69	10	88	32.093	4.32e-30	114	VFG036559(gb|WP_013449339) (fbpC) iron(III) ABC transporter, ATP-binding protein [FbpABC (VF0272) - Nutritional/Metabolic factor (VFC0272)] [Neisseria lactamica 020-06]
CKLLGABF_00563	14	247	N/A	VFG036559(gb|WP_013449339)	(fbpC)	353	319	67	22	73	28.033	2.05e-21	93.2	VFG036559(gb|WP_013449339) (fbpC) iron(III) ABC transporter, ATP-binding protein [FbpABC (VF0272) - Nutritional/Metabolic factor (VFC0272)] [Neisseria lactamica 020-06]
CKLLGABF_00665	33	339	N/A	VFG019826(gb|WP_162471079)	(fleS)	391	353	87	31	87	27.358	9.35e-24	100	VFG019826(gb|WP_162471079) (fleS) two-component sensor [Flagella (VF0273) - Motility (VFC0204)] [Pseudomonas fluorescens SBW25]
CKLLGABF_00906	8	582	N/A	VFG042202(gb|NP_219563)	(flhA)	605	584	301	8	98	52.257	0.0	536	VFG042202(gb|NP_219563) (flhA) FlhA, the flagella homolog of CdsV [TTSS (VF0344) - Effector delivery system (VFC0086)] [Chlamydia trachomatis D/UW-3/CX]
CKLLGABF_00279	38	265	N/A	VFG007591(gb|WP_011262353)	(flhF)	492	285	61	14	80	26.522	1.94e-16	79.0	VFG007591(gb|WP_011262353) (flhF) flagellar biosynthesis protein [Flagella (VF0519) - Motility (VFC0204)] [Vibrio fischeri ES114]
CKLLGABF_00179	16	382	N/A	VFG043297(gb|WP_011860700)	(fliI)	439	438	113	28	84	29.504	3.68e-35	135	VFG043297(gb|WP_011860700) (fliI) flagellar protein export ATPase FliI [Peritrichous flagella (VF0732) - Motility (VFC0204)] [Clostridium difficile 630]
CKLLGABF_00768	32	248	N/A	VFG043047(gb|NP_460907)	(fliY)	266	251	60	9	86	27.149	1.44e-17	79.7	VFG043047(gb|NP_460907) (fliY) cystine ABC transporter substrate-binding protein [Peritrichous flagella (VF0967) - Motility (VFC0204)] [Salmonella enterica subsp. enterica serovar Typhimurium str. LT2]
CKLLGABF_00014	8	247	N/A	VFG038840(gb|WP_005300916)	(flmH)	244	249	116	4	96	48.333	3.59e-78	236	VFG038840(gb|WP_005300916) (flmH) short chain dehydrogenase/reductase family oxidoreductase [Polar flagella (VF0473) - Motility (VFC0204)] [Aeromonas hydrophila ML09-119]
CKLLGABF_00026	7	454	N/A	VFG047663(gb|WP_014715113)	(gadC)	469	469	145	19	96	31.385	3.06e-79	254	VFG047663(gb|WP_014715113) (gadC) glutamate:gamma-aminobutyric acid antiporter family protein [GadC (VF0555) - Nutritional/Metabolic factor (VFC0272)] [Francisella noatunensis subsp. orientalis str. Toba 04]
CKLLGABF_00307	1	473	N/A	VFG050270(gb|NP_220318)	(glgA)	474	477	272	5	99	57.263	0.0	540	VFG050270(gb|NP_220318) (glgA) glycogen synthase [TTSS secreted effectors (VF0711) - Effector delivery system (VFC0086)] [Chlamydia trachomatis D/UW-3/CX]
CKLLGABF_00887	1	657	N/A	VFG050222(gb|NP_219545)	(glgX)	666	660	417	0	99	63.470	0.0	870	VFG050222(gb|NP_219545) (glgX) glycogen hydrolase [TTSS secreted effectors (VF0711) - Effector delivery system (VFC0086)] [Chlamydia trachomatis D/UW-3/CX]
CKLLGABF_00910	2	472	N/A	VFG048851(gb|WP_015958700)	(gndA)	468	481	236	6	98	50.000	9.32e-164	471	VFG048851(gb|WP_015958700) (gndA) NADP-dependent phosphogluconate dehydrogenase [Capsule (VF0560) - Immune modulation (VFC0258)] [Klebsiella pneumoniae subsp. pneumoniae MGH 78578]
CKLLGABF_00139	3	532	N/A	VFG012095(gb|WP_003435012)	(groEL)	542	544	325	2	97	61.321	0.0	639	VFG012095(gb|WP_003435012) (groEL) chaperonin GroEL [GroEL (VF0594) - Adherence (VFC0001)] [Clostridium difficile 630]
CKLLGABF_00353	7	476	N/A	VFG019134(gb|WP_012422966)	(groEL)	540	505	129	24	93	26.220	9.36e-56	194	VFG019134(gb|WP_012422966) (groEL) chaperonin GroEL [GroEL (VF0594) - Adherence (VFC0001)] [Clostridium botulinum B str. Eklund 17B]
CKLLGABF_00469	1	525	N/A	VFG043550(gb|NP_214954)	(groEL2)	540	544	184	5	97	35.048	1.96e-104	323	VFG043550(gb|NP_214954) (groEL2) molecular chaperone GroEL [GroEL (VF0866) - Adherence (VFC0001)] [Mycobacterium tuberculosis H37Rv]
CKLLGABF_00528	1	207	N/A	VFG013607(gb|WP_041604533)	(hemA)	433	339	66	43	61	27.731	1.61e-09	58.5	VFG013607(gb|WP_041604533) (hemA) glutamyl-tRNA reductase [Heme biosynthesis (VF0758) - Nutritional/Metabolic factor (VFC0272)] [Haemophilus somnus 129PT]
CKLLGABF_00500	8	328	N/A	VFG013197(gb|WP_011608705)	(hemB)	340	330	146	3	97	45.201	2.61e-91	276	VFG013197(gb|WP_011608705) (hemB) porphobilinogen synthase [Heme biosynthesis (VF0758) - Nutritional/Metabolic factor (VFC0272)] [Haemophilus somnus 2336]
CKLLGABF_00823	18	193	N/A	VFG013198(gb|WP_011608203)	(hemC)	321	258	57	2	68	32.022	5.02e-20	87.4	VFG013198(gb|WP_011608203) (hemC) hydroxymethylbilane synthase [Heme biosynthesis (VF0758) - Nutritional/Metabolic factor (VFC0272)] [Haemophilus somnus 2336]
CKLLGABF_00362	7	316	N/A	VFG013200(gb|WP_012341396)	(hemE)	354	333	97	12	93	30.124	4.43e-44	154	VFG013200(gb|WP_012341396) (hemE) uroporphyrinogen decarboxylase [Heme biosynthesis (VF0758) - Nutritional/Metabolic factor (VFC0272)] [Haemophilus somnus 2336]
CKLLGABF_00644	6	272	N/A	VFG013615(gb|WP_011272415)	(hemH)	323	328	81	25	81	28.521	4.75e-24	100	VFG013615(gb|WP_011272415) (hemH) ferrochelatase [Heme biosynthesis (VF0758) - Nutritional/Metabolic factor (VFC0272)] [Haemophilus influenzae 86-028NP]
CKLLGABF_00129	4	422	N/A	VFG013618(gb|WP_011609384)	(hemL)	432	434	162	8	97	38.480	1.48e-94	291	VFG013618(gb|WP_011609384) (hemL) glutamate-1-semialdehyde 2,1-aminomutase [Heme biosynthesis (VF0758) - Nutritional/Metabolic factor (VFC0272)] [Haemophilus somnus 129PT]
CKLLGABF_00363	5	442	N/A	VFG013630(gb|WP_011608629)	(hemN)	455	457	160	11	96	36.199	3.83e-97	299	VFG013630(gb|WP_011608629) (hemN) oxygen-independent coproporphyrinogen III oxidase [Heme biosynthesis (VF0758) - Nutritional/Metabolic factor (VFC0272)] [Haemophilus somnus 129PT]
CKLLGABF_00895	6	326	N/A	VFG013626(gb|WP_011272071)	(hemN)	383	373	116	25	86	34.524	9.10e-50	171	VFG013626(gb|WP_011272071) (hemN) radical SAM family heme chaperone HemW [Heme biosynthesis (VF0758) - Nutritional/Metabolic factor (VFC0272)] [Haemophilus influenzae 86-028NP]
CKLLGABF_00069	5	216	N/A	VFG000344(gb|WP_005693820)	(hitC)	356	228	82	16	93	36.123	2.32e-33	122	VFG000344(gb|WP_005693820) (hitC) iron(III) ABC transporter, ATP-binding protein [HitABC (VF0268) - Nutritional/Metabolic factor (VFC0272)] [Haemophilus influenzae Rd KW20]
CKLLGABF_00102	8	254	N/A	VFG013192(gb|WP_012340414)	(hitC)	349	285	79	21	87	31.600	7.41e-32	120	VFG013192(gb|WP_012340414) (hitC) iron(III) ABC transporter, ATP-binding protein [HitABC (VF0268) - Nutritional/Metabolic factor (VFC0272)] [Haemophilus somnus 2336]
CKLLGABF_00103	7	232	N/A	VFG013192(gb|WP_012340414)	(hitC)	349	257	78	7	88	33.913	7.51e-34	125	VFG013192(gb|WP_012340414) (hitC) iron(III) ABC transporter, ATP-binding protein [HitABC (VF0268) - Nutritional/Metabolic factor (VFC0272)] [Haemophilus somnus 2336]
CKLLGABF_00127	1	240	N/A	VFG000344(gb|WP_005693820)	(hitC)	356	248	82	14	97	33.607	3.02e-36	131	VFG000344(gb|WP_005693820) (hitC) iron(III) ABC transporter, ATP-binding protein [HitABC (VF0268) - Nutritional/Metabolic factor (VFC0272)] [Haemophilus influenzae Rd KW20]
CKLLGABF_00881	7	397	N/A	VFG038902(gb|WP_011898555)	(hlyA)	439	404	88	43	97	20.609	3.49e-10	61.2	VFG038902(gb|WP_011898555) (hlyA) Hemolysin A [Hemolysin HlyA (VF0646) - Exotoxin (VFC0235)] [Aeromonas salmonicida subsp. salmonicida A449]
CKLLGABF_00882	8	411	N/A	VFG038903(gb|WP_005334094)	(hlyA)	439	412	94	30	98	21.963	8.44e-27	111	VFG038903(gb|WP_005334094) (hlyA) Hemolysin A [Hemolysin HlyA (VF0646) - Exotoxin (VFC0235)] [Aeromonas veronii B565]
CKLLGABF_00579	35	453	N/A	VFG001089(gb|NP_464364)	(hpt)	461	455	134	35	92	30.455	3.11e-50	177	VFG001089(gb|NP_464364) (hpt) hexose phosphate transport protein [Hpt (VF0264) - Nutritional/Metabolic factor (VFC0272)] [Listeria monocytogenes EGD-e]
CKLLGABF_00169	26	312	N/A	VFG002025(gb|YP_002344527)	(htrB)	295	459	67	36	63	22.559	3.63e-10	60.8	VFG002025(gb|YP_002344527) (htrB) lipid A biosynthesis lauroyl acyltransferase [LOS (VF0326) - Immune modulation (VFC0258)] [Campylobacter jejuni subsp. jejuni NCTC 11168]
CKLLGABF_00074	13	275	N/A	VFG017046(gb|WP_011006508)	(incA)	355	326	95	8	81	35.985	3.64e-55	183	VFG017046(gb|WP_011006508) (incA) type III secreted inclusion membrane protein A [TTSS secreted effectors (VF0711) - Effector delivery system (VFC0086)] [Chlamydophila caviae GPIC]
CKLLGABF_00664	11	999	N/A	VFG017048(gb|WP_011458398)	(incA)	1012	999	361	34	99	35.567	0.0	556	VFG017048(gb|WP_011458398) (incA) type III secreted inclusion membrane protein A [TTSS secreted effectors (VF0711) - Effector delivery system (VFC0086)] [Chlamydophila felis Fe/C-56]
CKLLGABF_00019	1	197	N/A	VFG017058(gb|WP_011458068)	(incB)	198	205	79	10	96	39.500	5.49e-38	130	VFG017058(gb|WP_011458068) (incB) Inclusion Membrane Protein B [TTSS secreted effectors (VF0711) - Effector delivery system (VFC0086)] [Chlamydophila felis Fe/C-56]
CKLLGABF_00018	1	178	N/A	VFG017067(gb|WP_011006450)	(incC)	186	181	107	5	98	58.470	1.21e-59	184	VFG017067(gb|WP_011006450) (incC) Inclusion Membrane Protein C [TTSS secreted effectors (VF0711) - Effector delivery system (VFC0086)] [Chlamydophila caviae GPIC]
CKLLGABF_00335	20	414	N/A	VFG009135(gb|YP_005360856)	(kasB)	416	416	140	14	95	35.088	2.51e-74	238	VFG009135(gb|YP_005360856) (kasB) 3-oxoacyl-(acyl carrier protein) synthase II [FAS-II (VF0809) - Nutritional/Metabolic factor (VFC0272)] [Mycobacterium tuberculosis RGTB327]
CKLLGABF_00521	4	252	N/A	VFG011414(gb|WP_002964262)	(kdsA)	277	270	121	2	92	48.594	1.50e-71	221	VFG011414(gb|WP_002964262) (kdsA) 2-dehydro-3-deoxyphosphooctonate aldolase [LPS (VF0367) - Immune modulation (VFC0258)] [Brucella melitensis bv. 1 str. 16M]
CKLLGABF_00766	4	234	N/A	VFG011414(gb|WP_002964262)	(kdsA)	277	242	67	22	95	26.908	3.17e-07	50.1	VFG011414(gb|WP_002964262) (kdsA) 2-dehydro-3-deoxyphosphooctonate aldolase [LPS (VF0367) - Immune modulation (VFC0258)] [Brucella melitensis bv. 1 str. 16M]
CKLLGABF_00728	39	318	N/A	VFG013480(gb|WP_010945071)	(kpsF)	311	329	95	6	85	33.929	6.28e-49	166	VFG013480(gb|WP_010945071) (kpsF) KpsF/GutQ family sugar-phosphate isomerase [LOS (VF0044) - Immune modulation (VFC0258)] [Haemophilus ducreyi 35000HP]
CKLLGABF_00095	9	247	N/A	VFG050160(gb|WP_000030755)	(kpsU)	246	254	100	4	94	41.667	6.94e-53	171	VFG050160(gb|WP_000030755) (kpsU) 3-deoxy-manno-octulosonate cytidylyltransferase [K1 capsule (VF0239) - Invasion (VFC0083)] [Escherichia coli O45:K1:H7 str. S88]
CKLLGABF_00948	23	225	N/A	VFG006809(gb|WP_011703166)	(lgt)	277	295	71	40	69	31.839	1.17e-15	75.1	VFG006809(gb|WP_011703166) (lgt) prolipoprotein diacylglyceryl transferase [Lipoprotein diacylglyceryl transferase lgt (VF0790) - Post-translational modification (VFC0315)] [Listeria welshimeri serovar 6b str. SLCC5334]
CKLLGABF_00080	28	3093	N/A	VFG034931(gb|WP_001239078)	(lifA/efa1)	3223	3120	1075	170	98	34.477	0.0	1788	VFG034931(gb|WP_001239078) (lifA/efa1) lymphostatin Efa1/LifA [Efa-1/LifA (VF0204) - Effector delivery system (VFC0086)] [Escherichia coli O26:H11 str. 11368]
CKLLGABF_00117	13	659	N/A	VFG043491(gb|WP_001124831)	(ligA)	681	660	214	36	98	32.132	1.72e-102	327	VFG043491(gb|WP_001124831) (ligA) NAD-dependent DNA ligase LigA [LigA (VF1220) - Adherence (VFC0001)] [Leptospira interrogans serovar Lai str. 56601]
CKLLGABF_00626	20	201	N/A	VFG032197(gb|WP_003724853)	(lplA1)	331	235	41	19	77	21.693	8.43e-09	54.7	VFG032197(gb|WP_003724853) (lplA1) lipoate protein ligase [LplA1 (VF0347) - Nutritional/Metabolic factor (VFC0272)] [Listeria monocytogenes J1816]
CKLLGABF_00594	4	258	N/A	VFG013394(gb|WP_011609513)	(lpxA)	262	278	114	2	92	44.531	1.04e-63	200	VFG013394(gb|WP_011609513) (lpxA) UDP-N-acetylglucosamine acyltransferase [LOS (VF0044) - Immune modulation (VFC0258)] [Haemophilus somnus 129PT]
CKLLGABF_00495	63	197	N/A	VFG047265(gb|WP_014715028)	(lpxA/glmU)	454	203	41	27	67	29.927	1.28e-07	50.8	VFG047265(gb|WP_014715028) (lpxA/glmU) UDP-N-acetylglucosamine pyrophosphorylase/glucosamine-1-phosphate N-acetyltransferase [LPS (VF0542) - Immune modulation (VFC0258)] [Francisella noatunensis subsp. orientalis str. Toba 04]
CKLLGABF_00285	173	534	N/A	VFG013384(gb|WP_010869121)	(lpxB)	390	561	120	22	65	32.258	1.48e-42	156	VFG013384(gb|WP_010869121) (lpxB) lipid-A-disaccharide synthase [LOS (VF0044) - Immune modulation (VFC0258)] [Haemophilus influenzae Rd KW20]
CKLLGABF_00592	6	276	N/A	VFG013170(gb|WP_012341458)	(lpxC)	305	280	108	5	97	39.273	2.04e-57	186	VFG013170(gb|WP_012341458) (lpxC) UDP-3-O-(R-3-hydroxymyristoyl)-N-acetylglucosamine deacetylase [LOS (VF0044) - Immune modulation (VFC0258)] [Haemophilus somnus 2336]
CKLLGABF_00008	6	347	N/A	VFG047276(gb|WP_014548830)	(lpxD)	338	364	130	6	94	37.901	2.66e-68	218	VFG047276(gb|WP_014548830) (lpxD) UDP-3-O-[3-hydroxymyristoyl] glucosamine N-acyltransferase [LPS (VF0542) - Immune modulation (VFC0258)] [Francisella cf. tularensis subsp. novicida 3523]
CKLLGABF_00725	30	322	N/A	VFG013247(gb|WP_011608812)	(lpxK)	331	366	94	27	80	31.438	5.27e-38	139	VFG013247(gb|WP_011608812) (lpxK) tetraacyldisaccharide 4'-kinase [LOS (VF0044) - Immune modulation (VFC0258)] [Haemophilus somnus 129PT]
CKLLGABF_00435	15	495	N/A	VFG010811(gb|WP_011213621)	(lspE)	494	497	227	16	97	46.232	4.96e-143	419	VFG010811(gb|WP_011213621) (lspE) general secretion pathway protein E [Lsp T2SS (VF0154) - Effector delivery system (VFC0086)] [Legionella pneumophila str. Paris]
CKLLGABF_00494	69	213	N/A	VFG042127(gb|WP_010913962)	(MAFF_RS25810)	223	218	47	4	67	31.973	1.12e-11	62.0	VFG042127(gb|WP_010913962) (MAFF_RS25810) response regulator transcription factor [T3SS (VF1274) - Effector delivery system (VFC0086)] [Mesorhizobium loti MAFF303099]
CKLLGABF_00827	23	556	N/A	VFG013331(gb|WP_010945346)	(manB/yhxB)	553	602	187	59	89	33.938	3.21e-82	268	VFG013331(gb|WP_010945346) (manB/yhxB) phosphomannomutase [LOS (VF0044) - Immune modulation (VFC0258)] [Haemophilus ducreyi 35000HP]
CKLLGABF_00867	1	157	N/A	VFG049605(gb|WP_011458175)	(mcsc)	157	158	130	0	99	82.803	2.93e-98	279	VFG049605(gb|WP_011458175) (mcsc) T3S chaperone [TTSS (VF0344) - Effector delivery system (VFC0086)] [Chlamydophila felis Fe/C-56]
CKLLGABF_00583	38	241	N/A	VFG001864(gb|WP_011213317)	(mip)	233	254	68	14	80	31.628	8.95e-26	100	VFG001864(gb|WP_011213317) (mip) macrophage infectivity potentiator Mip [Mip (VF0153) - Post-translational modification (VFC0315)] [Legionella pneumophila subsp. pneumophila str. Philadelphia 1]
CKLLGABF_00947	12	148	N/A	VFG050225(gb|NP_219604)	(mrcA)	153	148	51	0	93	37.226	1.15e-20	82.4	VFG050225(gb|NP_219604) (mrcA) inclusion membrane protein MrcA [TTSS secreted effectors (VF0711) - Effector delivery system (VFC0086)] [Chlamydia trachomatis D/UW-3/CX]
CKLLGABF_00283	5	447	N/A	VFG013515(gb|WP_011961967)	(mrsA/glmM)	445	457	213	9	97	47.865	2.58e-125	371	VFG013515(gb|WP_011961967) (mrsA/glmM) phosphoglucosamine mutase [Exopolysaccharide (VF0755) - Immune modulation (VFC0258)] [Haemophilus influenzae PittEE]
CKLLGABF_00863	117	620	N/A	VFG013253(gb|WP_011609176)	(msbA)	582	652	159	22	77	30.695	1.85e-73	247	VFG013253(gb|WP_011609176) (msbA) lipid transporter ATP-binding/permease [LOS (VF0044) - Immune modulation (VFC0258)] [Haemophilus somnus 129PT]
CKLLGABF_00276	50	484	N/A	VFG014961(gb|WP_003245464)	(mucD)	474	487	173	25	89	38.359	3.27e-92	288	VFG014961(gb|WP_003245464) (mucD) serine protease MucD precursor [Alginate (VF0091) - Biofilm (VFC0271)] [Pseudomonas mendocina ymp]
CKLLGABF_00625	2	133	N/A	VFG031486(gb|WP_009955946)	(ndk)	136	143	61	1	92	45.865	1.23e-34	117	VFG031486(gb|WP_009955946) (ndk) nucleoside-diphosphate kinase [Nucleoside diphosphate kinase (VF0851) - Immune modulation (VFC0258)] [Mycobacterium intracellulare ATCC 13950]
CKLLGABF_00376	3	213	N/A	VFG049658(gb|WP_011097381)	(NUE)	220	213	175	0	99	82.938	3.61e-135	377	VFG049658(gb|WP_011097381) (NUE) SET domain-containing protein-lysine N-methyltransferase [TTSS secreted effectors (VF0711) - Effector delivery system (VFC0086)] [Chlamydophila abortus S26/3]
CKLLGABF_00692	1	552	N/A	VFG051455(gb|WP_011458368.1)	(omcB)	558	552	482	6	100	86.380	0.0	1003	VFG051455(gb|WP_011458368.1) (omcB) outer membrane protein OmcB [OmcB (VF1347) - Adherence (VFC0001)] [Chlamydophila felis Fe/C-56]
CKLLGABF_00010	6	762	N/A	VFG016675(gb|WP_005766757)	(omp89)	798	788	192	93	96	23.792	7.96e-36	145	VFG016675(gb|WP_005766757) (omp89) outer membrane protein assembly factor BamA [Omp89 (VF0676) - Adherence (VFC0001)] [Bartonella bacilliformis KC583]
CKLLGABF_00400	5	344	N/A	VFG051465(gb|WP_011006020.1)	(ompA)	389	344	89	97	99	21.550	6.19e-09	56.6	VFG051465(gb|WP_011006020.1) (ompA) outer membrane protein OmpA [MOMP (VF1349) - Adherence (VFC0001)] [Chlamydophila caviae GPIC]
CKLLGABF_00551	1	394	N/A	VFG051466(gb|WP_011458503.1)	(ompA)	392	394	300	8	100	75.567	0.0	611	VFG051466(gb|WP_011458503.1) (ompA) outer membrane protein OmpA [MOMP (VF1349) - Adherence (VFC0001)] [Chlamydophila felis Fe/C-56]
CKLLGABF_00066	55	517	N/A	VFG006785(gb|WP_011702965)	(oppA)	559	527	129	47	88	26.113	3.07e-41	155	VFG006785(gb|WP_011702965) (oppA) peptide ABC transporter substrate-binding protein [Oligopeptide-binding protein oppA (VF0786) - Nutritional/Metabolic factor (VFC0272)] [Listeria welshimeri serovar 6b str. SLCC5334]
CKLLGABF_00099	88	532	N/A	VFG032254(gb|WP_014093517)	(oppA)	559	532	126	47	84	26.471	3.30e-38	147	VFG032254(gb|WP_014093517) (oppA) peptide ABC transporter substrate-binding protein [Oligopeptide-binding protein oppA (VF0786) - Nutritional/Metabolic factor (VFC0272)] [Listeria ivanovii subsp. ivanovii PAM 55]
CKLLGABF_00471	2	194	N/A	VFG013265(gb|WP_005694045)	(orfM)	195	206	75	3	94	38.660	9.60e-34	119	VFG013265(gb|WP_005694045) (orfM) deoxyribonucleotide triphosphate pyrophosphatase [LOS (VF0044) - Immune modulation (VFC0258)] [Haemophilus influenzae Rd KW20]
CKLLGABF_00572	29	302	N/A	VFG038249(gb|WP_003384760)	(pbpG)	348	431	78	28	64	28.364	1.40e-09	59.3	VFG038249(gb|WP_003384760) (pbpG) D-alanyl-D-alanine endopeptidase PBP7/8 [PbpG (VF0468) - Immune modulation (VFC0258)] [Acinetobacter baumannii ACICU]
CKLLGABF_00555	2	251	N/A	VFG016108(gb|WP_011061774)	(pchI)	588	257	74	28	97	28.906	1.22e-14	73.2	VFG016108(gb|WP_011061774) (pchI) ABC transporter ATP-binding protein [Pyochelin (VF0095) - Nutritional/Metabolic factor (VFC0272)] [Pseudomonas fluorescens Pf-5]
CKLLGABF_00005	1	327	N/A	VFG016505(gb|WP_010925563)	(pdhB)	332	328	138	3	99	41.945	7.12e-81	248	VFG016505(gb|WP_010925563) (pdhB) alpha-ketoacid dehydrogenase subunit beta [PDH-B (VF0878) - Adherence (VFC0001)] [Mycoplasma pulmonis UAB CTIP]
CKLLGABF_00228	35	505	N/A	VFG013535(gb|WP_011609092)	(pgi)	549	528	181	54	89	35.630	6.56e-87	278	VFG013535(gb|WP_011609092) (pgi) glucose-6-phosphate isomerase [Exopolysaccharide (VF0755) - Immune modulation (VFC0258)] [Haemophilus somnus 129PT]
CKLLGABF_00663	5	372	N/A	VFG019760(gb|WP_012722471)	(pilR)	465	386	169	2	95	45.676	1.42e-116	347	VFG019760(gb|WP_012722471) (pilR) two-component response regulator PilR [Type IV pili (VF0082) - Adherence (VFC0001)] [Pseudomonas fluorescens SBW25]
CKLLGABF_00539	1	500	N/A	VFG016987(gb|WP_011458511)	(pkn5)	501	500	308	1	100	61.477	0.0	636	VFG016987(gb|WP_011458511) (pkn5) serine/threonine protein kinase [TTSS (VF0344) - Effector delivery system (VFC0086)] [Chlamydophila felis Fe/C-56]
CKLLGABF_00619	1	332	N/A	VFG005356(gb|WP_000260666)	(plr/gapA)	335	335	158	10	99	47.024	6.57e-101	300	VFG005356(gb|WP_000260666) (plr/gapA) type I glyceraldehyde-3-phosphate dehydrogenase [Streptococcal plasmin receptor/GAPDH (VF1042) - Adherence (VFC0001)] [Streptococcus pneumoniae D39]
CKLLGABF_00715	1	932	N/A	VFG051295(gb|WP_011458350.1)	(pmpA)	937	932	644	5	100	68.730	0.0	1338	VFG051295(gb|WP_011458350.1) (pmpA) polymorphic membrane protein PmpA [Pmps (VF1346) - Adherence (VFC0001)] [Chlamydophila felis Fe/C-56]
CKLLGABF_00714	1	1764	N/A	VFG051307(gb|WP_011458351.1)	(pmpB)	1873	1764	1087	183	100	56.911	0.0	1949	VFG051307(gb|WP_011458351.1) (pmpB) polymorphic membrane protein PmpB [Pmps (VF1346) - Adherence (VFC0001)] [Chlamydophila felis Fe/C-56]
CKLLGABF_00291	1	1555	N/A	VFG051323(gb|WP_011457763.1)	(pmpD)	1536	1555	867	113	100	54.120	0.0	1642	VFG051323(gb|WP_011457763.1) (pmpD) polymorphic membrane protein PmpD [Pmps (VF1346) - Adherence (VFC0001)] [Chlamydophila felis Fe/C-56]
CKLLGABF_00777	1	933	N/A	VFG051343(gb|WP_041467996.1)	(pmpE)	957	933	455	43	100	47.297	0.0	793	VFG051343(gb|WP_041467996.1) (pmpE) polymorphic membrane protein PmpE [Pmps (VF1346) - Adherence (VFC0001)] [Chlamydophila felis Fe/C-56]
CKLLGABF_00778	44	967	N/A	VFG051343(gb|WP_041467996.1)	(pmpE)	957	967	425	60	96	45.358	0.0	743	VFG051343(gb|WP_041467996.1) (pmpE) polymorphic membrane protein PmpE [Pmps (VF1346) - Adherence (VFC0001)] [Chlamydophila felis Fe/C-56]
CKLLGABF_00123	16	510	N/A	VFG051380(gb|WP_011006251.1)	(pmpG)	942	510	292	43	97	55.303	0.0	551	VFG051380(gb|WP_011006251.1) (pmpG) polymorphic membrane protein PmpG [Pmps (VF1346) - Adherence (VFC0001)] [Chlamydophila caviae GPIC]
CKLLGABF_00124	1	308	N/A	VFG051387(gb|WP_011458272.1)	(pmpG)	866	308	226	0	100	73.377	1.69e-171	497	VFG051387(gb|WP_011458272.1) (pmpG) polymorphic membrane protein PmpG [Pmps (VF1346) - Adherence (VFC0001)] [Chlamydophila felis Fe/C-56]
CKLLGABF_00712	3	496	N/A	VFG051380(gb|WP_011006251.1)	(pmpG)	942	496	294	36	99	56.107	0.0	563	VFG051380(gb|WP_011006251.1) (pmpG) polymorphic membrane protein PmpG [Pmps (VF1346) - Adherence (VFC0001)] [Chlamydophila caviae GPIC]
CKLLGABF_00713	2	330	N/A	VFG051387(gb|WP_011458272.1)	(pmpG)	866	330	242	0	99	73.556	0.0	535	VFG051387(gb|WP_011458272.1) (pmpG) polymorphic membrane protein PmpG [Pmps (VF1346) - Adherence (VFC0001)] [Chlamydophila felis Fe/C-56]
CKLLGABF_00780	1	976	N/A	VFG051385(gb|WP_011458280.1)	(pmpG)	988	976	563	36	100	56.300	0.0	1119	VFG051385(gb|WP_011458280.1) (pmpG) polymorphic membrane protein PmpG [Pmps (VF1346) - Adherence (VFC0001)] [Chlamydophila felis Fe/C-56]
CKLLGABF_00781	202	1293	N/A	VFG051383(gb|WP_083747995.1)	(pmpG)	1182	1293	546	233	84	44.175	0.0	909	VFG051383(gb|WP_083747995.1) (pmpG) polymorphic membrane protein PmpG [Pmps (VF1346) - Adherence (VFC0001)] [Chlamydophila caviae GPIC]
CKLLGABF_00871	1	936	N/A	VFG051388(gb|WP_011458275.1)	(pmpG)	943	936	505	35	100	52.769	0.0	967	VFG051388(gb|WP_011458275.1) (pmpG) polymorphic membrane protein PmpG [Pmps (VF1346) - Adherence (VFC0001)] [Chlamydophila felis Fe/C-56]
CKLLGABF_00779	1	988	N/A	VFG051438(gb|WP_011006246.1)	(pmpH)	981	988	541	11	100	54.646	0.0	1060	VFG051438(gb|WP_011006246.1) (pmpH) polymorphic membrane protein PmpH [Pmps (VF1346) - Adherence (VFC0001)] [Chlamydophila caviae GPIC]
CKLLGABF_00013	4	281	N/A	VFG022433(gb|WP_013829143)	(ppsE)	1468	308	86	33	90	29.352	1.37e-28	115	VFG022433(gb|WP_013829143) (ppsE) acyltransferase domain-containing protein [PDIM (VF0309) - Immune modulation (VFC0258)] [Mycobacterium sp. JDM601]
CKLLGABF_00710	22	235	N/A	VFG005810(gb|WP_011836396)	(psaA)	309	279	58	16	77	25.439	1.71e-14	72.0	VFG005810(gb|WP_011836396) (psaA) manganese ABC transporter, manganese-binding adhesion liprotein [PsaA (VF0151) - Nutritional/Metabolic factor (VFC0272)] [Streptococcus sanguinis SK36]
CKLLGABF_00037	75	272	N/A	VFG015992(gb|WP_011062368)	(pvdM)	457	323	51	34	61	23.502	1.69e-08	55.5	VFG015992(gb|WP_011062368) (pvdM) dipeptidase precursor [Pyoverdine (VF0094) - Nutritional/Metabolic factor (VFC0272)] [Pseudomonas fluorescens Pf-5]
CKLLGABF_00557	89	398	N/A	VFG016002(gb|WP_011534367)	(pvdN)	425	414	74	38	75	22.840	2.39e-07	52.4	VFG016002(gb|WP_011534367) (pvdN) pyoverdine biosynthesis protein PvdN [Pyoverdine (VF0094) - Nutritional/Metabolic factor (VFC0272)] [Pseudomonas entomophila L48]
CKLLGABF_00075	7	226	N/A	VFG046604(gb|WP_012280804)	(rpe)	222	231	83	5	95	37.557	1.39e-46	154	VFG046604(gb|WP_012280804) (rpe) ribulose-phosphate 3-epimerase [Capsule (VF0543) - Immune modulation (VFC0258)] [Francisella philomiragia subsp. philomiragia ATCC 25017]
CKLLGABF_00475	38	419	N/A	VFG042736(gb|NP_253152)	(rpoN)	497	424	105	21	90	26.515	7.95e-35	134	VFG042736(gb|NP_253152) (rpoN) RNA polymerase factor sigma-54 [Type IV pili (VF0082) - Adherence (VFC0001)] [Pseudomonas aeruginosa PAO1]
CKLLGABF_00934	1	146	N/A	VFG016845(gb|WP_011097076)	(scc1)	146	146	126	0	100	86.301	3.30e-94	268	VFG016845(gb|WP_011097076) (scc1) chaperone for CopN [TTSS (VF0344) - Effector delivery system (VFC0086)] [Chlamydophila abortus S26/3]
CKLLGABF_00440	1	201	N/A	VFG016937(gb|WP_011457619)	(scc2)	227	230	174	0	87	86.567	2.15e-131	369	VFG016937(gb|WP_011457619) (scc2) chaperone for CopD [TTSS (VF0344) - Effector delivery system (VFC0086)] [Chlamydophila felis Fe/C-56]
CKLLGABF_00233	3	173	N/A	VFG017027(gb|WP_011457829)	(scc3)	172	173	139	0	99	81.287	9.87e-103	292	VFG017027(gb|WP_011457829) (scc3) chaperone [TTSS (VF0344) - Effector delivery system (VFC0086)] [Chlamydophila felis Fe/C-56]
CKLLGABF_00529	1	132	N/A	VFG049574(gb|WP_011006002)	(scc4)	134	132	114	0	100	86.364	1.46e-81	235	VFG049574(gb|WP_011006002) (scc4) chaperone for CopN [TTSS (VF0344) - Effector delivery system (VFC0086)] [Chlamydophila caviae GPIC]
CKLLGABF_00915	24	237	N/A	VFG012576(gb|WP_000983716)	(sitB)	275	259	87	2	83	40.278	3.06e-54	176	VFG012576(gb|WP_000983716) (sitB) iron/manganese ABC transporter ATP-binding protein SitB [Iron/manganese transport (VF1116) - Nutritional/Metabolic factor (VFC0272)] [Escherichia coli CFT073]
CKLLGABF_00708	11	288	N/A	VFG012590(gb|WP_000968139)	(sitD)	285	292	72	12	95	25.806	1.70e-16	77.8	VFG012590(gb|WP_000968139) (sitD) iron/manganese ABC transporter permease subunit SitD [Iron/manganese transport (VF1116) - Nutritional/Metabolic factor (VFC0272)] [Escherichia coli APEC O1]
CKLLGABF_00917	42	243	N/A	VFG013057(gb|WP_000968135)	(sitD)	285	325	58	11	62	28.571	2.00e-13	69.3	VFG013057(gb|WP_000968135) (sitD) iron/manganese ABC transporter permease subunit SitD [Ferrous iron transport (VF0985) - Nutritional/Metabolic factor (VFC0272)] [Shigella dysenteriae Sd197]
CKLLGABF_00888	1	166	N/A	VFG049593(gb|WP_006344044)	(slc1)	166	166	162	0	100	97.590	9.60e-123	342	VFG049593(gb|WP_006344044) (slc1) T3S chaperone for TARP, CT875 [TTSS (VF0344) - Effector delivery system (VFC0086)] [Chlamydophila abortus S26/3]
CKLLGABF_00350	52	262	N/A	VFG005841(gb|WP_002262748)	(SMU_RS01255)	386	348	66	35	61	29.464	1.40e-12	67.8	VFG005841(gb|WP_002262748) (SMU_RS01255) rhamnose-glucose polysaccharide biosynthesis protein RgpB [Capsule (VF0144) - Immune modulation (VFC0258)] [Streptococcus mutans UA159]
CKLLGABF_00828	5	204	N/A	VFG009706(gb|WP_011562419)	(sodA)	207	204	87	4	98	43.500	1.23e-52	167	VFG009706(gb|WP_011562419) (sodA) superoxide dismutase [SodA (VF0304) - Stress survival (VFC0282)] [Mycobacterium sp. JLS]
CKLLGABF_00879	13	246	N/A	VFG032387(gb|WP_003748418)	(stp)	252	249	90	6	94	37.975	9.71e-41	140	VFG032387(gb|WP_003748418) (stp) Stp1/IreP family PP2C-type Ser/Thr phosphatase [Serine-threonine phosphatase stp (VF0787) - Post-translational modification (VFC0315)] [Listeria seeligeri serovar 1/2b str. SLCC3954]
CKLLGABF_00562	8	312	N/A	VFG030679(gb|WP_011730288)	(sugC)	406	331	82	17	92	26.885	1.90e-28	113	VFG030679(gb|WP_011730288) (sugC) sn-glycerol-3-phosphate ABC transporter ATP-binding protein UgpC [Trehalose-recycling ABC transporter (VF0842) - Nutritional/Metabolic factor (VFC0272)] [Mycobacterium smegmatis str. MC2 155]
CKLLGABF_00678	1	881	N/A	VFG017035(gb|WP_011096873)	(tarp)	870	882	445	78	99	48.955	0.0	684	VFG017035(gb|WP_011096873) (tarp) Type III secretion system translocated actin-recruiting protein [TTSS secreted effectors (VF0711) - Effector delivery system (VFC0086)] [Chlamydophila abortus S26/3]
CKLLGABF_00407	44	330	N/A	VFG005552(gb|WP_011837486)	(tig/ropA)	427	439	78	27	65	25.828	2.82e-09	58.5	VFG005552(gb|WP_011837486) (tig/ropA) trigger factor [Trigger factor (VF1056) - Stress survival (VFC0282)] [Streptococcus sanguinis SK36]
CKLLGABF_00742	123	377	N/A	VFG040669(gb|WP_012151505)	(tlyC)	302	378	86	11	67	32.700	1.48e-29	115	VFG040669(gb|WP_012151505) (tlyC) hemolysin C [TlyC (VF0489) - Exoenzyme (VFC0251)] [Rickettsia bellii OSU 85-389]
CKLLGABF_00195	1	393	N/A	VFG046474(gb|WP_014714676)	(tufA)	394	394	274	4	99	69.367	0.0	561	VFG046474(gb|WP_014714676) (tufA) elongation factor Tu [EF-Tu (VF0460) - Adherence (VFC0001)] [Francisella noatunensis subsp. orientalis str. Toba 04]
CKLLGABF_00112	21	421	N/A	VFG000141(gb|NP_253675)	(waaA)	425	437	123	24	92	29.710	9.11e-42	152	VFG000141(gb|NP_253675) (waaA) lipopolysaccharide core biosynthesis protein WaaP [LPS (VF0085) - Immune modulation (VFC0258)] [Pseudomonas aeruginosa PAO1]
CKLLGABF_00068	27	212	N/A	VFG002901(gb|WP_002209736)	(YPA_RS10790)	228	216	54	12	86	27.273	5.29e-24	95.1	VFG002901(gb|WP_002209736) (YPA_RS10790) histidine ABC transporter permease HisQ [O-antigen (VF0392) - Immune modulation (VFC0258)] [Yersinia pestis Antiqua]
CKLLGABF_00369	36	356	N/A	VFG002705(gb|WP_002208598)	(YPO_RS16520)	329	431	77	70	74	23.620	8.63e-13	68.9	VFG002705(gb|WP_002208598) (YPO_RS16520) CDP-6-deoxy-delta-3,4-glucoseen reductase [O-antigen (VF0392) - Immune modulation (VFC0258)] [Yersinia pestis CO92]
CKLLGABF_00375	1	258	N/A	VFG050269(gb|NP_220257)	(yycJ)	262	263	172	0	98	66.667	1.52e-131	372	VFG050269(gb|NP_220257) (yycJ) Zn-dependent hydrolase [TTSS secreted effectors (VF0711) - Effector delivery system (VFC0086)] [Chlamydia trachomatis D/UW-3/CX]
CKLLGABF_00567	139	373	N/A	EGF85279.1	SINC	502	373	87	5	63	36.709	2.34e-45	162	EGF85279.1 SINC hypothetical protein G5Q_0070 [Chlamydia psittaci Cal10]

## Sheet: 19-502_5
qseqid	qstart	qend	sstrand	sacc	gene	slen	qlen	nident	gaps	qcovhsp	pident	evalue	bitscore	stitle
HBKLEPNL_00584	19	209	N/A	VFG035923(gb|WP_000621745)	(aatC)	209	223	75	11	86	38.462	8.48e-32	115	VFG035923(gb|WP_000621745) (aatC) ATP-binding protein AatC [Dispersin (VF0215) - Others (VFC0346)] [Escherichia coli O44:H18 042]
HBKLEPNL_00624	7	72	N/A	VFG011430(gb|WP_002963616)	(acpXL)	78	79	35	0	84	53.030	1.78e-18	72.0	VFG011430(gb|WP_002963616) (acpXL) acyl carrier protein [LPS (VF0367) - Immune modulation (VFC0258)] [Brucella melitensis bv. 1 str. 16M]
HBKLEPNL_00329	6	243	N/A	VFG038723(gb|WP_011705294)	(AHML_RS07540)	264	254	73	12	94	29.675	2.35e-18	81.6	VFG038723(gb|WP_011705294) (AHML_RS07540) CobQ/CobB/MinD/ParA family protein [Polar flagella (VF0473) - Motility (VFC0204)] [Aeromonas hydrophila ML09-119]
HBKLEPNL_00308	1	185	N/A	VFG009680(gb|WP_011730169)	(ahpC)	195	196	66	20	94	33.503	2.27e-32	115	VFG009680(gb|WP_011730169) (ahpC) peroxiredoxin [AhpC (VF0306) - Stress survival (VFC0282)] [Mycobacterium smegmatis str. MC2 155]
HBKLEPNL_00950	1	234	N/A	VFG038725(gb|WP_005353663)	(B565_RS05765)	264	260	57	21	90	22.984	5.88e-13	66.6	VFG038725(gb|WP_005353663) (B565_RS05765) CobQ/CobB/MinD/ParA family protein [Polar flagella (VF0473) - Motility (VFC0204)] [Aeromonas veronii B565]
HBKLEPNL_00103	1	212	N/A	VFG000688(gb|AAP42181)	(bcs1')	474	212	68	34	100	28.452	2.96e-13	67.8	VFG000688(gb|AAP42181) (bcs1') Bcs1' [Capsule (VF0043) - Immune modulation (VFC0258)] [Haemophilus influenzae str. 1007]
HBKLEPNL_00897	13	403	N/A	VFG047529(gb|WP_003029409)	(bioA)	428	426	137	31	92	33.252	9.70e-77	244	VFG047529(gb|WP_003029409) (bioA) adenosylmethionine-8-amino-7-oxononanoate aminotransferase [Biotin synthesis (VF0552) - Nutritional/Metabolic factor (VFC0272)] [Francisella tularensis subsp. tularensis SCHU S4]
HBKLEPNL_00894	7	311	N/A	VFG047506(gb|WP_012281076)	(bioB)	313	331	155	5	92	50.325	2.66e-101	300	VFG047506(gb|WP_012281076) (bioB) biotin synthase [Biotin synthesis (VF0552) - Nutritional/Metabolic factor (VFC0272)] [Francisella philomiragia subsp. philomiragia ATCC 25017]
HBKLEPNL_00896	5	189	N/A	VFG047456(gb|WP_003016414)	(bioD)	219	203	60	33	91	27.907	3.58e-10	57.4	VFG047456(gb|WP_003016414) (bioD) dethiobiotin synthetase [Biotin synthesis (VF0552) - Nutritional/Metabolic factor (VFC0272)] [Francisella tularensis subsp. holarctica FTNF002-00]
HBKLEPNL_00450	4	336	N/A	VFG047500(gb|WP_014549693)	(bioF)	375	362	89	40	92	25.356	2.11e-23	99.8	VFG047500(gb|WP_014549693) (bioF) 8-amino-7-oxononanoate synthase [Biotin synthesis (VF0552) - Nutritional/Metabolic factor (VFC0272)] [Francisella cf. novicida Fx1]
HBKLEPNL_00895	8	372	N/A	VFG047495(gb|WP_003020974)	(bioF)	375	390	122	25	94	32.533	9.91e-54	182	VFG047495(gb|WP_003020974) (bioF) 8-amino-7-oxononanoate synthase [Biotin synthesis (VF0552) - Nutritional/Metabolic factor (VFC0272)] [Francisella tularensis subsp. tularensis SCHU S4]
HBKLEPNL_00387	31	181	N/A	VFG047451(gb|WP_014549690)	(birA)	320	190	52	23	79	31.707	3.02e-10	58.2	VFG047451(gb|WP_014549690) (birA) biotin--[acetyl-CoA-carboxylase] ligase [Biotin synthesis (VF0552) - Nutritional/Metabolic factor (VFC0272)] [Francisella cf. novicida Fx1]
HBKLEPNL_00660	1	545	N/A	VFG049675(gb|WP_011097070)	(CAB_RS02275)	579	580	311	6	94	56.752	0.0	558	VFG049675(gb|WP_011097070) (CAB_RS02275) hypothetical protein [TTSS secreted effectors (VF0711) - Effector delivery system (VFC0086)] [Chlamydophila abortus S26/3]
HBKLEPNL_00934	1	174	N/A	VFG017005(gb|WP_011097294)	(CAB_RS03740)	176	174	146	2	100	82.955	5.93e-89	257	VFG017005(gb|WP_011097294) (CAB_RS03740) Type III secretion system effector [TTSS secreted effectors (VF0711) - Effector delivery system (VFC0086)] [Chlamydophila abortus S26/3]
HBKLEPNL_00327	1	183	N/A	VFG049583(gb|WP_006344529)	(CAB_RS04770)	184	185	167	0	99	91.257	2.36e-124	347	VFG049583(gb|WP_006344529) (CAB_RS04770) type III secreted effector, putative [TTSS (VF0344) - Effector delivery system (VFC0086)] [Chlamydophila abortus S26/3]
HBKLEPNL_00097	1	236	N/A	VFG039536(gb|NP_820549)	(CBU_1566)	244	238	91	2	99	38.397	9.48e-50	162	VFG039536(gb|NP_820549) (CBU_1566) Coxiella Dot/Icm type IVB secretion system translocated effector [T4SS secreted effectors (VF0696) - Effector delivery system (VFC0086)] [Coxiella burnetii RSA 493]
HBKLEPNL_00234	1	905	N/A	VFG016995(gb|WP_011096786)	(cdsC)	908	905	772	11	100	84.649	0.0	1553	VFG016995(gb|WP_011096786) (cdsC) Type III secretion system protein CdsC [TTSS (VF0344) - Effector delivery system (VFC0086)] [Chlamydophila abortus S26/3]
HBKLEPNL_00244	1	815	N/A	VFG049502(gb|WP_011006003)	(cdsD)	825	815	575	22	100	69.194	0.0	1103	VFG049502(gb|WP_011006003) (cdsD) Type III secretion system inner membrane ring complex protein CdsD [TTSS (VF0344) - Effector delivery system (VFC0086)] [Chlamydophila caviae GPIC]
HBKLEPNL_00243	1	83	N/A	VFG049513(gb|WP_011458519)	(cdsE)	83	83	71	0	100	85.542	1.14e-46	143	VFG049513(gb|WP_011458519) (cdsE) Type III secretion system protein CdsE [TTSS (VF0344) - Effector delivery system (VFC0086)] [Chlamydophila felis Fe/C-56]
HBKLEPNL_00242	1	86	N/A	VFG049522(gb|WP_011006005)	(cdsF)	86	86	83	0	100	96.512	1.51e-57	171	VFG049522(gb|WP_011006005) (cdsF) Type III secretion system needle-filament protein CdsF [TTSS (VF0344) - Effector delivery system (VFC0086)] [Chlamydophila caviae GPIC]
HBKLEPNL_00241	1	149	N/A	VFG049532(gb|WP_011006006)	(cdsG)	149	149	141	0	100	94.631	4.25e-102	288	VFG049532(gb|WP_011006006) (cdsG) Type III secretion system protein CdsG [TTSS (VF0344) - Effector delivery system (VFC0086)] [Chlamydophila caviae GPIC]
HBKLEPNL_00352	1	326	N/A	VFG016887(gb|WP_011457636)	(cdsJ)	330	326	279	6	100	84.290	0.0	535	VFG016887(gb|WP_011457636) (cdsJ) Type III secretion system inner membrane ring complex protein CdsJ [TTSS (VF0344) - Effector delivery system (VFC0086)] [Chlamydophila felis Fe/C-56]
HBKLEPNL_00350	1	225	N/A	VFG016896(gb|WP_011006889)	(cdsL)	229	229	174	0	98	77.333	9.79e-126	355	VFG016896(gb|WP_011006889) (cdsL) type III secretion translocase [TTSS (VF0344) - Effector delivery system (VFC0086)] [Chlamydophila caviae GPIC]
HBKLEPNL_00239	1	442	N/A	VFG016966(gb|WP_011006008)	(cdsN)	442	442	425	0	100	96.154	0.0	860	VFG016966(gb|WP_011006008) (cdsN) Type III secretion system ATPase [TTSS (VF0344) - Effector delivery system (VFC0086)] [Chlamydophila caviae GPIC]
HBKLEPNL_00238	1	170	N/A	VFG049542(gb|WP_011006009)	(cdsO)	172	172	157	0	99	92.353	9.66e-108	305	VFG049542(gb|WP_011006009) (cdsO) Type III secretion system protein CdsO, YscO homolog [TTSS (VF0344) - Effector delivery system (VFC0086)] [Chlamydophila caviae GPIC]
HBKLEPNL_00237	1	280	N/A	VFG049552(gb|WP_011006010)	(cdsP)	282	280	177	8	100	62.105	6.08e-118	339	VFG049552(gb|WP_011006010) (cdsP) Type III secretion system protein CdsP, YscP homolog [TTSS (VF0344) - Effector delivery system (VFC0086)] [Chlamydophila caviae GPIC]
HBKLEPNL_00236	1	371	N/A	VFG016977(gb|WP_011458512)	(cdsQ)	371	371	281	0	100	75.741	0.0	595	VFG016977(gb|WP_011458512) (cdsQ) Type III secretion system C-ring protein CdsQ [TTSS (VF0344) - Effector delivery system (VFC0086)] [Chlamydophila felis Fe/C-56]
HBKLEPNL_00349	1	303	N/A	VFG016907(gb|WP_011457633)	(cdsR)	305	303	264	2	100	86.557	0.0	529	VFG016907(gb|WP_011457633) (cdsR) type III secretion protein [TTSS (VF0344) - Effector delivery system (VFC0086)] [Chlamydophila felis Fe/C-56]
HBKLEPNL_00348	1	94	N/A	VFG016915(gb|WP_006343598)	(cdsS)	94	94	90	0	100	95.745	2.56e-59	176	VFG016915(gb|WP_006343598) (cdsS) Yop proteins translocation protein S [TTSS (VF0344) - Effector delivery system (VFC0086)] [Chlamydophila abortus S26/3]
HBKLEPNL_00347	1	286	N/A	VFG016927(gb|WP_011457631)	(cdsT)	289	290	249	0	99	87.063	0.0	499	VFG016927(gb|WP_011457631) (cdsT) Yop proteins translocation protein T [TTSS (VF0344) - Effector delivery system (VFC0086)] [Chlamydophila felis Fe/C-56]
HBKLEPNL_00651	1	360	N/A	VFG016877(gb|WP_011458099)	(cdsU)	360	360	333	0	100	92.500	0.0	685	VFG016877(gb|WP_011458099) (cdsU) Type III secretion protein CdsU [TTSS (VF0344) - Effector delivery system (VFC0086)] [Chlamydophila felis Fe/C-56]
HBKLEPNL_00652	1	708	N/A	VFG016866(gb|WP_011006421)	(cdsV)	709	708	686	1	100	96.756	0.0	1384	VFG016866(gb|WP_011006421) (cdsV) Type III secretion protein CdsV [TTSS (VF0344) - Effector delivery system (VFC0086)] [Chlamydophila caviae GPIC]
HBKLEPNL_00047	1	241	N/A	VFG049565(gb|WP_011458337)	(cdsZ)	254	255	220	0	95	91.286	2.40e-162	449	VFG049565(gb|WP_011458337) (cdsZ) zinc ribbon domain-containing protein [TTSS (VF0344) - Effector delivery system (VFC0086)] [Chlamydophila felis Fe/C-56]
HBKLEPNL_00930	40	419	N/A	VFG049648(gb|WP_148174344)	(CF_RS01310)	383	419	220	1	91	57.743	2.07e-148	426	VFG049648(gb|WP_148174344) (CF_RS01310) hypothetical protein [TTSS secreted effectors (VF0711) - Effector delivery system (VFC0086)] [Chlamydophila felis Fe/C-56]
HBKLEPNL_00921	1	586	N/A	VFG049695(gb|WP_011457824)	(CF_RS01355)	596	596	373	2	98	63.543	0.0	827	VFG049695(gb|WP_011457824) (CF_RS01355) serine protease [CPAF (VF0580) - Exoenzyme (VFC0251)] [Chlamydophila felis Fe/C-56]
HBKLEPNL_00010	12	1012	N/A	VFG049680(gb|WP_011458297)	(ChlaOTU)	1045	1014	373	64	99	35.592	0.0	635	VFG049680(gb|WP_011458297) (ChlaOTU) membrane protein [TTSS secreted effectors (VF0711) - Effector delivery system (VFC0086)] [Chlamydophila felis Fe/C-56]
HBKLEPNL_00065	5	213	N/A	VFG044077(gb|YP_002344985)	(chuC)	258	239	71	16	87	32.420	8.53e-31	114	VFG044077(gb|YP_002344985) (chuC) hemin uptake ABC transporter ATP-binding protein [Direct heme uptake system (VF0724) - Nutritional/Metabolic factor (VFC0272)] [Campylobacter jejuni subsp. jejuni NCTC 11168]
HBKLEPNL_00720	1	808	N/A	VFG000079(gb|NP_463763)	(clpC)	820	847	417	25	95	51.545	0.0	843	VFG000079(gb|NP_463763) (clpC) endopeptidase Clp ATP-binding chain C [ClpC (VF0072) - Stress survival (VFC0282)] [Listeria monocytogenes EGD-e]
HBKLEPNL_00043	14	188	N/A	VFG000077(gb|NP_465991)	(clpP)	198	192	78	2	91	44.571	4.45e-47	152	VFG000077(gb|NP_465991) (clpP) ATP-dependent Clp protease proteolytic subunit [ClpP (VF0074) - Stress survival (VFC0282)] [Listeria monocytogenes EGD-e]
HBKLEPNL_00367	1	197	N/A	VFG000077(gb|NP_465991)	(clpP)	198	203	106	0	97	53.807	5.70e-75	224	VFG000077(gb|NP_465991) (clpP) ATP-dependent Clp protease proteolytic subunit [ClpP (VF0074) - Stress survival (VFC0282)] [Listeria monocytogenes EGD-e]
HBKLEPNL_00809	1	861	N/A	VFG049189(gb|WP_014226431)	(clpV)	857	866	421	12	99	48.727	0.0	808	VFG049189(gb|WP_014226431) (clpV) ATP-dependent chaperone ClpB [T6SS-II (VF0783) - Effector delivery system (VFC0086)] [Klebsiella oxytoca E718]
HBKLEPNL_00333	1	483	N/A	VFG016945(gb|WP_011097426)	(copB)	494	483	338	11	100	68.421	0.0	580	VFG016945(gb|WP_011097426) (copB) Type III secretion system translocator CopB [TTSS (VF0344) - Effector delivery system (VFC0086)] [Chlamydophila abortus S26/3]
HBKLEPNL_00917	1	508	N/A	VFG017017(gb|WP_011457828)	(copB2)	504	508	268	4	100	52.756	1.42e-177	508	VFG017017(gb|WP_011457828) (copB2) Type III secretion system translocator CopB2 [TTSS (VF0344) - Effector delivery system (VFC0086)] [Chlamydophila felis Fe/C-56]
HBKLEPNL_00332	1	430	N/A	VFG016955(gb|WP_011097427)	(copD)	440	431	309	15	99	69.910	2.89e-147	426	VFG016955(gb|WP_011097427) (copD) Type III secretion system translocator CopD [TTSS (VF0344) - Effector delivery system (VFC0086)] [Chlamydophila abortus S26/3]
HBKLEPNL_00653	32	399	N/A	VFG016857(gb|WP_011458101)	(copN)	398	399	285	1	92	77.446	0.0	606	VFG016857(gb|WP_011458101) (copN) Type III secretion system effector CopN [TTSS (VF0344) - Effector delivery system (VFC0086)] [Chlamydophila felis Fe/C-56]
HBKLEPNL_00789	1	255	N/A	VFG042156(gb|WP_010883005)	(CPN_RS01830)	257	256	194	1	99	75.781	5.85e-142	398	VFG042156(gb|WP_010883005) (CPN_RS01830) FliA/WhiG family RNA polymerase sigma factor [TTSS (VF0344) - Effector delivery system (VFC0086)] [Chlamydophila pneumoniae CWL029]
HBKLEPNL_00734	1	136	N/A	VFG044462(gb|WP_010883066)	(CPN_RS02150)	142	143	118	0	95	86.765	1.06e-85	246	VFG044462(gb|WP_010883066) (CPN_RS02150) hypothetical protein [TTSS (VF0344) - Effector delivery system (VFC0086)] [Chlamydophila pneumoniae CWL029]
HBKLEPNL_00240	1	224	N/A	VFG042150(gb|WP_010883346)	(CPN_RS03645)	224	224	148	4	100	65.487	3.49e-103	297	VFG042150(gb|WP_010883346) (CPN_RS03645) hypothetical protein [TTSS (VF0344) - Effector delivery system (VFC0086)] [Chlamydophila pneumoniae CWL029]
HBKLEPNL_00351	1	277	N/A	VFG042145(gb|WP_010883464)	(CPN_RS04255)	277	277	196	0	100	70.758	6.37e-149	417	VFG042145(gb|WP_010883464) (CPN_RS04255) hypothetical protein [TTSS (VF0344) - Effector delivery system (VFC0086)] [Chlamydophila pneumoniae CWL029]
HBKLEPNL_00379	1	432	N/A	VFG042144(gb|WP_010883493)	(CPN_RS04405)	433	438	349	0	99	80.787	0.0	724	VFG042144(gb|WP_010883493) (CPN_RS04405) FliI/YscN family ATPase [TTSS (VF0344) - Effector delivery system (VFC0086)] [Chlamydophila pneumoniae CWL029]
HBKLEPNL_00380	1	177	N/A	VFG042143(gb|WP_010883494)	(CPN_RS04410)	178	177	107	3	100	59.777	1.83e-71	213	VFG042143(gb|WP_010883494) (CPN_RS04410) hypothetical protein [TTSS (VF0344) - Effector delivery system (VFC0086)] [Chlamydophila pneumoniae CWL029]
HBKLEPNL_00381	1	340	N/A	VFG042142(gb|WP_010883495)	(CPN_RS04415)	341	341	184	2	99	53.959	9.26e-121	351	VFG042142(gb|WP_010883495) (CPN_RS04415) type III secretion system protein [TTSS (VF0344) - Effector delivery system (VFC0086)] [Chlamydophila pneumoniae CWL029]
HBKLEPNL_00918	42	498	N/A	VFG042141(gb|WP_010883652)	(CPN_RS05260)	497	498	207	30	92	43.856	2.95e-113	343	VFG042141(gb|WP_010883652) (CPN_RS05260) type III secretion system translocon subunit CopD2 [TTSS (VF0344) - Effector delivery system (VFC0086)] [Chlamydophila pneumoniae CWL029]
HBKLEPNL_00090	17	249	N/A	VFG045688(gb|WP_002294134)	(cpsA/uppS)	270	250	99	8	93	41.772	2.94e-61	193	VFG045688(gb|WP_002294134) (cpsA/uppS) undecaprenyl diphosphate synthase [Capsule (VF0361) - Immune modulation (VFC0258)] [Enterococcus faecium Aus0004]
HBKLEPNL_00091	16	292	N/A	VFG045682(gb|WP_002296531)	(cpsB/cdsA)	266	304	87	25	91	30.961	4.38e-24	98.6	VFG045682(gb|WP_002296531) (cpsB/cdsA) phosphatidate cytidylyltransferase [Capsule (VF0361) - Immune modulation (VFC0258)] [Enterococcus faecium Aus0004]
HBKLEPNL_00510	24	296	N/A	VFG002184(gb|WP_002359685)	(cpsG)	817	301	82	24	91	28.772	5.03e-28	113	VFG002184(gb|WP_002359685) (cpsG) MurB family protein [Capsule (VF0361) - Immune modulation (VFC0258)] [Enterococcus faecalis V583]
HBKLEPNL_00081	56	152	N/A	VFG050253(gb|NP_219954)	(crpA)	150	154	41	3	63	41.837	2.69e-20	81.3	VFG050253(gb|NP_219954) (crpA) hypothetical protein [TTSS secreted effectors (VF0711) - Effector delivery system (VFC0086)] [Chlamydia trachomatis D/UW-3/CX]
HBKLEPNL_00669	9	142	N/A	VFG050221(gb|NP_219508)	(CT_006)	189	151	40	0	89	29.851	3.20e-13	63.9	VFG050221(gb|NP_219508) (CT_006) hypothetical protein [TTSS secreted effectors (VF0711) - Effector delivery system (VFC0086)] [Chlamydia trachomatis D/UW-3/CX]
HBKLEPNL_00778	1	148	N/A	VFG050223(gb|NP_219556)	(CT_053)	148	148	117	0	100	79.054	1.04e-84	244	VFG050223(gb|NP_219556) (CT_053) hypothetical protein [TTSS secreted effectors (VF0711) - Effector delivery system (VFC0086)] [Chlamydia trachomatis D/UW-3/CX]
HBKLEPNL_00659	1	159	N/A	VFG050224(gb|NP_219586)	(CT_083)	160	160	85	3	99	52.795	5.01e-40	132	VFG050224(gb|NP_219586) (CT_083) hypothetical protein [TTSS secreted effectors (VF0711) - Effector delivery system (VFC0086)] [Chlamydia trachomatis D/UW-3/CX]
HBKLEPNL_00590	5	270	N/A	VFG050230(gb|NP_219645)	(CT_142)	285	274	116	20	97	41.429	5.82e-59	189	VFG050230(gb|NP_219645) (CT_142) hypothetical protein [TTSS secreted effectors (VF0711) - Effector delivery system (VFC0086)] [Chlamydia trachomatis D/UW-3/CX]
HBKLEPNL_00589	1	284	N/A	VFG050231(gb|NP_219646)	(CT_143)	280	284	121	12	100	42.014	6.43e-61	194	VFG050231(gb|NP_219646) (CT_143) hypothetical protein [TTSS secreted effectors (VF0711) - Effector delivery system (VFC0086)] [Chlamydia trachomatis D/UW-3/CX]
HBKLEPNL_00588	1	265	N/A	VFG050232(gb|NP_219647)	(CT_144)	285	269	104	21	99	36.620	2.71e-47	159	VFG050232(gb|NP_219647) (CT_144) hypothetical protein [TTSS secreted effectors (VF0711) - Effector delivery system (VFC0086)] [Chlamydia trachomatis D/UW-3/CX]
HBKLEPNL_00523	17	1369	N/A	VFG050233(gb|NP_219650)	(CT_147)	1449	1431	362	130	95	25.547	4.12e-92	328	VFG050233(gb|NP_219650) (CT_147) hypothetical protein [TTSS secreted effectors (VF0711) - Effector delivery system (VFC0086)] [Chlamydia trachomatis D/UW-3/CX]
HBKLEPNL_00535	2	247	N/A	VFG050239(gb|NP_219707)	(CT_203)	251	257	192	0	96	78.049	1.57e-142	399	VFG050239(gb|NP_219707) (CT_203) hypothetical protein [TTSS secreted effectors (VF0711) - Effector delivery system (VFC0086)] [Chlamydia trachomatis D/UW-3/CX]
HBKLEPNL_00716	5	474	N/A	VFG050247(gb|NP_219793)	(CT_288)	563	554	126	41	85	25.506	1.80e-32	131	VFG050247(gb|NP_219793) (CT_288) hypothetical protein [TTSS secreted effectors (VF0711) - Effector delivery system (VFC0086)] [Chlamydia trachomatis D/UW-3/CX]
HBKLEPNL_00008	1	204	N/A	VFG050250(gb|NP_219893)	(CT_383)	243	233	82	12	88	38.863	9.83e-45	149	VFG050250(gb|NP_219893) (CT_383) hypothetical protein [TTSS secreted effectors (VF0711) - Effector delivery system (VFC0086)] [Chlamydia trachomatis D/UW-3/CX]
HBKLEPNL_00041	1	295	N/A	VFG050251(gb|NP_219941)	(CT_429)	329	327	257	0	90	87.119	0.0	533	VFG050251(gb|NP_219941) (CT_429) hypothetical protein [TTSS secreted effectors (VF0711) - Effector delivery system (VFC0086)] [Chlamydia trachomatis D/UW-3/CX]
HBKLEPNL_00119	19	100	N/A	VFG050255(gb|NP_219986)	(CT_473)	104	105	53	5	78	61.628	1.96e-29	101	VFG050255(gb|NP_219986) (CT_473) hypothetical protein [TTSS secreted effectors (VF0711) - Effector delivery system (VFC0086)] [Chlamydia trachomatis D/UW-3/CX]
HBKLEPNL_00128	1	110	N/A	VFG050256(gb|NP_219997)	(CT_483)	121	117	41	4	94	37.273	1.65e-20	79.7	VFG050256(gb|NP_219997) (CT_483) hypothetical protein [TTSS secreted effectors (VF0711) - Effector delivery system (VFC0086)] [Chlamydia trachomatis D/UW-3/CX]
HBKLEPNL_00179	32	310	N/A	VFG050257(gb|NP_220044)	(CT_529)	298	318	102	13	88	35.789	2.85e-51	171	VFG050257(gb|NP_220044) (CT_529) hypothetical protein [TTSS secreted effectors (VF0711) - Effector delivery system (VFC0086)] [Chlamydia trachomatis D/UW-3/CX]
HBKLEPNL_00201	1	131	N/A	VFG050258(gb|NP_220065)	(CT_550)	141	133	77	5	98	57.037	1.43e-48	152	VFG050258(gb|NP_220065) (CT_550) hypothetical protein [TTSS secreted effectors (VF0711) - Effector delivery system (VFC0086)] [Chlamydia trachomatis D/UW-3/CX]
HBKLEPNL_00346	1	145	N/A	VFG050259(gb|NP_220080)	(CT_565)	147	146	91	1	99	62.329	1.31e-60	183	VFG050259(gb|NP_220080) (CT_565) hypothetical protein [TTSS secreted effectors (VF0711) - Effector delivery system (VFC0086)] [Chlamydia trachomatis D/UW-3/CX]
HBKLEPNL_00334	1	121	N/A	VFG002135(gb|NP_220092)	(CT_577)	119	121	58	8	100	46.774	2.42e-33	112	VFG002135(gb|NP_220092) (CT_577) hypothetical protein [TTSS secreted effectors (VF0711) - Effector delivery system (VFC0086)] [Chlamydia trachomatis D/UW-3/CX]
HBKLEPNL_00303	1	77	N/A	VFG050260(gb|NP_220123)	(CT_606.1)	79	77	49	2	100	63.636	5.44e-26	90.9	VFG050260(gb|NP_220123) (CT_606.1) hypothetical protein [TTSS secreted effectors (VF0711) - Effector delivery system (VFC0086)] [Chlamydia trachomatis D/UW-3/CX]
HBKLEPNL_00284	15	257	N/A	VFG050261(gb|NP_220135)	(CT_618)	266	263	75	12	92	29.880	1.22e-18	82.8	VFG050261(gb|NP_220135) (CT_618) hypothetical protein [TTSS secreted effectors (VF0711) - Effector delivery system (VFC0086)] [Chlamydia trachomatis D/UW-3/CX]
HBKLEPNL_00259	1	764	N/A	VFG050262(gb|NP_220136)	(CT_619)	877	764	330	30	100	42.308	0.0	567	VFG050262(gb|NP_220136) (CT_619) hypothetical protein [TTSS secreted effectors (VF0711) - Effector delivery system (VFC0086)] [Chlamydia trachomatis D/UW-3/CX]
HBKLEPNL_00258	22	821	N/A	VFG050263(gb|NP_220137)	(CT_620)	838	821	378	48	97	45.707	0.0	701	VFG050263(gb|NP_220137) (CT_620) hypothetical protein [TTSS secreted effectors (VF0711) - Effector delivery system (VFC0086)] [Chlamydia trachomatis D/UW-3/CX]
HBKLEPNL_00260	64	624	N/A	VFG044459(gb|NP_220139)	(CT_622)	647	625	213	63	90	35.033	1.95e-68	234	VFG044459(gb|NP_220139) (CT_622) type III secreted effector [TTSS secreted effectors (VF0711) - Effector delivery system (VFC0086)] [Chlamydia trachomatis D/UW-3/CX]
HBKLEPNL_00257	4	55	N/A	VFG050264(gb|NP_220171)	(CT_652.1)	59	58	37	0	90	71.154	2.42e-21	77.8	VFG050264(gb|NP_220171) (CT_652.1) hypothetical protein [TTSS secreted effectors (VF0711) - Effector delivery system (VFC0086)] [Chlamydia trachomatis D/UW-3/CX]
HBKLEPNL_00249	1	96	N/A	VFG050265(gb|NP_220175)	(CT_656)	97	96	56	1	100	57.732	6.54e-39	124	VFG050265(gb|NP_220175) (CT_656) hypothetical protein [TTSS secreted effectors (VF0711) - Effector delivery system (VFC0086)] [Chlamydia trachomatis D/UW-3/CX]
HBKLEPNL_00206	3	377	N/A	VFG050266(gb|NP_220214)	(CT_695)	398	382	118	54	98	29.064	6.69e-32	124	VFG050266(gb|NP_220214) (CT_695) hypothetical protein [TTSS secreted effectors (VF0711) - Effector delivery system (VFC0086)] [Chlamydia trachomatis D/UW-3/CX]
HBKLEPNL_00373	1	750	N/A	VFG050267(gb|NP_220230)	(CT_711)	767	750	340	36	100	43.814	0.0	574	VFG050267(gb|NP_220230) (CT_711) hypothetical protein [TTSS secreted effectors (VF0711) - Effector delivery system (VFC0086)] [Chlamydia trachomatis D/UW-3/CX]
HBKLEPNL_00374	1	383	N/A	VFG050268(gb|NP_220231)	(CT_712)	390	388	233	4	99	60.207	4.32e-167	473	VFG050268(gb|NP_220231) (CT_712) type III secretion system effector protein [TTSS secreted effectors (VF0711) - Effector delivery system (VFC0086)] [Chlamydia trachomatis D/UW-3/CX]
HBKLEPNL_00933	1	172	N/A	VFG050271(gb|NP_220369)	(CT_848)	168	172	127	8	100	72.989	2.27e-84	245	VFG050271(gb|NP_220369) (CT_848) hypothetical protein [TTSS secreted effectors (VF0711) - Effector delivery system (VFC0086)] [Chlamydia trachomatis D/UW-3/CX]
HBKLEPNL_00932	17	161	N/A	VFG050272(gb|NP_220370)	(CT_849)	159	161	121	0	90	83.448	1.51e-85	247	VFG050272(gb|NP_220370) (CT_849) hypothetical protein [TTSS secreted effectors (VF0711) - Effector delivery system (VFC0086)] [Chlamydia trachomatis D/UW-3/CX]
HBKLEPNL_00915	1	476	N/A	VFG002153(gb|NP_220385)	(CT_863)	482	476	218	24	100	44.399	2.83e-111	337	VFG002153(gb|NP_220385) (CT_863) hypothetical protein [TTSS secreted effectors (VF0711) - Effector delivery system (VFC0086)] [Chlamydia trachomatis D/UW-3/CX]
HBKLEPNL_00847	1	404	N/A	VFG051476(gb|WP_006344255.1)	(ctad1)	408	405	308	4	99	75.676	0.0	631	VFG051476(gb|WP_006344255.1) (ctad1) Chlamydia SH3 domain containing adhesin and invasin Ctad1 [Ctad1 (VF1348) - Invasion (VFC0083)] [Chlamydophila abortus S26/3]
HBKLEPNL_00389	78	657	N/A	VFG031390(gb|NP_215484)	(ctpV)	770	657	186	26	88	31.208	2.89e-73	251	VFG031390(gb|NP_215484) (ctpV) copper-exporting ATPase [Copper exporter (VF0849) - Nutritional/Metabolic factor (VFC0272)] [Mycobacterium tuberculosis H37Rv]
HBKLEPNL_00256	3	238	N/A	VFG022453(gb|WP_012393578)	(ddrA)	331	240	81	11	98	34.177	1.36e-35	128	VFG022453(gb|WP_012393578) (ddrA) ATP-binding cassette domain-containing protein [PDIM (VF0309) - Immune modulation (VFC0258)] [Mycobacterium marinum M]
HBKLEPNL_00027	1	654	N/A	VFG043573(gb|NP_219906)	(dnaK)	660	655	573	6	99	86.818	0.0	1150	VFG043573(gb|NP_219906) (dnaK) chaperone protein DnaK [Adherence; porin (VF0713) - Adherence (VFC0001)] [Chlamydia trachomatis D/UW-3/CX]
HBKLEPNL_00796	8	317	N/A	VFG045614(gb|WP_002286843)	(efaA)	316	320	82	38	97	24.848	1.03e-20	90.5	VFG045614(gb|WP_002286843) (efaA) endocarditis specific antigen [EfaA (VF0354) - Adherence (VFC0001)] [Enterococcus faecium Aus0004]
HBKLEPNL_00324	5	421	N/A	VFG005579(gb|WP_000022815)	(eno)	434	423	225	10	99	52.693	3.10e-165	471	VFG005579(gb|WP_000022815) (eno) phosphopyruvate hydratase [Streptococcal enolase (VF1060) - Exoenzyme (VFC0251)] [Streptococcus pneumoniae D39]
HBKLEPNL_00449	36	534	N/A	VFG037313(gb|WP_000744364)	(entE)	542	542	120	50	92	23.077	1.46e-26	113	VFG037313(gb|WP_000744364) (entE) non-ribosomal peptide synthetase adenylate-forming enzyme of acinetobactin synthesis [Acinetobactin (VF0467) - Nutritional/Metabolic factor (VFC0272)] [Acinetobacter baumannii 1656-2]
HBKLEPNL_00341	1	384	N/A	VFG007093(gb|WP_011078942)	(epsF)	405	391	110	12	98	27.778	4.07e-54	184	VFG007093(gb|WP_011078942) (epsF) type II secretion system inner membrane protein GspF [Eps T2SS (VF0613) - Effector delivery system (VFC0086)] [Vibrio vulnificus CMCP6]
HBKLEPNL_00315	13	217	N/A	VFG006288(gb|WP_002216612)	(exbB)	220	232	56	35	88	25.339	5.09e-12	63.2	VFG006288(gb|WP_002216612) (exbB) TonB-system energizer ExbB [Ton system (VF0895) - Nutritional/Metabolic factor (VFC0272)] [Neisseria meningitidis Z2491]
HBKLEPNL_00339	256	722	N/A	VFG038272(gb|WP_011704540)	(exeD)	677	756	106	63	62	21.074	4.03e-16	82.4	VFG038272(gb|WP_011704540) (exeD) general secretion pathway protein D [Exe T2SS (VF0478) - Effector delivery system (VFC0086)] [Aeromonas hydrophila subsp. hydrophila ATCC 7966]
HBKLEPNL_00181	9	144	N/A	VFG011402(gb|WP_004688426)	(fabZ)	157	154	62	2	88	45.588	1.04e-30	108	VFG011402(gb|WP_004688426) (fabZ) (3R)-hydroxymyristoyl ACP dehydratase [LPS (VF0367) - Immune modulation (VFC0258)] [Brucella suis 1330]
HBKLEPNL_00211	14	247	N/A	VFG036559(gb|WP_013449339)	(fbpC)	353	319	67	22	73	28.033	8.44e-22	94.0	VFG036559(gb|WP_013449339) (fbpC) iron(III) ABC transporter, ATP-binding protein [FbpABC (VF0272) - Nutritional/Metabolic factor (VFC0272)] [Neisseria lactamica 020-06]
HBKLEPNL_00549	2	207	N/A	VFG036559(gb|WP_013449339)	(fbpC)	353	234	69	10	88	32.093	4.32e-30	114	VFG036559(gb|WP_013449339) (fbpC) iron(III) ABC transporter, ATP-binding protein [FbpABC (VF0272) - Nutritional/Metabolic factor (VFC0272)] [Neisseria lactamica 020-06]
HBKLEPNL_00109	33	339	N/A	VFG019826(gb|WP_162471079)	(fleS)	391	353	87	31	87	27.358	9.35e-24	100	VFG019826(gb|WP_162471079) (fleS) two-component sensor [Flagella (VF0273) - Motility (VFC0204)] [Pseudomonas fluorescens SBW25]
HBKLEPNL_00788	8	582	N/A	VFG042202(gb|NP_219563)	(flhA)	605	584	301	8	98	52.257	0.0	536	VFG042202(gb|NP_219563) (flhA) FlhA, the flagella homolog of CdsV [TTSS (VF0344) - Effector delivery system (VFC0086)] [Chlamydia trachomatis D/UW-3/CX]
HBKLEPNL_00499	38	265	N/A	VFG007591(gb|WP_011262353)	(flhF)	492	285	61	14	80	26.522	1.94e-16	79.0	VFG007591(gb|WP_011262353) (flhF) flagellar biosynthesis protein [Flagella (VF0519) - Motility (VFC0204)] [Vibrio fischeri ES114]
HBKLEPNL_00862	16	382	N/A	VFG043297(gb|WP_011860700)	(fliI)	439	438	113	28	84	29.504	3.68e-35	135	VFG043297(gb|WP_011860700) (fliI) flagellar protein export ATPase FliI [Peritrichous flagella (VF0732) - Motility (VFC0204)] [Clostridium difficile 630]
HBKLEPNL_00009	32	248	N/A	VFG043047(gb|NP_460907)	(fliY)	266	251	60	9	86	27.149	3.09e-18	81.3	VFG043047(gb|NP_460907) (fliY) cystine ABC transporter substrate-binding protein [Peritrichous flagella (VF0967) - Motility (VFC0204)] [Salmonella enterica subsp. enterica serovar Typhimurium str. LT2]
HBKLEPNL_00625	8	247	N/A	VFG038840(gb|WP_005300916)	(flmH)	244	249	116	4	96	48.333	3.59e-78	236	VFG038840(gb|WP_005300916) (flmH) short chain dehydrogenase/reductase family oxidoreductase [Polar flagella (VF0473) - Motility (VFC0204)] [Aeromonas hydrophila ML09-119]
HBKLEPNL_00613	7	454	N/A	VFG047663(gb|WP_014715113)	(gadC)	469	469	145	19	96	31.385	3.06e-79	254	VFG047663(gb|WP_014715113) (gadC) glutamate:gamma-aminobutyric acid antiporter family protein [GadC (VF0555) - Nutritional/Metabolic factor (VFC0272)] [Francisella noatunensis subsp. orientalis str. Toba 04]
HBKLEPNL_00471	1	473	N/A	VFG050270(gb|NP_220318)	(glgA)	474	477	272	5	99	57.263	0.0	540	VFG050270(gb|NP_220318) (glgA) glycogen synthase [TTSS secreted effectors (VF0711) - Effector delivery system (VFC0086)] [Chlamydia trachomatis D/UW-3/CX]
HBKLEPNL_00769	1	657	N/A	VFG050222(gb|NP_219545)	(glgX)	666	660	417	0	99	63.470	0.0	868	VFG050222(gb|NP_219545) (glgX) glycogen hydrolase [TTSS secreted effectors (VF0711) - Effector delivery system (VFC0086)] [Chlamydia trachomatis D/UW-3/CX]
HBKLEPNL_00792	2	472	N/A	VFG048851(gb|WP_015958700)	(gndA)	468	481	236	6	98	50.000	9.32e-164	471	VFG048851(gb|WP_015958700) (gndA) NADP-dependent phosphogluconate dehydrogenase [Capsule (VF0560) - Immune modulation (VFC0258)] [Klebsiella pneumoniae subsp. pneumoniae MGH 78578]
HBKLEPNL_00425	7	501	N/A	VFG019134(gb|WP_012422966)	(groEL)	540	505	133	24	98	25.725	4.42e-56	196	VFG019134(gb|WP_012422966) (groEL) chaperonin GroEL [GroEL (VF0594) - Adherence (VFC0001)] [Clostridium botulinum B str. Eklund 17B]
HBKLEPNL_00822	3	532	N/A	VFG012095(gb|WP_003435012)	(groEL)	542	544	325	2	97	61.321	0.0	639	VFG012095(gb|WP_003435012) (groEL) chaperonin GroEL [GroEL (VF0594) - Adherence (VFC0001)] [Clostridium difficile 630]
HBKLEPNL_00306	1	525	N/A	VFG043550(gb|NP_214954)	(groEL2)	540	544	184	5	97	35.048	1.12e-104	324	VFG043550(gb|NP_214954) (groEL2) molecular chaperone GroEL [GroEL (VF0866) - Adherence (VFC0001)] [Mycobacterium tuberculosis H37Rv]
HBKLEPNL_00246	1	207	N/A	VFG013607(gb|WP_041604533)	(hemA)	433	339	66	43	61	27.731	3.53e-09	57.8	VFG013607(gb|WP_041604533) (hemA) glutamyl-tRNA reductase [Heme biosynthesis (VF0758) - Nutritional/Metabolic factor (VFC0272)] [Haemophilus somnus 129PT]
HBKLEPNL_00275	8	328	N/A	VFG013197(gb|WP_011608705)	(hemB)	340	330	146	3	97	45.201	2.61e-91	276	VFG013197(gb|WP_011608705) (hemB) porphobilinogen synthase [Heme biosynthesis (VF0758) - Nutritional/Metabolic factor (VFC0272)] [Haemophilus somnus 2336]
HBKLEPNL_00705	18	193	N/A	VFG013198(gb|WP_011608203)	(hemC)	321	258	57	2	68	32.022	4.87e-20	87.4	VFG013198(gb|WP_011608203) (hemC) hydroxymethylbilane synthase [Heme biosynthesis (VF0758) - Nutritional/Metabolic factor (VFC0272)] [Haemophilus somnus 2336]
HBKLEPNL_00416	7	316	N/A	VFG013200(gb|WP_012341396)	(hemE)	354	333	97	12	93	30.124	4.43e-44	154	VFG013200(gb|WP_012341396) (hemE) uroporphyrinogen decarboxylase [Heme biosynthesis (VF0758) - Nutritional/Metabolic factor (VFC0272)] [Haemophilus somnus 2336]
HBKLEPNL_00130	6	272	N/A	VFG013615(gb|WP_011272415)	(hemH)	323	328	81	25	81	28.521	4.75e-24	100	VFG013615(gb|WP_011272415) (hemH) ferrochelatase [Heme biosynthesis (VF0758) - Nutritional/Metabolic factor (VFC0272)] [Haemophilus influenzae 86-028NP]
HBKLEPNL_00813	4	422	N/A	VFG013618(gb|WP_011609384)	(hemL)	432	434	162	8	97	38.480	1.48e-94	291	VFG013618(gb|WP_011609384) (hemL) glutamate-1-semialdehyde 2,1-aminomutase [Heme biosynthesis (VF0758) - Nutritional/Metabolic factor (VFC0272)] [Haemophilus somnus 129PT]
HBKLEPNL_00415	5	442	N/A	VFG013630(gb|WP_011608629)	(hemN)	455	457	160	11	96	36.199	3.83e-97	299	VFG013630(gb|WP_011608629) (hemN) oxygen-independent coproporphyrinogen III oxidase [Heme biosynthesis (VF0758) - Nutritional/Metabolic factor (VFC0272)] [Haemophilus somnus 129PT]
HBKLEPNL_00777	6	326	N/A	VFG013626(gb|WP_011272071)	(hemN)	383	373	115	25	86	34.226	1.90e-49	170	VFG013626(gb|WP_011272071) (hemN) radical SAM family heme chaperone HemW [Heme biosynthesis (VF0758) - Nutritional/Metabolic factor (VFC0272)] [Haemophilus influenzae 86-028NP]
HBKLEPNL_00536	7	232	N/A	VFG013192(gb|WP_012340414)	(hitC)	349	257	77	7	88	33.478	5.34e-33	122	VFG013192(gb|WP_012340414) (hitC) iron(III) ABC transporter, ATP-binding protein [HitABC (VF0268) - Nutritional/Metabolic factor (VFC0272)] [Haemophilus somnus 2336]
HBKLEPNL_00537	8	254	N/A	VFG013192(gb|WP_012340414)	(hitC)	349	285	79	21	87	31.600	7.41e-32	120	VFG013192(gb|WP_012340414) (hitC) iron(III) ABC transporter, ATP-binding protein [HitABC (VF0268) - Nutritional/Metabolic factor (VFC0272)] [Haemophilus somnus 2336]
HBKLEPNL_00570	5	216	N/A	VFG000344(gb|WP_005693820)	(hitC)	356	228	82	16	93	36.123	2.32e-33	122	VFG000344(gb|WP_005693820) (hitC) iron(III) ABC transporter, ATP-binding protein [HitABC (VF0268) - Nutritional/Metabolic factor (VFC0272)] [Haemophilus influenzae Rd KW20]
HBKLEPNL_00811	1	240	N/A	VFG000344(gb|WP_005693820)	(hitC)	356	248	82	14	97	33.607	3.02e-36	131	VFG000344(gb|WP_005693820) (hitC) iron(III) ABC transporter, ATP-binding protein [HitABC (VF0268) - Nutritional/Metabolic factor (VFC0272)] [Haemophilus influenzae Rd KW20]
HBKLEPNL_00763	21	397	N/A	VFG038900(gb|WP_011706614)	(hlyA)	439	404	82	41	93	19.951	2.43e-09	58.5	VFG038900(gb|WP_011706614) (hlyA) Hemolysin A [Hemolysin HlyA (VF0646) - Exotoxin (VFC0235)] [Aeromonas hydrophila subsp. hydrophila ATCC 7966]
HBKLEPNL_00764	8	411	N/A	VFG038903(gb|WP_005334094)	(hlyA)	439	412	94	30	98	21.963	8.44e-27	111	VFG038903(gb|WP_005334094) (hlyA) Hemolysin A [Hemolysin HlyA (VF0646) - Exotoxin (VFC0235)] [Aeromonas veronii B565]
HBKLEPNL_00195	35	453	N/A	VFG001089(gb|NP_464364)	(hpt)	461	455	134	35	92	30.455	3.11e-50	177	VFG001089(gb|NP_464364) (hpt) hexose phosphate transport protein [Hpt (VF0264) - Nutritional/Metabolic factor (VFC0272)] [Listeria monocytogenes EGD-e]
HBKLEPNL_00852	26	312	N/A	VFG002025(gb|YP_002344527)	(htrB)	295	459	67	36	63	22.559	3.63e-10	60.8	VFG002025(gb|YP_002344527) (htrB) lipid A biosynthesis lauroyl acyltransferase [LOS (VF0326) - Immune modulation (VFC0258)] [Campylobacter jejuni subsp. jejuni NCTC 11168]
HBKLEPNL_00110	11	999	N/A	VFG017048(gb|WP_011458398)	(incA)	1012	999	361	34	99	35.567	0.0	557	VFG017048(gb|WP_011458398) (incA) type III secreted inclusion membrane protein A [TTSS secreted effectors (VF0711) - Effector delivery system (VFC0086)] [Chlamydophila felis Fe/C-56]
HBKLEPNL_00565	13	275	N/A	VFG017046(gb|WP_011006508)	(incA)	355	326	95	8	81	35.985	3.20e-55	183	VFG017046(gb|WP_011006508) (incA) type III secreted inclusion membrane protein A [TTSS secreted effectors (VF0711) - Effector delivery system (VFC0086)] [Chlamydophila caviae GPIC]
HBKLEPNL_00620	1	205	N/A	VFG017058(gb|WP_011458068)	(incB)	198	205	83	13	100	39.904	2.05e-38	131	VFG017058(gb|WP_011458068) (incB) Inclusion Membrane Protein B [TTSS secreted effectors (VF0711) - Effector delivery system (VFC0086)] [Chlamydophila felis Fe/C-56]
HBKLEPNL_00621	1	178	N/A	VFG017067(gb|WP_011006450)	(incC)	186	181	107	5	98	58.470	1.21e-59	184	VFG017067(gb|WP_011006450) (incC) Inclusion Membrane Protein C [TTSS secreted effectors (VF0711) - Effector delivery system (VFC0086)] [Chlamydophila caviae GPIC]
HBKLEPNL_00443	20	414	N/A	VFG009135(gb|YP_005360856)	(kasB)	416	416	140	14	95	35.088	2.51e-74	238	VFG009135(gb|YP_005360856) (kasB) 3-oxoacyl-(acyl carrier protein) synthase II [FAS-II (VF0809) - Nutritional/Metabolic factor (VFC0272)] [Mycobacterium tuberculosis RGTB327]
HBKLEPNL_00011	4	234	N/A	VFG011414(gb|WP_002964262)	(kdsA)	277	242	67	22	95	26.908	3.17e-07	50.1	VFG011414(gb|WP_002964262) (kdsA) 2-dehydro-3-deoxyphosphooctonate aldolase [LPS (VF0367) - Immune modulation (VFC0258)] [Brucella melitensis bv. 1 str. 16M]
HBKLEPNL_00254	3	251	N/A	VFG011414(gb|WP_002964262)	(kdsA)	277	269	121	2	93	48.594	1.58e-71	221	VFG011414(gb|WP_002964262) (kdsA) 2-dehydro-3-deoxyphosphooctonate aldolase [LPS (VF0367) - Immune modulation (VFC0258)] [Brucella melitensis bv. 1 str. 16M]
HBKLEPNL_00048	39	318	N/A	VFG013480(gb|WP_010945071)	(kpsF)	311	329	95	6	85	33.929	6.28e-49	166	VFG013480(gb|WP_010945071) (kpsF) KpsF/GutQ family sugar-phosphate isomerase [LOS (VF0044) - Immune modulation (VFC0258)] [Haemophilus ducreyi 35000HP]
HBKLEPNL_00544	9	247	N/A	VFG050160(gb|WP_000030755)	(kpsU)	246	254	100	4	94	41.667	6.94e-53	171	VFG050160(gb|WP_000030755) (kpsU) 3-deoxy-manno-octulosonate cytidylyltransferase [K1 capsule (VF0239) - Invasion (VFC0083)] [Escherichia coli O45:K1:H7 str. S88]
HBKLEPNL_00640	23	225	N/A	VFG006809(gb|WP_011703166)	(lgt)	277	295	71	40	69	31.839	1.18e-15	75.1	VFG006809(gb|WP_011703166) (lgt) prolipoprotein diacylglyceryl transferase [Lipoprotein diacylglyceryl transferase lgt (VF0790) - Post-translational modification (VFC0315)] [Listeria welshimeri serovar 6b str. SLCC5334]
HBKLEPNL_00559	28	3093	N/A	VFG034931(gb|WP_001239078)	(lifA/efa1)	3223	3120	1077	170	98	34.541	0.0	1795	VFG034931(gb|WP_001239078) (lifA/efa1) lymphostatin Efa1/LifA [Efa-1/LifA (VF0204) - Effector delivery system (VFC0086)] [Escherichia coli O26:H11 str. 11368]
HBKLEPNL_00522	13	659	N/A	VFG043491(gb|WP_001124831)	(ligA)	681	660	214	36	98	32.132	1.72e-102	327	VFG043491(gb|WP_001124831) (ligA) NAD-dependent DNA ligase LigA [LigA (VF1220) - Adherence (VFC0001)] [Leptospira interrogans serovar Lai str. 56601]
HBKLEPNL_00148	20	201	N/A	VFG032197(gb|WP_003724853)	(lplA1)	331	235	41	19	77	21.693	8.43e-09	54.7	VFG032197(gb|WP_003724853) (lplA1) lipoate protein ligase [LplA1 (VF0347) - Nutritional/Metabolic factor (VFC0272)] [Listeria monocytogenes J1816]
HBKLEPNL_00180	4	258	N/A	VFG013394(gb|WP_011609513)	(lpxA)	262	278	114	2	92	44.531	1.04e-63	200	VFG013394(gb|WP_011609513) (lpxA) UDP-N-acetylglucosamine acyltransferase [LOS (VF0044) - Immune modulation (VFC0258)] [Haemophilus somnus 129PT]
HBKLEPNL_00280	63	188	N/A	VFG047265(gb|WP_014715028)	(lpxA/glmU)	454	203	39	27	62	30.469	1.30e-07	50.8	VFG047265(gb|WP_014715028) (lpxA/glmU) UDP-N-acetylglucosamine pyrophosphorylase/glucosamine-1-phosphate N-acetyltransferase [LPS (VF0542) - Immune modulation (VFC0258)] [Francisella noatunensis subsp. orientalis str. Toba 04]
HBKLEPNL_00493	173	534	N/A	VFG013384(gb|WP_010869121)	(lpxB)	390	561	120	22	65	32.258	1.48e-42	156	VFG013384(gb|WP_010869121) (lpxB) lipid-A-disaccharide synthase [LOS (VF0044) - Immune modulation (VFC0258)] [Haemophilus influenzae Rd KW20]
HBKLEPNL_00182	6	276	N/A	VFG013170(gb|WP_012341458)	(lpxC)	305	280	108	5	97	39.273	2.04e-57	186	VFG013170(gb|WP_012341458) (lpxC) UDP-3-O-(R-3-hydroxymyristoyl)-N-acetylglucosamine deacetylase [LOS (VF0044) - Immune modulation (VFC0258)] [Haemophilus somnus 2336]
HBKLEPNL_00631	6	347	N/A	VFG047276(gb|WP_014548830)	(lpxD)	338	364	130	6	94	37.901	3.06e-68	218	VFG047276(gb|WP_014548830) (lpxD) UDP-3-O-[3-hydroxymyristoyl] glucosamine N-acyltransferase [LPS (VF0542) - Immune modulation (VFC0258)] [Francisella cf. tularensis subsp. novicida 3523]
HBKLEPNL_00051	30	322	N/A	VFG013247(gb|WP_011608812)	(lpxK)	331	366	94	27	80	31.438	5.27e-38	139	VFG013247(gb|WP_011608812) (lpxK) tetraacyldisaccharide 4'-kinase [LOS (VF0044) - Immune modulation (VFC0258)] [Haemophilus somnus 129PT]
HBKLEPNL_00340	15	495	N/A	VFG010811(gb|WP_011213621)	(lspE)	494	497	228	16	97	46.436	8.36e-144	421	VFG010811(gb|WP_011213621) (lspE) general secretion pathway protein E [Lsp T2SS (VF0154) - Effector delivery system (VFC0086)] [Legionella pneumophila str. Paris]
HBKLEPNL_00281	69	213	N/A	VFG042127(gb|WP_010913962)	(MAFF_RS25810)	223	218	47	4	67	31.973	1.12e-11	62.0	VFG042127(gb|WP_010913962) (MAFF_RS25810) response regulator transcription factor [T3SS (VF1274) - Effector delivery system (VFC0086)] [Mesorhizobium loti MAFF303099]
HBKLEPNL_00709	23	556	N/A	VFG013331(gb|WP_010945346)	(manB/yhxB)	553	602	187	59	89	33.938	2.06e-82	268	VFG013331(gb|WP_010945346) (manB/yhxB) phosphomannomutase [LOS (VF0044) - Immune modulation (VFC0258)] [Haemophilus ducreyi 35000HP]
HBKLEPNL_00749	1	157	N/A	VFG049605(gb|WP_011458175)	(mcsc)	157	158	129	0	99	82.166	1.34e-97	278	VFG049605(gb|WP_011458175) (mcsc) T3S chaperone [TTSS (VF0344) - Effector delivery system (VFC0086)] [Chlamydophila felis Fe/C-56]
HBKLEPNL_00191	38	241	N/A	VFG001864(gb|WP_011213317)	(mip)	233	254	68	14	80	31.628	8.95e-26	100	VFG001864(gb|WP_011213317) (mip) macrophage infectivity potentiator Mip [Mip (VF0153) - Post-translational modification (VFC0315)] [Legionella pneumophila subsp. pneumophila str. Philadelphia 1]
HBKLEPNL_00641	12	148	N/A	VFG050225(gb|NP_219604)	(mrcA)	153	148	51	0	93	37.226	1.15e-20	82.4	VFG050225(gb|NP_219604) (mrcA) inclusion membrane protein MrcA [TTSS secreted effectors (VF0711) - Effector delivery system (VFC0086)] [Chlamydia trachomatis D/UW-3/CX]
HBKLEPNL_00495	5	447	N/A	VFG013515(gb|WP_011961967)	(mrsA/glmM)	445	457	213	9	97	47.865	2.58e-125	371	VFG013515(gb|WP_011961967) (mrsA/glmM) phosphoglucosamine mutase [Exopolysaccharide (VF0755) - Immune modulation (VFC0258)] [Haemophilus influenzae PittEE]
HBKLEPNL_00745	117	620	N/A	VFG013253(gb|WP_011609176)	(msbA)	582	652	159	22	77	30.695	1.85e-73	247	VFG013253(gb|WP_011609176) (msbA) lipid transporter ATP-binding/permease [LOS (VF0044) - Immune modulation (VFC0258)] [Haemophilus somnus 129PT]
HBKLEPNL_00502	50	484	N/A	VFG014961(gb|WP_003245464)	(mucD)	474	487	173	25	89	38.359	3.27e-92	288	VFG014961(gb|WP_003245464) (mucD) serine protease MucD precursor [Alginate (VF0091) - Biofilm (VFC0271)] [Pseudomonas mendocina ymp]
HBKLEPNL_00149	2	133	N/A	VFG031486(gb|WP_009955946)	(ndk)	136	143	61	1	92	45.865	1.23e-34	117	VFG031486(gb|WP_009955946) (ndk) nucleoside-diphosphate kinase [Nucleoside diphosphate kinase (VF0851) - Immune modulation (VFC0258)] [Mycobacterium intracellulare ATCC 13950]
HBKLEPNL_00400	3	213	N/A	VFG049658(gb|WP_011097381)	(NUE)	220	213	175	0	99	82.938	3.61e-135	377	VFG049658(gb|WP_011097381) (NUE) SET domain-containing protein-lysine N-methyltransferase [TTSS secreted effectors (VF0711) - Effector delivery system (VFC0086)] [Chlamydophila abortus S26/3]
HBKLEPNL_00082	1	552	N/A	VFG051455(gb|WP_011458368.1)	(omcB)	558	552	483	6	100	86.559	0.0	1004	VFG051455(gb|WP_011458368.1) (omcB) outer membrane protein OmcB [OmcB (VF1347) - Adherence (VFC0001)] [Chlamydophila felis Fe/C-56]
HBKLEPNL_00629	6	762	N/A	VFG016675(gb|WP_005766757)	(omp89)	798	788	192	93	96	23.792	3.98e-36	146	VFG016675(gb|WP_005766757) (omp89) outer membrane protein assembly factor BamA [Omp89 (VF0676) - Adherence (VFC0001)] [Bartonella bacilliformis KC583]
HBKLEPNL_00223	1	391	N/A	VFG051466(gb|WP_011458503.1)	(ompA)	392	391	303	11	100	76.322	0.0	611	VFG051466(gb|WP_011458503.1) (ompA) outer membrane protein OmpA [MOMP (VF1349) - Adherence (VFC0001)] [Chlamydophila felis Fe/C-56]
HBKLEPNL_00375	5	344	N/A	VFG051465(gb|WP_011006020.1)	(ompA)	389	344	89	97	99	21.550	6.19e-09	56.6	VFG051465(gb|WP_011006020.1) (ompA) outer membrane protein OmpA [MOMP (VF1349) - Adherence (VFC0001)] [Chlamydophila caviae GPIC]
HBKLEPNL_00540	88	532	N/A	VFG032254(gb|WP_014093517)	(oppA)	559	532	127	47	84	26.681	6.50e-39	149	VFG032254(gb|WP_014093517) (oppA) peptide ABC transporter substrate-binding protein [Oligopeptide-binding protein oppA (VF0786) - Nutritional/Metabolic factor (VFC0272)] [Listeria ivanovii subsp. ivanovii PAM 55]
HBKLEPNL_00573	55	517	N/A	VFG006785(gb|WP_011702965)	(oppA)	559	527	129	47	88	26.113	3.07e-41	155	VFG006785(gb|WP_011702965) (oppA) peptide ABC transporter substrate-binding protein [Oligopeptide-binding protein oppA (VF0786) - Nutritional/Metabolic factor (VFC0272)] [Listeria welshimeri serovar 6b str. SLCC5334]
HBKLEPNL_00304	2	194	N/A	VFG013265(gb|WP_005694045)	(orfM)	195	206	75	3	94	38.660	9.60e-34	119	VFG013265(gb|WP_005694045) (orfM) deoxyribonucleotide triphosphate pyrophosphatase [LOS (VF0044) - Immune modulation (VFC0258)] [Haemophilus influenzae Rd KW20]
HBKLEPNL_00202	29	302	N/A	VFG038249(gb|WP_003384760)	(pbpG)	348	431	78	28	64	28.364	1.40e-09	59.3	VFG038249(gb|WP_003384760) (pbpG) D-alanyl-D-alanine endopeptidase PBP7/8 [PbpG (VF0468) - Immune modulation (VFC0258)] [Acinetobacter baumannii ACICU]
HBKLEPNL_00219	2	251	N/A	VFG016108(gb|WP_011061774)	(pchI)	588	257	73	28	97	28.516	1.38e-13	69.7	VFG016108(gb|WP_011061774) (pchI) ABC transporter ATP-binding protein [Pyochelin (VF0095) - Nutritional/Metabolic factor (VFC0272)] [Pseudomonas fluorescens Pf-5]
HBKLEPNL_00634	12	327	N/A	VFG016499(gb|WP_011206101)	(pdhB)	334	328	136	5	96	42.500	1.00e-82	253	VFG016499(gb|WP_011206101) (pdhB) alpha-ketoacid dehydrogenase subunit beta [PDH-B (VF0878) - Adherence (VFC0001)] [Mycoplasma hyopneumoniae 232]
HBKLEPNL_00911	35	505	N/A	VFG013535(gb|WP_011609092)	(pgi)	549	528	181	54	89	35.630	6.56e-87	278	VFG013535(gb|WP_011609092) (pgi) glucose-6-phosphate isomerase [Exopolysaccharide (VF0755) - Immune modulation (VFC0258)] [Haemophilus somnus 129PT]
HBKLEPNL_00111	5	372	N/A	VFG019760(gb|WP_012722471)	(pilR)	465	386	169	2	95	45.676	1.99e-116	346	VFG019760(gb|WP_012722471) (pilR) two-component response regulator PilR [Type IV pili (VF0082) - Adherence (VFC0001)] [Pseudomonas fluorescens SBW25]
HBKLEPNL_00235	1	500	N/A	VFG016987(gb|WP_011458511)	(pkn5)	501	500	309	1	100	61.677	0.0	641	VFG016987(gb|WP_011458511) (pkn5) serine/threonine protein kinase [TTSS (VF0344) - Effector delivery system (VFC0086)] [Chlamydophila felis Fe/C-56]
HBKLEPNL_00155	1	332	N/A	VFG005356(gb|WP_000260666)	(plr/gapA)	335	335	158	10	99	47.024	6.57e-101	300	VFG005356(gb|WP_000260666) (plr/gapA) type I glyceraldehyde-3-phosphate dehydrogenase [Streptococcal plasmin receptor/GAPDH (VF1042) - Adherence (VFC0001)] [Streptococcus pneumoniae D39]
HBKLEPNL_00060	1	932	N/A	VFG051295(gb|WP_011458350.1)	(pmpA)	937	932	644	5	100	68.730	0.0	1339	VFG051295(gb|WP_011458350.1) (pmpA) polymorphic membrane protein PmpA [Pmps (VF1346) - Adherence (VFC0001)] [Chlamydophila felis Fe/C-56]
HBKLEPNL_00061	1	1755	N/A	VFG051306(gb|WP_011006175.1)	(pmpB)	1795	1755	1032	154	100	55.724	0.0	1862	VFG051306(gb|WP_011006175.1) (pmpB) polymorphic membrane protein PmpB [Pmps (VF1346) - Adherence (VFC0001)] [Chlamydophila caviae GPIC]
HBKLEPNL_00487	1	1555	N/A	VFG051323(gb|WP_011457763.1)	(pmpD)	1536	1555	867	113	100	54.120	0.0	1642	VFG051323(gb|WP_011457763.1) (pmpD) polymorphic membrane protein PmpD [Pmps (VF1346) - Adherence (VFC0001)] [Chlamydophila felis Fe/C-56]
HBKLEPNL_00062	3	905	N/A	VFG051387(gb|WP_011458272.1)	(pmpG)	866	905	563	47	99	62.004	0.0	1155	VFG051387(gb|WP_011458272.1) (pmpG) polymorphic membrane protein PmpG [Pmps (VF1346) - Adherence (VFC0001)] [Chlamydophila felis Fe/C-56]
HBKLEPNL_00662	1	977	N/A	VFG051385(gb|WP_011458280.1)	(pmpG)	988	977	564	37	100	56.344	0.0	1120	VFG051385(gb|WP_011458280.1) (pmpG) polymorphic membrane protein PmpG [Pmps (VF1346) - Adherence (VFC0001)] [Chlamydophila felis Fe/C-56]
HBKLEPNL_00753	1	932	N/A	VFG051380(gb|WP_011006251.1)	(pmpG)	942	932	507	32	100	53.200	0.0	1001	VFG051380(gb|WP_011006251.1) (pmpG) polymorphic membrane protein PmpG [Pmps (VF1346) - Adherence (VFC0001)] [Chlamydophila caviae GPIC]
HBKLEPNL_00661	1	989	N/A	VFG051439(gb|WP_011458281.1)	(pmpH)	984	989	533	9	100	53.784	0.0	1078	VFG051439(gb|WP_011458281.1) (pmpH) polymorphic membrane protein PmpH [Pmps (VF1346) - Adherence (VFC0001)] [Chlamydophila felis Fe/C-56]
HBKLEPNL_00626	4	281	N/A	VFG022433(gb|WP_013829143)	(ppsE)	1468	308	86	33	90	29.352	1.37e-28	115	VFG022433(gb|WP_013829143) (ppsE) acyltransferase domain-containing protein [PDIM (VF0309) - Immune modulation (VFC0258)] [Mycobacterium sp. JDM601]
HBKLEPNL_00064	22	235	N/A	VFG005810(gb|WP_011836396)	(psaA)	309	279	58	16	77	25.439	1.54e-14	72.0	VFG005810(gb|WP_011836396) (psaA) manganese ABC transporter, manganese-binding adhesion liprotein [PsaA (VF0151) - Nutritional/Metabolic factor (VFC0272)] [Streptococcus sanguinis SK36]
HBKLEPNL_00602	75	272	N/A	VFG015992(gb|WP_011062368)	(pvdM)	457	323	51	34	61	23.502	1.69e-08	55.5	VFG015992(gb|WP_011062368) (pvdM) dipeptidase precursor [Pyoverdine (VF0094) - Nutritional/Metabolic factor (VFC0272)] [Pseudomonas fluorescens Pf-5]
HBKLEPNL_00217	89	398	N/A	VFG016002(gb|WP_011534367)	(pvdN)	425	414	74	38	75	22.840	2.39e-07	52.4	VFG016002(gb|WP_011534367) (pvdN) pyoverdine biosynthesis protein PvdN [Pyoverdine (VF0094) - Nutritional/Metabolic factor (VFC0272)] [Pseudomonas entomophila L48]
HBKLEPNL_00564	7	226	N/A	VFG046604(gb|WP_012280804)	(rpe)	222	231	83	5	95	37.557	1.39e-46	154	VFG046604(gb|WP_012280804) (rpe) ribulose-phosphate 3-epimerase [Capsule (VF0543) - Immune modulation (VFC0258)] [Francisella philomiragia subsp. philomiragia ATCC 25017]
HBKLEPNL_00300	38	419	N/A	VFG042736(gb|NP_253152)	(rpoN)	497	424	105	21	90	26.515	7.95e-35	134	VFG042736(gb|NP_253152) (rpoN) RNA polymerase factor sigma-54 [Type IV pili (VF0082) - Adherence (VFC0001)] [Pseudomonas aeruginosa PAO1]
HBKLEPNL_00654	1	146	N/A	VFG016845(gb|WP_011097076)	(scc1)	146	146	126	0	100	86.301	3.30e-94	268	VFG016845(gb|WP_011097076) (scc1) chaperone for CopN [TTSS (VF0344) - Effector delivery system (VFC0086)] [Chlamydophila abortus S26/3]
HBKLEPNL_00335	1	201	N/A	VFG016937(gb|WP_011457619)	(scc2)	227	230	174	0	87	86.567	2.15e-131	369	VFG016937(gb|WP_011457619) (scc2) chaperone for CopD [TTSS (VF0344) - Effector delivery system (VFC0086)] [Chlamydophila felis Fe/C-56]
HBKLEPNL_00916	3	173	N/A	VFG017027(gb|WP_011457829)	(scc3)	172	173	139	0	99	81.287	9.87e-103	292	VFG017027(gb|WP_011457829) (scc3) chaperone [TTSS (VF0344) - Effector delivery system (VFC0086)] [Chlamydophila felis Fe/C-56]
HBKLEPNL_00245	1	132	N/A	VFG049574(gb|WP_011006002)	(scc4)	134	132	114	0	100	86.364	1.46e-81	235	VFG049574(gb|WP_011006002) (scc4) chaperone for CopN [TTSS (VF0344) - Effector delivery system (VFC0086)] [Chlamydophila caviae GPIC]
HBKLEPNL_00797	24	237	N/A	VFG012576(gb|WP_000983716)	(sitB)	275	259	87	2	83	40.278	3.06e-54	176	VFG012576(gb|WP_000983716) (sitB) iron/manganese ABC transporter ATP-binding protein SitB [Iron/manganese transport (VF1116) - Nutritional/Metabolic factor (VFC0272)] [Escherichia coli CFT073]
HBKLEPNL_00066	11	288	N/A	VFG012590(gb|WP_000968139)	(sitD)	285	292	72	12	95	25.806	1.70e-16	77.8	VFG012590(gb|WP_000968139) (sitD) iron/manganese ABC transporter permease subunit SitD [Iron/manganese transport (VF1116) - Nutritional/Metabolic factor (VFC0272)] [Escherichia coli APEC O1]
HBKLEPNL_00799	42	243	N/A	VFG013057(gb|WP_000968135)	(sitD)	285	325	58	11	62	28.571	2.00e-13	69.3	VFG013057(gb|WP_000968135) (sitD) iron/manganese ABC transporter permease subunit SitD [Ferrous iron transport (VF0985) - Nutritional/Metabolic factor (VFC0272)] [Shigella dysenteriae Sd197]
HBKLEPNL_00770	1	166	N/A	VFG049593(gb|WP_006344044)	(slc1)	166	166	162	0	100	97.590	9.60e-123	342	VFG049593(gb|WP_006344044) (slc1) T3S chaperone for TARP, CT875 [TTSS (VF0344) - Effector delivery system (VFC0086)] [Chlamydophila abortus S26/3]
HBKLEPNL_00428	52	262	N/A	VFG005841(gb|WP_002262748)	(SMU_RS01255)	386	348	66	35	61	29.464	1.40e-12	67.8	VFG005841(gb|WP_002262748) (SMU_RS01255) rhamnose-glucose polysaccharide biosynthesis protein RgpB [Capsule (VF0144) - Immune modulation (VFC0258)] [Streptococcus mutans UA159]
HBKLEPNL_00710	5	204	N/A	VFG009706(gb|WP_011562419)	(sodA)	207	204	87	4	98	43.500	1.23e-52	167	VFG009706(gb|WP_011562419) (sodA) superoxide dismutase [SodA (VF0304) - Stress survival (VFC0282)] [Mycobacterium sp. JLS]
HBKLEPNL_00761	13	246	N/A	VFG032387(gb|WP_003748418)	(stp)	252	249	90	6	94	37.975	9.71e-41	140	VFG032387(gb|WP_003748418) (stp) Stp1/IreP family PP2C-type Ser/Thr phosphatase [Serine-threonine phosphatase stp (VF0787) - Post-translational modification (VFC0315)] [Listeria seeligeri serovar 1/2b str. SLCC3954]
HBKLEPNL_00212	8	312	N/A	VFG030679(gb|WP_011730288)	(sugC)	406	331	82	17	92	26.885	1.90e-28	113	VFG030679(gb|WP_011730288) (sugC) sn-glycerol-3-phosphate ABC transporter ATP-binding protein UgpC [Trehalose-recycling ABC transporter (VF0842) - Nutritional/Metabolic factor (VFC0272)] [Mycobacterium smegmatis str. MC2 155]
HBKLEPNL_00096	1	881	N/A	VFG017037(gb|WP_011458384)	(tarp)	912	882	432	113	99	45.666	0.0	640	VFG017037(gb|WP_011458384) (tarp) Type III secretion system translocated actin-recruiting protein [TTSS secreted effectors (VF0711) - Effector delivery system (VFC0086)] [Chlamydophila felis Fe/C-56]
HBKLEPNL_00368	44	330	N/A	VFG005552(gb|WP_011837486)	(tig/ropA)	427	439	78	27	65	25.828	2.82e-09	58.5	VFG005552(gb|WP_011837486) (tig/ropA) trigger factor [Trigger factor (VF1056) - Stress survival (VFC0282)] [Streptococcus sanguinis SK36]
HBKLEPNL_00034	123	377	N/A	VFG040669(gb|WP_012151505)	(tlyC)	302	378	86	11	67	32.700	1.48e-29	115	VFG040669(gb|WP_012151505) (tlyC) hemolysin C [TlyC (VF0489) - Exoenzyme (VFC0251)] [Rickettsia bellii OSU 85-389]
HBKLEPNL_00878	1	393	N/A	VFG046474(gb|WP_014714676)	(tufA)	394	394	274	4	99	69.367	0.0	561	VFG046474(gb|WP_014714676) (tufA) elongation factor Tu [EF-Tu (VF0460) - Adherence (VFC0001)] [Francisella noatunensis subsp. orientalis str. Toba 04]
HBKLEPNL_00527	5	386	N/A	VFG000141(gb|NP_253675)	(waaA)	425	402	118	20	95	30.179	7.05e-42	152	VFG000141(gb|NP_253675) (waaA) lipopolysaccharide core biosynthesis protein WaaP [LPS (VF0085) - Immune modulation (VFC0258)] [Pseudomonas aeruginosa PAO1]
HBKLEPNL_00571	27	212	N/A	VFG002901(gb|WP_002209736)	(YPA_RS10790)	228	216	53	12	86	26.768	9.22e-23	91.7	VFG002901(gb|WP_002209736) (YPA_RS10790) histidine ABC transporter permease HisQ [O-antigen (VF0392) - Immune modulation (VFC0258)] [Yersinia pestis Antiqua]
HBKLEPNL_00409	36	356	N/A	VFG002705(gb|WP_002208598)	(YPO_RS16520)	329	431	77	70	74	23.620	8.63e-13	68.9	VFG002705(gb|WP_002208598) (YPO_RS16520) CDP-6-deoxy-delta-3,4-glucoseen reductase [O-antigen (VF0392) - Immune modulation (VFC0258)] [Yersinia pestis CO92]
HBKLEPNL_00401	1	258	N/A	VFG050269(gb|NP_220257)	(yycJ)	262	263	172	0	98	66.667	1.52e-131	372	VFG050269(gb|NP_220257) (yycJ) Zn-dependent hydrolase [TTSS secreted effectors (VF0711) - Effector delivery system (VFC0086)] [Chlamydia trachomatis D/UW-3/CX]
HBKLEPNL_00207	139	373	N/A	EGF85279.1	SINC	502	373	87	5	63	36.709	2.32e-45	162	EGF85279.1 SINC hypothetical protein G5Q_0070 [Chlamydia psittaci Cal10]

## Sheet: 19-502_7
qseqid	qstart	qend	sstrand	sacc	gene	slen	qlen	nident	gaps	qcovhsp	pident	evalue	bitscore	stitle
DJKPOOAE_00113	19	209	N/A	VFG035923(gb|WP_000621745)	(aatC)	209	223	75	11	86	38.462	8.48e-32	115	VFG035923(gb|WP_000621745) (aatC) ATP-binding protein AatC [Dispersin (VF0215) - Others (VFC0346)] [Escherichia coli O44:H18 042]
DJKPOOAE_00073	7	72	N/A	VFG011430(gb|WP_002963616)	(acpXL)	78	79	35	0	84	53.030	1.78e-18	72.0	VFG011430(gb|WP_002963616) (acpXL) acyl carrier protein [LPS (VF0367) - Immune modulation (VFC0258)] [Brucella melitensis bv. 1 str. 16M]
DJKPOOAE_00502	6	243	N/A	VFG038723(gb|WP_011705294)	(AHML_RS07540)	264	254	73	12	94	29.675	2.35e-18	81.6	VFG038723(gb|WP_011705294) (AHML_RS07540) CobQ/CobB/MinD/ParA family protein [Polar flagella (VF0473) - Motility (VFC0204)] [Aeromonas hydrophila ML09-119]
DJKPOOAE_00523	1	185	N/A	VFG009680(gb|WP_011730169)	(ahpC)	195	196	66	20	94	33.503	2.27e-32	115	VFG009680(gb|WP_011730169) (ahpC) peroxiredoxin [AhpC (VF0306) - Stress survival (VFC0282)] [Mycobacterium smegmatis str. MC2 155]
DJKPOOAE_00949	1	234	N/A	VFG038725(gb|WP_005353663)	(B565_RS05765)	264	260	57	21	90	22.984	5.88e-13	66.6	VFG038725(gb|WP_005353663) (B565_RS05765) CobQ/CobB/MinD/ParA family protein [Polar flagella (VF0473) - Motility (VFC0204)] [Aeromonas veronii B565]
DJKPOOAE_00727	1	212	N/A	VFG000688(gb|AAP42181)	(bcs1')	474	212	68	34	100	28.452	2.96e-13	67.8	VFG000688(gb|AAP42181) (bcs1') Bcs1' [Capsule (VF0043) - Immune modulation (VFC0258)] [Haemophilus influenzae str. 1007]
DJKPOOAE_00270	13	403	N/A	VFG047529(gb|WP_003029409)	(bioA)	428	426	137	31	92	33.252	9.70e-77	244	VFG047529(gb|WP_003029409) (bioA) adenosylmethionine-8-amino-7-oxononanoate aminotransferase [Biotin synthesis (VF0552) - Nutritional/Metabolic factor (VFC0272)] [Francisella tularensis subsp. tularensis SCHU S4]
DJKPOOAE_00267	7	311	N/A	VFG047506(gb|WP_012281076)	(bioB)	313	331	155	5	92	50.325	9.11e-101	299	VFG047506(gb|WP_012281076) (bioB) biotin synthase [Biotin synthesis (VF0552) - Nutritional/Metabolic factor (VFC0272)] [Francisella philomiragia subsp. philomiragia ATCC 25017]
DJKPOOAE_00269	5	189	N/A	VFG047456(gb|WP_003016414)	(bioD)	219	203	60	33	91	27.907	3.58e-10	57.4	VFG047456(gb|WP_003016414) (bioD) dethiobiotin synthetase [Biotin synthesis (VF0552) - Nutritional/Metabolic factor (VFC0272)] [Francisella tularensis subsp. holarctica FTNF002-00]
DJKPOOAE_00268	8	372	N/A	VFG047495(gb|WP_003020974)	(bioF)	375	390	118	25	94	31.467	2.24e-52	178	VFG047495(gb|WP_003020974) (bioF) 8-amino-7-oxononanoate synthase [Biotin synthesis (VF0552) - Nutritional/Metabolic factor (VFC0272)] [Francisella tularensis subsp. tularensis SCHU S4]
DJKPOOAE_00382	4	336	N/A	VFG047500(gb|WP_014549693)	(bioF)	375	362	91	40	92	25.926	1.00e-23	100	VFG047500(gb|WP_014549693) (bioF) 8-amino-7-oxononanoate synthase [Biotin synthesis (VF0552) - Nutritional/Metabolic factor (VFC0272)] [Francisella cf. novicida Fx1]
DJKPOOAE_00444	31	181	N/A	VFG047451(gb|WP_014549690)	(birA)	320	190	52	23	79	31.707	3.02e-10	58.2	VFG047451(gb|WP_014549690) (birA) biotin--[acetyl-CoA-carboxylase] ligase [Biotin synthesis (VF0552) - Nutritional/Metabolic factor (VFC0272)] [Francisella cf. novicida Fx1]
DJKPOOAE_00037	1	545	N/A	VFG049675(gb|WP_011097070)	(CAB_RS02275)	579	580	311	6	94	56.752	0.0	558	VFG049675(gb|WP_011097070) (CAB_RS02275) hypothetical protein [TTSS secreted effectors (VF0711) - Effector delivery system (VFC0086)] [Chlamydophila abortus S26/3]
DJKPOOAE_00307	1	174	N/A	VFG017005(gb|WP_011097294)	(CAB_RS03740)	176	174	147	2	100	83.523	9.52e-90	259	VFG017005(gb|WP_011097294) (CAB_RS03740) Type III secretion system effector [TTSS secreted effectors (VF0711) - Effector delivery system (VFC0086)] [Chlamydophila abortus S26/3]
DJKPOOAE_00504	1	183	N/A	VFG049583(gb|WP_006344529)	(CAB_RS04770)	184	185	167	0	99	91.257	2.36e-124	347	VFG049583(gb|WP_006344529) (CAB_RS04770) type III secreted effector, putative [TTSS (VF0344) - Effector delivery system (VFC0086)] [Chlamydophila abortus S26/3]
DJKPOOAE_00733	1	236	N/A	VFG039536(gb|NP_820549)	(CBU_1566)	244	238	91	2	99	38.397	9.48e-50	162	VFG039536(gb|NP_820549) (CBU_1566) Coxiella Dot/Icm type IVB secretion system translocated effector [T4SS secreted effectors (VF0696) - Effector delivery system (VFC0086)] [Coxiella burnetii RSA 493]
DJKPOOAE_00596	1	905	N/A	VFG016995(gb|WP_011096786)	(cdsC)	908	905	774	15	100	84.683	0.0	1555	VFG016995(gb|WP_011096786) (cdsC) Type III secretion system protein CdsC [TTSS (VF0344) - Effector delivery system (VFC0086)] [Chlamydophila abortus S26/3]
DJKPOOAE_00586	1	815	N/A	VFG049502(gb|WP_011006003)	(cdsD)	825	815	575	22	100	69.194	0.0	1103	VFG049502(gb|WP_011006003) (cdsD) Type III secretion system inner membrane ring complex protein CdsD [TTSS (VF0344) - Effector delivery system (VFC0086)] [Chlamydophila caviae GPIC]
DJKPOOAE_00587	1	83	N/A	VFG049513(gb|WP_011458519)	(cdsE)	83	83	71	0	100	85.542	2.11e-46	142	VFG049513(gb|WP_011458519) (cdsE) Type III secretion system protein CdsE [TTSS (VF0344) - Effector delivery system (VFC0086)] [Chlamydophila felis Fe/C-56]
DJKPOOAE_00588	1	86	N/A	VFG049522(gb|WP_011006005)	(cdsF)	86	86	83	0	100	96.512	1.51e-57	171	VFG049522(gb|WP_011006005) (cdsF) Type III secretion system needle-filament protein CdsF [TTSS (VF0344) - Effector delivery system (VFC0086)] [Chlamydophila caviae GPIC]
DJKPOOAE_00589	1	149	N/A	VFG049532(gb|WP_011006006)	(cdsG)	149	149	141	0	100	94.631	4.25e-102	288	VFG049532(gb|WP_011006006) (cdsG) Type III secretion system protein CdsG [TTSS (VF0344) - Effector delivery system (VFC0086)] [Chlamydophila caviae GPIC]
DJKPOOAE_00479	1	326	N/A	VFG016887(gb|WP_011457636)	(cdsJ)	330	326	279	6	100	84.290	0.0	535	VFG016887(gb|WP_011457636) (cdsJ) Type III secretion system inner membrane ring complex protein CdsJ [TTSS (VF0344) - Effector delivery system (VFC0086)] [Chlamydophila felis Fe/C-56]
DJKPOOAE_00481	1	225	N/A	VFG016896(gb|WP_011006889)	(cdsL)	229	229	175	0	98	77.778	1.11e-126	357	VFG016896(gb|WP_011006889) (cdsL) type III secretion translocase [TTSS (VF0344) - Effector delivery system (VFC0086)] [Chlamydophila caviae GPIC]
DJKPOOAE_00591	1	442	N/A	VFG016966(gb|WP_011006008)	(cdsN)	442	442	425	0	100	96.154	0.0	860	VFG016966(gb|WP_011006008) (cdsN) Type III secretion system ATPase [TTSS (VF0344) - Effector delivery system (VFC0086)] [Chlamydophila caviae GPIC]
DJKPOOAE_00592	1	170	N/A	VFG049542(gb|WP_011006009)	(cdsO)	172	172	157	0	99	92.353	9.66e-108	305	VFG049542(gb|WP_011006009) (cdsO) Type III secretion system protein CdsO, YscO homolog [TTSS (VF0344) - Effector delivery system (VFC0086)] [Chlamydophila caviae GPIC]
DJKPOOAE_00593	1	280	N/A	VFG049552(gb|WP_011006010)	(cdsP)	282	280	177	8	100	62.105	5.39e-118	339	VFG049552(gb|WP_011006010) (cdsP) Type III secretion system protein CdsP, YscP homolog [TTSS (VF0344) - Effector delivery system (VFC0086)] [Chlamydophila caviae GPIC]
DJKPOOAE_00594	1	371	N/A	VFG016977(gb|WP_011458512)	(cdsQ)	371	371	281	0	100	75.741	0.0	595	VFG016977(gb|WP_011458512) (cdsQ) Type III secretion system C-ring protein CdsQ [TTSS (VF0344) - Effector delivery system (VFC0086)] [Chlamydophila felis Fe/C-56]
DJKPOOAE_00482	1	303	N/A	VFG016907(gb|WP_011457633)	(cdsR)	305	303	264	2	100	86.557	0.0	529	VFG016907(gb|WP_011457633) (cdsR) type III secretion protein [TTSS (VF0344) - Effector delivery system (VFC0086)] [Chlamydophila felis Fe/C-56]
DJKPOOAE_00483	1	94	N/A	VFG016915(gb|WP_006343598)	(cdsS)	94	94	90	0	100	95.745	2.56e-59	176	VFG016915(gb|WP_006343598) (cdsS) Yop proteins translocation protein S [TTSS (VF0344) - Effector delivery system (VFC0086)] [Chlamydophila abortus S26/3]
DJKPOOAE_00484	1	286	N/A	VFG016927(gb|WP_011457631)	(cdsT)	289	290	249	0	99	87.063	0.0	499	VFG016927(gb|WP_011457631) (cdsT) Yop proteins translocation protein T [TTSS (VF0344) - Effector delivery system (VFC0086)] [Chlamydophila felis Fe/C-56]
DJKPOOAE_00046	1	360	N/A	VFG016877(gb|WP_011458099)	(cdsU)	360	360	333	0	100	92.500	0.0	685	VFG016877(gb|WP_011458099) (cdsU) Type III secretion protein CdsU [TTSS (VF0344) - Effector delivery system (VFC0086)] [Chlamydophila felis Fe/C-56]
DJKPOOAE_00045	1	708	N/A	VFG016866(gb|WP_011006421)	(cdsV)	709	708	685	1	100	96.615	0.0	1384	VFG016866(gb|WP_011006421) (cdsV) Type III secretion protein CdsV [TTSS (VF0344) - Effector delivery system (VFC0086)] [Chlamydophila caviae GPIC]
DJKPOOAE_00898	1	241	N/A	VFG049565(gb|WP_011458337)	(cdsZ)	254	255	220	0	95	91.286	2.40e-162	449	VFG049565(gb|WP_011458337) (cdsZ) zinc ribbon domain-containing protein [TTSS (VF0344) - Effector delivery system (VFC0086)] [Chlamydophila felis Fe/C-56]
DJKPOOAE_00303	40	419	N/A	VFG049648(gb|WP_148174344)	(CF_RS01310)	383	419	221	1	91	58.005	1.34e-149	429	VFG049648(gb|WP_148174344) (CF_RS01310) hypothetical protein [TTSS secreted effectors (VF0711) - Effector delivery system (VFC0086)] [Chlamydophila felis Fe/C-56]
DJKPOOAE_00294	1	586	N/A	VFG049695(gb|WP_011457824)	(CF_RS01355)	596	594	373	2	99	63.543	0.0	828	VFG049695(gb|WP_011457824) (CF_RS01355) serine protease [CPAF (VF0580) - Exoenzyme (VFC0251)] [Chlamydophila felis Fe/C-56]
DJKPOOAE_00936	12	1012	N/A	VFG049680(gb|WP_011458297)	(ChlaOTU)	1045	1014	374	64	99	35.687	0.0	637	VFG049680(gb|WP_011458297) (ChlaOTU) membrane protein [TTSS secreted effectors (VF0711) - Effector delivery system (VFC0086)] [Chlamydophila felis Fe/C-56]
DJKPOOAE_00878	5	213	N/A	VFG044077(gb|YP_002344985)	(chuC)	258	239	71	16	87	32.420	8.53e-31	114	VFG044077(gb|YP_002344985) (chuC) hemin uptake ABC transporter ATP-binding protein [Direct heme uptake system (VF0724) - Nutritional/Metabolic factor (VFC0272)] [Campylobacter jejuni subsp. jejuni NCTC 11168]
DJKPOOAE_00803	1	808	N/A	VFG000079(gb|NP_463763)	(clpC)	820	847	417	25	95	51.545	0.0	843	VFG000079(gb|NP_463763) (clpC) endopeptidase Clp ATP-binding chain C [ClpC (VF0072) - Stress survival (VFC0282)] [Listeria monocytogenes EGD-e]
DJKPOOAE_00464	1	197	N/A	VFG000077(gb|NP_465991)	(clpP)	198	203	106	0	97	53.807	5.70e-75	224	VFG000077(gb|NP_465991) (clpP) ATP-dependent Clp protease proteolytic subunit [ClpP (VF0074) - Stress survival (VFC0282)] [Listeria monocytogenes EGD-e]
DJKPOOAE_00902	14	188	N/A	VFG000077(gb|NP_465991)	(clpP)	198	192	78	2	91	44.571	4.45e-47	152	VFG000077(gb|NP_465991) (clpP) ATP-dependent Clp protease proteolytic subunit [ClpP (VF0074) - Stress survival (VFC0282)] [Listeria monocytogenes EGD-e]
DJKPOOAE_00182	1	861	N/A	VFG049189(gb|WP_014226431)	(clpV)	857	866	421	12	99	48.727	0.0	808	VFG049189(gb|WP_014226431) (clpV) ATP-dependent chaperone ClpB [T6SS-II (VF0783) - Effector delivery system (VFC0086)] [Klebsiella oxytoca E718]
DJKPOOAE_00498	1	483	N/A	VFG016945(gb|WP_011097426)	(copB)	494	483	338	11	100	68.421	0.0	580	VFG016945(gb|WP_011097426) (copB) Type III secretion system translocator CopB [TTSS (VF0344) - Effector delivery system (VFC0086)] [Chlamydophila abortus S26/3]
DJKPOOAE_00290	1	508	N/A	VFG017017(gb|WP_011457828)	(copB2)	504	508	271	6	100	53.242	6.94e-179	511	VFG017017(gb|WP_011457828) (copB2) Type III secretion system translocator CopB2 [TTSS (VF0344) - Effector delivery system (VFC0086)] [Chlamydophila felis Fe/C-56]
DJKPOOAE_00499	1	430	N/A	VFG016955(gb|WP_011097427)	(copD)	440	431	309	15	99	69.910	2.89e-147	426	VFG016955(gb|WP_011097427) (copD) Type III secretion system translocator CopD [TTSS (VF0344) - Effector delivery system (VFC0086)] [Chlamydophila abortus S26/3]
DJKPOOAE_00044	32	399	N/A	VFG016857(gb|WP_011458101)	(copN)	398	399	285	1	92	77.446	0.0	606	VFG016857(gb|WP_011458101) (copN) Type III secretion system effector CopN [TTSS (VF0344) - Effector delivery system (VFC0086)] [Chlamydophila felis Fe/C-56]
DJKPOOAE_00016	1	255	N/A	VFG042156(gb|WP_010883005)	(CPN_RS01830)	257	256	194	1	99	75.781	5.85e-142	398	VFG042156(gb|WP_010883005) (CPN_RS01830) FliA/WhiG family RNA polymerase sigma factor [TTSS (VF0344) - Effector delivery system (VFC0086)] [Chlamydophila pneumoniae CWL029]
DJKPOOAE_00817	1	136	N/A	VFG044462(gb|WP_010883066)	(CPN_RS02150)	142	143	118	0	95	86.765	1.06e-85	246	VFG044462(gb|WP_010883066) (CPN_RS02150) hypothetical protein [TTSS (VF0344) - Effector delivery system (VFC0086)] [Chlamydophila pneumoniae CWL029]
DJKPOOAE_00590	1	224	N/A	VFG042150(gb|WP_010883346)	(CPN_RS03645)	224	224	148	4	100	65.487	3.49e-103	297	VFG042150(gb|WP_010883346) (CPN_RS03645) hypothetical protein [TTSS (VF0344) - Effector delivery system (VFC0086)] [Chlamydophila pneumoniae CWL029]
DJKPOOAE_00480	1	277	N/A	VFG042145(gb|WP_010883464)	(CPN_RS04255)	277	277	196	0	100	70.758	5.65e-149	417	VFG042145(gb|WP_010883464) (CPN_RS04255) hypothetical protein [TTSS (VF0344) - Effector delivery system (VFC0086)] [Chlamydophila pneumoniae CWL029]
DJKPOOAE_00452	1	432	N/A	VFG042144(gb|WP_010883493)	(CPN_RS04405)	433	438	349	0	99	80.787	0.0	724	VFG042144(gb|WP_010883493) (CPN_RS04405) FliI/YscN family ATPase [TTSS (VF0344) - Effector delivery system (VFC0086)] [Chlamydophila pneumoniae CWL029]
DJKPOOAE_00451	1	177	N/A	VFG042143(gb|WP_010883494)	(CPN_RS04410)	178	177	107	3	100	59.777	1.83e-71	213	VFG042143(gb|WP_010883494) (CPN_RS04410) hypothetical protein [TTSS (VF0344) - Effector delivery system (VFC0086)] [Chlamydophila pneumoniae CWL029]
DJKPOOAE_00450	1	340	N/A	VFG042142(gb|WP_010883495)	(CPN_RS04415)	341	341	184	2	99	53.959	9.26e-121	351	VFG042142(gb|WP_010883495) (CPN_RS04415) type III secretion system protein [TTSS (VF0344) - Effector delivery system (VFC0086)] [Chlamydophila pneumoniae CWL029]
DJKPOOAE_00291	41	494	N/A	VFG042141(gb|WP_010883652)	(CPN_RS05260)	497	494	214	21	92	45.923	4.28e-119	358	VFG042141(gb|WP_010883652) (CPN_RS05260) type III secretion system translocon subunit CopD2 [TTSS (VF0344) - Effector delivery system (VFC0086)] [Chlamydophila pneumoniae CWL029]
DJKPOOAE_00740	17	249	N/A	VFG045688(gb|WP_002294134)	(cpsA/uppS)	270	250	99	8	93	41.772	3.14e-61	193	VFG045688(gb|WP_002294134) (cpsA/uppS) undecaprenyl diphosphate synthase [Capsule (VF0361) - Immune modulation (VFC0258)] [Enterococcus faecium Aus0004]
DJKPOOAE_00739	16	292	N/A	VFG045682(gb|WP_002296531)	(cpsB/cdsA)	266	304	87	25	91	30.961	4.38e-24	98.6	VFG045682(gb|WP_002296531) (cpsB/cdsA) phosphatidate cytidylyltransferase [Capsule (VF0361) - Immune modulation (VFC0258)] [Enterococcus faecium Aus0004]
DJKPOOAE_00324	24	296	N/A	VFG002184(gb|WP_002359685)	(cpsG)	817	301	82	24	91	28.772	5.03e-28	113	VFG002184(gb|WP_002359685) (cpsG) MurB family protein [Capsule (VF0361) - Immune modulation (VFC0258)] [Enterococcus faecalis V583]
DJKPOOAE_00862	56	153	N/A	VFG050253(gb|NP_219954)	(crpA)	150	154	42	3	64	42.424	5.04e-21	83.2	VFG050253(gb|NP_219954) (crpA) hypothetical protein [TTSS secreted effectors (VF0711) - Effector delivery system (VFC0086)] [Chlamydia trachomatis D/UW-3/CX]
DJKPOOAE_00752	9	142	N/A	VFG050221(gb|NP_219508)	(CT_006)	189	151	40	0	89	29.851	8.32e-13	62.8	VFG050221(gb|NP_219508) (CT_006) hypothetical protein [TTSS secreted effectors (VF0711) - Effector delivery system (VFC0086)] [Chlamydia trachomatis D/UW-3/CX]
DJKPOOAE_00005	1	148	N/A	VFG050223(gb|NP_219556)	(CT_053)	148	148	117	0	100	79.054	1.04e-84	244	VFG050223(gb|NP_219556) (CT_053) hypothetical protein [TTSS secreted effectors (VF0711) - Effector delivery system (VFC0086)] [Chlamydia trachomatis D/UW-3/CX]
DJKPOOAE_00038	1	159	N/A	VFG050224(gb|NP_219586)	(CT_083)	160	160	84	3	99	52.174	1.62e-39	131	VFG050224(gb|NP_219586) (CT_083) hypothetical protein [TTSS secreted effectors (VF0711) - Effector delivery system (VFC0086)] [Chlamydia trachomatis D/UW-3/CX]
DJKPOOAE_00107	5	270	N/A	VFG050230(gb|NP_219645)	(CT_142)	285	274	116	20	97	41.429	5.82e-59	189	VFG050230(gb|NP_219645) (CT_142) hypothetical protein [TTSS secreted effectors (VF0711) - Effector delivery system (VFC0086)] [Chlamydia trachomatis D/UW-3/CX]
DJKPOOAE_00108	1	284	N/A	VFG050231(gb|NP_219646)	(CT_143)	280	284	121	12	100	42.014	6.36e-61	194	VFG050231(gb|NP_219646) (CT_143) hypothetical protein [TTSS secreted effectors (VF0711) - Effector delivery system (VFC0086)] [Chlamydia trachomatis D/UW-3/CX]
DJKPOOAE_00109	1	265	N/A	VFG050232(gb|NP_219647)	(CT_144)	285	269	104	21	99	36.620	2.71e-47	159	VFG050232(gb|NP_219647) (CT_144) hypothetical protein [TTSS secreted effectors (VF0711) - Effector delivery system (VFC0086)] [Chlamydia trachomatis D/UW-3/CX]
DJKPOOAE_00173	17	1369	N/A	VFG050233(gb|NP_219650)	(CT_147)	1449	1431	364	130	95	25.688	4.01e-93	331	VFG050233(gb|NP_219650) (CT_147) hypothetical protein [TTSS secreted effectors (VF0711) - Effector delivery system (VFC0086)] [Chlamydia trachomatis D/UW-3/CX]
[truncated: 149 more rows]

## Sheet: 19-473_7
qseqid	qstart	qend	sstrand	sacc	gene	slen	qlen	nident	gaps	qcovhsp	pident	evalue	bitscore	stitle
[truncated: 208 more rows]

[truncated: 2 more sheets: 19-473_10, 15-56_1]
