# Supplementary material for: Whole Genome Sequencing and Comparative Genomic Analysis of Chlamydia gallinacea Field Strains Isolated from Poultry in Poland
Source: Pathogens. 2023 Jun 29;12(7):891. doi: 10.3390/pathogens12070891 (PMC10384503; doi:10.3390/pathogens12070891)
Supplement: Supplementary file 1 [file pathogens-12-00891-s001.zip › Supplementary Table S9.xlsx]

## Sheet: TARP
	20-339/2	20-339/3	20-303/8	20-303/10	20-291/9	19-530/1	19-502/5	19-502/7	19-473/7	19-473/10	15-56/1	C. gallinacea 08-1274/3	C. gallinacea JX-1	C. gallinacea NL F725	C. gallinacea NL G47
20-339/2		100	99.09	99.09	99.32	99.55	99.55	99.32	99.66	99.66	99.43	99.32	99.43	99.55	99.55
20-339/3	100		99.09	99.09	99.32	99.55	99.55	99.32	99.66	99.66	99.43	99.32	99.43	99.55	99.55
20-303/8	99.09	99.09		100	99.32	99.09	99.55	99.77	99.43	99.43	99.66	99.09	99.43	99.09	99.55
20-303/10	99.09	99.09	100		99.32	99.09	99.55	99.77	99.43	99.43	99.66	99.09	99.43	99.09	99.55
20-291/9	99.32	99.32	99.32	99.32		99.09	99.09	99.55	99.21	99.21	99.66	99.09	99.21	99.09	99.55
19-530/1	99.55	99.55	99.09	99.09	99.09		99.55	99.32	99.66	99.66	99.43	99.77	99.43	100	99.32
19-502/5	99.55	99.55	99.55	99.55	99.09	99.55		99.32	99.89	99.89	99.43	99.55	99.66	99.55	99.55
19-502/7	99.32	99.32	99.77	99.77	99.55	99.32	99.32		99.43	99.43	99.89	99.09	99.43	99.32	99.55
19-473/7	99.66	99.66	99.43	99.43	99.21	99.66	99.89	99.43		100	99.55	99.66	99.77	99.66	99.66
19-473/10	99.66	99.66	99.43	99.43	99.21	99.66	99.89	99.43	100		99.55	99.66	99.77	99.66	99.66
15-56/1	99.43	99.43	99.66	99.66	99.66	99.43	99.43	99.89	99.55	99.55		99.21	99.55	99.43	99.66
